# Supplementary material for: Dual transcriptome of the immediate neutrophil and Candida albicans interplay
Source: BMC Genomics. 2017 Sep 6;18:696. doi: 10.1186/s12864-017-4097-4 (PMC5585943; doi:10.1186/s12864-017-4097-4)
Supplement: Supplementary file 2 — Mapping results. Mapping statistics of neutrophil and Candida reads using NextGenMap. (XLSX 41 kb) [file 12864_2017_4097_MOESM2_ESM.xls]

## Sheet: STable_1
		Sample name*	Yield (Mbases)	# Reads	Unique	Repetitive	Unmapped			C. albicans			PMNs
Candida albicans reads	Yeast samples	Ca_PMN-control_yeast_0'_br1	759	15173634	14600703	493214	79717			Sum	Average		Sum	Average
		Ca_PMN-control_yeast_0'_br2	300	5997203	5760304	203153	33746		Sequenced reads	314085803	1.30869e+07	in %	496015607	3.54297e+07	in %
		Ca_PMN_yeast_15'_br1	681	13622093	8342305	1198605	4081183		Unique reads	247997096	1.03332e+07	0.789584	362395611	2.58854e+07	0.730613
		Ca_PMN_yeast_15'_br2	563	11264076	7888554	792247	2583275		Multiple mapped reads	18717341	779889	0.0595931	99055214	7.07537e+06	0.199702
		Ca_PMN_yeast_30'_br1	653	13061168	9287910	825316	2947942		Unmapped reads	47371366	1.97381e+06	0.150823	34564782	2468913	0.0696849
		Ca_PMN_yeast_30'_br2	698	13962274	8694763	1218845	4048666
		Ca_PMN_yeast_60'_br1	697	13942193	5824601	1596991	6520601
		Ca_PMN_yeast_60'_br2	901	18012608	8727606	1868835	7416167
	Hyphae samples	Ca_PMN-control_hyphae_0'_br1	547	10933772	10495072	366345	72355
		Ca_PMN-control_hyphae_0'_br2	431	8610033	8208593	307415	94025
		Ca_PMN_hyphae_15'_br1	805	16096772	12104913	1030486	2961373
		Ca_PMN_hyphae_15'_br2	440	8798096	6796869	530621	1470606
		Ca_PMN_hyphae_30'_br1	593	11851837	8695130	792166	2364541
		Ca_PMN_hyphae_30'_br2	436	8722190	7043011	489850	1189329
		Ca_PMN_hyphae_60'_br1	863	17263080	11642977	1223184	4396919
		Ca_PMN_hyphae_60'_br2	453	9068863	7072042	509000	1487821
	NET-challenged samples	Ca_NET-control_yeast_30'_br1	730	14603881	14020898	518344	64639
		Ca_NET-control_yeast_30'_br2	696	13916518	13350990	503919	61609
		Ca_NETs_yeast_30'_br1	635	12690684	10379002	753276	1558406
		Ca_NETs_yeast_30'_br2	771	15413631	13464758	763021	1185852
		Ca_NET-control_hyphae_30'_br1	1075	21495029	20580788	788906	125335
		Ca_NET-control_hyphae_30'_br2	645	12900455	12306729	531768	61958
		Ca_NETs_hyphae_30'_br1	539	10780173	8865375	603215	1311583
		Ca_NETs_hyphae_30'_br2	795	15905540	13843203	808619	1253718
Neutrophil reads	PMN ctrl.	PMN_control_br1	1391	27816565	23561216	3944100	311249
		PMN_control_br2	1517	30333523	25769301	4302068	262154
	Yeast-challenged PMNs	PMN_yeast_15'_br1	1241	24827166	19713480	4024546	1089140
		PMN_yeast_15'_br2	1279	25570731	21390802	3497899	682030
		PMN_yeast_30'_br1	1610	32205906	27569271	4047591	589044
		PMN_yeast_30'_br2	1333	26653820	22678517	3521088	454215
		PMN_yeast_60'_br1	1754	35077342	29650400	4837932	589010
		PMN_yeast_60'_br2	1676	33514620	28937643	4120553	456424
	Hyphae-challenged PMNs	PMN_hyphae_15'_br1	1613	32264050	20823063	8199089	3241898
		PMN_hyphae_15'_br2	2768	55364097	33396365	15216352	6751380
		PMN_hyphae_30'_br1	1251	25024908	17611395	4750421	2663092
		PMN_hyphae_30'_br2	2683	53665356	29911024	16087214	7667118
		PMN_hyphae_60'_br1	1699	33977627	24105023	6837923	3034681
		PMN_hyphae_60'_br2	2986	59719896	37278111	15668438	6773347
*br = biological replicate
