# Supplementary material for: Dual transcriptome of the immediate neutrophil and Candida albicans interplay
Source: BMC Genomics. 2017 Sep 6;18:696. doi: 10.1186/s12864-017-4097-4 (PMC5585943; doi:10.1186/s12864-017-4097-4)
Supplement: Supplementary file 4 — Differential gene expression analysis of neutrophils. Comprehensive gene expression analysis table of neutrophils infected with yeast (A) and hyphae (B). Each condition was tested against the uninfected PMN control. Union of all 318 protein-coding DEGs in neutrophils (C). (XLSX 19148 kb) [file 12864_2017_4097_MOESM4_ESM.xlsx]

## Sheet: STable_2A
Gene description				15' after yeast infection					30' after yeast infection					60' after yeast infection
Ensembl_gene_id	Gene_type	Description	HGNC_symbol_refgene	Fold change [log2]	CPM [log2]	P-value	FDR	DE	Fold change [log2]	CPM [log2]	P-value	FDR	DE	Fold change [log2]	CPM [log2]	P-value	FDR	DE
ENSG00000201285	rRNA	5S ribosomal RNA [Source:RFAM;Acc:RF00001]	5S_rRNA	0	-3.1644	1	> 0.05	false	-5.12548e-15	-3.30304	1	> 0.05	false	5.12548e-15	-3.42538	1	> 0.05	false
ENSG00000185864	protein_coding		61E3.4	-1.2581	-0.317937	0.317615	> 0.05	false	-0.724249	-0.277338	0.42206	> 0.05	false	-2.14021	-0.729684	0.0279661	> 0.05	false
ENSG00000121410	protein_coding	alpha-1-B glycoprotein [Source:HGNC Symbol;Acc:5]	A1BG	-0.777819	-2.70551	1	> 0.05	false	-0.0245843	-2.7214	1	> 0.05	false	0.917343	-2.61706	0.721672	> 0.05	false
ENSG00000268895	antisense	A1BG antisense RNA 1 [Source:HGNC Symbol;Acc:37133]	A1BG-AS1	-1.3949	-2.16674	0.401569	> 0.05	false	-0.252153	-2.05616	1	> 0.05	false	0.00705797	-2.10195	1	> 0.05	false
ENSG00000148584	protein_coding	APOBEC1 complementation factor [Source:HGNC Symbol;Acc:24086]	A1CF	0	-3.1644	1	> 0.05	false	-5.12548e-15	-3.30304	1	> 0.05	false	5.12548e-15	-3.42538	1	> 0.05	false
ENSG00000175899	protein_coding	alpha-2-macroglobulin [Source:HGNC Symbol;Acc:7]	A2M	-1.1439	-2.25827	0.543888	> 0.05	false	-0.677514	-2.30015	0.761642	> 0.05	false	-4.39691	-2.72448	0.0881513	> 0.05	false
ENSG00000245105	processed_transcript	A2M antisense RNA 1 [Source:HGNC Symbol;Acc:27057]	A2M-AS1	-2.28521	-2.99519	1	> 0.05	false	-2.31862	-3.13326	1	> 0.05	false	-2.32127	-3.25565	1	> 0.05	false
ENSG00000166535	protein_coding	alpha-2-macroglobulin-like 1 [Source:HGNC Symbol;Acc:23336]	A2ML1	1.46045	-2.57834	0.697885	> 0.05	false	-0.0138394	-2.98306	1	> 0.05	false	0.844215	-2.9662	1	> 0.05	false
ENSG00000256661	antisense	A2ML1 antisense RNA 1 [Source:HGNC Symbol;Acc:41022]	A2ML1-AS1	0	-3.1644	1	> 0.05	false	-5.12548e-15	-3.30304	1	> 0.05	false	5.12548e-15	-3.42538	1	> 0.05	false
ENSG00000256904	antisense	A2ML1 antisense RNA 2 [Source:HGNC Symbol;Acc:41523]	A2ML1-AS2	0	-3.1644	1	> 0.05	false	-5.12548e-15	-3.30304	1	> 0.05	false	5.12548e-15	-3.42538	1	> 0.05	false
ENSG00000256069	pseudogene	alpha-2-macroglobulin pseudogene 1 [Source:HGNC Symbol;Acc:8]	A2MP1	2.35821	-2.99386	1	> 0.05	false	-5.12548e-15	-3.30304	1	> 0.05	false	5.12548e-15	-3.42538	1	> 0.05	false
ENSG00000184389	pseudogene	alpha 1,3-galactosyltransferase 2 [Source:HGNC Symbol;Acc:30005]	A3GALT2	-0.671404	-0.218359	0.541211	> 0.05	false	-0.994406	-0.434882	0.262762	> 0.05	false	-2.70515	-0.873609	0.00373976	> 0.05	false
ENSG00000128274	protein_coding	alpha 1,4-galactosyltransferase [Source:HGNC Symbol;Acc:18149]	A4GALT	0	-3.1644	1	> 0.05	false	-5.12548e-15	-3.30304	1	> 0.05	false	5.12548e-15	-3.42538	1	> 0.05	false
ENSG00000118017	protein_coding	alpha-1,4-N-acetylglucosaminyltransferase [Source:HGNC Symbol;Acc:17968]	A4GNT	0	-3.1644	1	> 0.05	false	-5.12548e-15	-3.30304	1	> 0.05	false	5.12548e-15	-3.42538	1	> 0.05	false
ENSG00000198156	protein_coding	nuclear pore complex interacting protein family, member B6 [Source:HGNC Symbol;Acc:37454]	A-575C2.4	-2.29209	-2.99468	1	> 0.05	false	-2.32427	-3.13277	1	> 0.05	false	-2.32772	-3.25516	1	> 0.05	false
ENSG00000094914	protein_coding	achalasia, adrenocortical insufficiency, alacrimia [Source:HGNC Symbol;Acc:13666]	AAAS	0.112917	0.822446	0.883014	> 0.05	false	0.0024118	0.670479	1	> 0.05	false	-0.158495	0.478194	0.815957	> 0.05	false
ENSG00000253937	pseudogene	N-acetyltransferase pseudogene [Source:HGNC Symbol;Acc:15]	AACP	0	-3.1644	1	> 0.05	false	2.312	-3.13494	1	> 0.05	false	3.17922	-3.10249	0.542212	> 0.05	false
ENSG00000081760	protein_coding	acetoacetyl-CoA synthetase [Source:HGNC Symbol;Acc:21298]	AACS	0.31961	1.12635	0.634826	> 0.05	false	0.0600299	0.897126	0.933137	> 0.05	false	0.0917941	0.79405	0.866145	> 0.05	false
ENSG00000250420	pseudogene	acetoacetyl-CoA synthetase pseudogene 1 [Source:HGNC Symbol;Acc:18226]	AACSP1	2.35827	-2.99386	1	> 0.05	false	-5.12548e-15	-3.30304	1	> 0.05	false	5.12548e-15	-3.42538	1	> 0.05	false
ENSG00000114771	protein_coding	arylacetamide deacetylase [Source:HGNC Symbol;Acc:17]	AADAC	-2.29234	-2.99468	1	> 0.05	false	-2.32436	-3.13277	1	> 0.05	false	-2.32802	-3.25516	1	> 0.05	false
ENSG00000197953	protein_coding	arylacetamide deacetylase-like 2 [Source:HGNC Symbol;Acc:24427]	AADACL2	0	-3.1644	1	> 0.05	false	-5.12548e-15	-3.30304	1	> 0.05	false	5.12548e-15	-3.42538	1	> 0.05	false
ENSG00000188984	protein_coding	arylacetamide deacetylase-like 3 [Source:HGNC Symbol;Acc:32037]	AADACL3	0	-3.1644	1	> 0.05	false	-5.12548e-15	-3.30304	1	> 0.05	false	5.12548e-15	-3.42538	1	> 0.05	false
ENSG00000204518	protein_coding	arylacetamide deacetylase-like 4 [Source:HGNC Symbol;Acc:32038]	AADACL4	0	-3.1644	1	> 0.05	false	-5.12548e-15	-3.30304	1	> 0.05	false	5.12548e-15	-3.42538	1	> 0.05	false
ENSG00000109576	protein_coding	aminoadipate aminotransferase [Source:HGNC Symbol;Acc:17929]	AADAT	0	-3.1644	1	> 0.05	false	-5.12548e-15	-3.30304	1	> 0.05	false	2.31131	-3.256	1	> 0.05	false
ENSG00000158122	protein_coding	AhpC/TSA antioxidant enzyme domain containing 1 [Source:HGNC Symbol;Acc:16881]	AAED1	0.0867353	-1.16488	1	> 0.05	false	0.457675	-1.10494	0.697049	> 0.05	false	2.11385	-0.238082	0.00122715	> 0.05	false
ENSG00000103591	protein_coding	alpha- and gamma-adaptin binding protein [Source:HGNC Symbol;Acc:25662]	AAGAB	0.492361	3.57221	0.37088	> 0.05	false	0.291843	3.36267	0.503444	> 0.05	false	0.302842	3.24988	0.467003	> 0.05	false
ENSG00000188971	protein_coding		AAK1	-0.552934	4.03648	0.340503	> 0.05	false	-0.385787	4.00803	0.351431	> 0.05	false	-0.234083	3.9568	0.560436	> 0.05	false
ENSG00000087884	protein_coding	adipogenesis associated, Mth938 domain containing [Source:HGNC Symbol;Acc:30205]	AAMDC	0.982839	-1.07295	0.312675	> 0.05	false	1.01305	-1.16469	0.264869	> 0.05	false	1.05422	-1.25414	0.203431	> 0.05	false
ENSG00000127837	protein_coding	angio-associated, migratory cell protein [Source:HGNC Symbol;Acc:18]	AAMP	0.147599	3.44056	0.782252	> 0.05	false	-0.33913	3.10998	0.433507	> 0.05	false	-0.113848	3.09433	0.794966	> 0.05	false
ENSG00000129673	protein_coding	aralkylamine N-acetyltransferase [Source:HGNC Symbol;Acc:19]	AANAT	-0.629653	-0.24001	0.517578	> 0.05	false	-0.064045	-0.136933	1	> 0.05	false	-0.391609	-0.380849	0.591591	> 0.05	false
ENSG00000131043	protein_coding	AAR2 splicing factor homolog (S. cerevisiae) [Source:HGNC Symbol;Acc:15886]	AAR2	-0.00842274	0.924156	1	> 0.05	false	-0.157824	0.757093	0.789399	> 0.05	false	-0.012533	0.703784	1	> 0.05	false
ENSG00000205002	protein_coding	alanine and arginine rich domain containing protein [Source:HGNC Symbol;Acc:33842]	AARD	0.919041	-2.70396	1	> 0.05	false	-0.0193223	-2.98257	1	> 0.05	false	-0.00261661	-3.10268	1	> 0.05	false
ENSG00000090861	protein_coding	alanyl-tRNA synthetase [Source:HGNC Symbol;Acc:20]	AARS	0.223577	-0.0134131	0.790615	> 0.05	false	-0.526855	-0.426222	0.41133	> 0.05	false	-0.596142	-0.570793	0.436181	> 0.05	false
ENSG00000124608	protein_coding	alanyl-tRNA synthetase 2, mitochondrial [Source:HGNC Symbol;Acc:21022]	AARS2	-0.566307	-1.77415	0.683524	> 0.05	false	-0.00354114	-1.72064	1	> 0.05	false	0.164782	-1.78181	1	> 0.05	false
ENSG00000266967	protein_coding	alanyl-tRNA synthetase domain containing 1 [Source:HGNC Symbol;Acc:28417]	AARSD1	0	-3.1644	1	> 0.05	false	-5.12548e-15	-3.30304	1	> 0.05	false	5.12548e-15	-3.42538	1	> 0.05	false
ENSG00000157426	protein_coding	aminoadipate-semialdehyde dehydrogenase [Source:HGNC Symbol;Acc:23993]	AASDH	0.797457	0.334646	0.251556	> 0.05	false	0.314504	-0.0218764	0.667148	> 0.05	false	-0.0607419	-0.317567	1	> 0.05	false
ENSG00000149313	protein_coding	aminoadipate-semialdehyde dehydrogenase-phosphopantetheinyl transferase [Source:HGNC Symbol;Acc:14235]	AASDHPPT	0.958262	2.29539	0.103644	> 0.05	false	0.535002	1.93948	0.278481	> 0.05	false	-0.0862644	1.49525	0.889623	> 0.05	false
ENSG00000008311	protein_coding	aminoadipate-semialdehyde synthase [Source:HGNC Symbol;Acc:17366]	AASS	-3.13295	-2.84338	0.522282	> 0.05	false	-3.16954	-2.98091	0.51879	> 0.05	false	-3.173	-3.10336	0.519991	> 0.05	false
ENSG00000108270	protein_coding	apoptosis antagonizing transcription factor [Source:HGNC Symbol;Acc:19235]	AATF	0.333927	5.72357	0.50596	> 0.05	false	0.36832	5.64539	0.354093	> 0.05	false	0.255278	5.46449	0.511324	> 0.05	false
ENSG00000181409	protein_coding	apoptosis-associated tyrosine kinase [Source:HGNC Symbol;Acc:21]	AATK	-0.00262538	7.22005	0.99614	> 0.05	false	-0.031886	7.10806	0.935822	> 0.05	false	-0.488127	6.78212	0.200977	> 0.05	false
ENSG00000225180	antisense	AATK antisense RNA 1 [Source:HGNC Symbol;Acc:40053]	AATK-AS1	0	-3.1644	1	> 0.05	false	-5.12548e-15	-3.30304	1	> 0.05	false	5.12548e-15	-3.42538	1	> 0.05	false
ENSG00000254180	processed_transcript		AB015752.3	-2.28541	-2.99519	1	> 0.05	false	-2.31894	-3.13326	1	> 0.05	false	-2.32168	-3.25565	1	> 0.05	false
ENSG00000253799	processed_transcript	long intergenic non-protein coding RNA 1030 [Source:HGNC Symbol;Acc:49016]	AB015752.4	0	-3.1644	1	> 0.05	false	-5.12548e-15	-3.30304	1	> 0.05	false	5.12548e-15	-3.42538	1	> 0.05	false
ENSG00000228966	pseudogene	homer homolog 2 (Drosophila) pseudogene 1 [Source:HGNC Symbol;Acc:20336]	AB019438.63	0	-3.1644	1	> 0.05	false	-5.12548e-15	-3.30304	1	> 0.05	false	5.12548e-15	-3.42538	1	> 0.05	false
ENSG00000228757	pseudogene		AB019438.66	0	-3.1644	1	> 0.05	false	-5.12548e-15	-3.30304	1	> 0.05	false	5.12548e-15	-3.42538	1	> 0.05	false
ENSG00000238275	pseudogene	homer homolog 2 (Drosophila) pseudogene 2 [Source:HGNC Symbol;Acc:20334]	AB019439.68	0	-3.1644	1	> 0.05	false	-5.12548e-15	-3.30304	1	> 0.05	false	5.12548e-15	-3.42538	1	> 0.05	false
ENSG00000221180	miRNA		AB019440.1	0	-3.1644	1	> 0.05	false	-5.12548e-15	-3.30304	1	> 0.05	false	5.12548e-15	-3.42538	1	> 0.05	false
ENSG00000271201	lincRNA		AB019440.50	0	-3.1644	1	> 0.05	false	-5.12548e-15	-3.30304	1	> 0.05	false	5.12548e-15	-3.42538	1	> 0.05	false
ENSG00000225200	pseudogene		AB019441.29	0.591086	-0.76776	0.581808	> 0.05	false	0.829841	-0.732721	0.312441	> 0.05	false	0.636313	-0.964445	0.415247	> 0.05	false
ENSG00000183044	protein_coding	4-aminobutyrate aminotransferase [Source:HGNC Symbol;Acc:23]	ABAT	0.103214	5.12444	0.846351	> 0.05	false	-0.076594	4.93704	0.85773	> 0.05	false	-0.546757	4.60928	0.18175	> 0.05	false
ENSG00000254527	pseudogene	ectonucleotide pyrophosphatase/phosphodiesterase 7 pseudogene 12 [Source:HGNC Symbol;Acc:48697]	ABC11-48400900C8.1	-3.65142	-2.70706	0.359909	> 0.05	false	-1.34276	-2.71648	0.678137	> 0.05	false	-3.69465	-2.96653	0.332822	> 0.05	false
ENSG00000237215	pseudogene		ABC12-47043100G14.2	0	-3.1644	1	> 0.05	false	-5.12548e-15	-3.30304	1	> 0.05	false	5.12548e-15	-3.42538	1	> 0.05	false
ENSG00000226210	pseudogene		ABC7-42389800N19.1	0.0271268	1.99436	0.986355	> 0.05	false	-0.151838	1.81306	0.793973	> 0.05	false	-0.860201	1.40782	0.126856	> 0.05	false
ENSG00000271153	pseudogene		ABC7-43041300I9.1	0	-3.1644	1	> 0.05	false	-5.12548e-15	-3.30304	1	> 0.05	false	5.12548e-15	-3.42538	1	> 0.05	false
ENSG00000165029	protein_coding	ATP-binding cassette, sub-family A (ABC1), member 1 [Source:HGNC Symbol;Acc:29]	ABCA1	-0.696237	7.19682	0.180106	> 0.05	false	-0.235522	7.29276	0.563422	> 0.05	false	-0.0245285	7.27499	0.951772	> 0.05	false
ENSG00000154263	protein_coding	ATP-binding cassette, sub-family A (ABC1), member 10 [Source:HGNC Symbol;Acc:30]	ABCA10	-1.01928	-1.58219	0.367986	> 0.05	false	-3.17849	-1.98205	0.0208146	> 0.05	false	-1.42108	-1.90345	0.222123	> 0.05	false
ENSG00000251595	pseudogene	ATP-binding cassette, sub-family A (ABC1), member 11, pseudogene [Source:HGNC Symbol;Acc:31]	ABCA11P	-0.455764	-2.46409	1	> 0.05	false	-1.36291	-2.71552	0.656425	> 0.05	false	-3.70521	-2.96557	0.282822	> 0.05	false
ENSG00000144452	protein_coding	ATP-binding cassette, sub-family A (ABC1), member 12 [Source:HGNC Symbol;Acc:14637]	ABCA12	0	-3.1644	1	> 0.05	false	-5.12548e-15	-3.30304	1	> 0.05	false	3.17934	-3.10249	0.542739	> 0.05	false
ENSG00000179869	protein_coding	ATP-binding cassette, sub-family A (ABC1), member 13 [Source:HGNC Symbol;Acc:14638]	ABCA13	0.260279	0.315726	0.768064	> 0.05	false	0.0419571	0.114899	1	> 0.05	false	-0.406083	-0.197223	0.575668	> 0.05	false
ENSG00000238098	pseudogene	ATP-binding cassette, sub-family A (ABC1), member 17, pseudogene [Source:HGNC Symbol;Acc:32972]	ABCA17P	0	-3.1644	1	> 0.05	false	-5.12548e-15	-3.30304	1	> 0.05	false	5.12548e-15	-3.42538	1	> 0.05	false
ENSG00000107331	protein_coding	ATP-binding cassette, sub-family A (ABC1), member 2 [Source:HGNC Symbol;Acc:32]	ABCA2	-0.739325	4.75943	0.218356	> 0.05	false	-0.761283	4.65332	0.10302	> 0.05	false	-1.30037	4.35814	0.00578645	> 0.05	false
ENSG00000167972	protein_coding	ATP-binding cassette, sub-family A (ABC1), member 3 [Source:HGNC Symbol;Acc:33]	ABCA3	-4.34679	-2.46688	0.117138	> 0.05	false	-0.269139	-2.2117	1	> 0.05	false	-2.06762	-2.61804	0.285451	> 0.05	false
ENSG00000198691	protein_coding	ATP-binding cassette, sub-family A (ABC1), member 4 [Source:HGNC Symbol;Acc:34]	ABCA4	2.35821	-2.99386	1	> 0.05	false	-5.12548e-15	-3.30304	1	> 0.05	false	5.12548e-15	-3.42538	1	> 0.05	false
ENSG00000154265	protein_coding	ATP-binding cassette, sub-family A (ABC1), member 5 [Source:HGNC Symbol;Acc:35]	ABCA5	-0.239432	2.45294	0.672502	> 0.05	false	-0.51556	2.23769	0.282189	> 0.05	false	-0.721742	2.03851	0.168183	> 0.05	false
ENSG00000154262	protein_coding	ATP-binding cassette, sub-family A (ABC1), member 6 [Source:HGNC Symbol;Acc:36]	ABCA6	1.8777	-0.834334	0.055521	> 0.05	false	1.3169	-1.26114	0.148945	> 0.05	false	1.47602	-1.2937	0.0999268	> 0.05	false
ENSG00000064687	protein_coding	ATP-binding cassette, sub-family A (ABC1), member 7 [Source:HGNC Symbol;Acc:37]	ABCA7	-0.577467	7.39319	0.2521	> 0.05	false	-0.534744	7.31301	0.183981	> 0.05	false	-0.403102	7.24974	0.335889	> 0.05	false
ENSG00000141338	protein_coding	ATP-binding cassette, sub-family A (ABC1), member 8 [Source:HGNC Symbol;Acc:38]	ABCA8	-0.775267	-2.70526	1	> 0.05	false	-0.830844	-2.84136	1	> 0.05	false	-3.173	-3.10336	0.519777	> 0.05	false
ENSG00000154258	protein_coding	ATP-binding cassette, sub-family A (ABC1), member 9 [Source:HGNC Symbol;Acc:39]	ABCA9	-1.68932	-2.46585	0.454831	> 0.05	false	0.00843922	-2.30261	1	> 0.05	false	-0.378181	-2.5174	1	> 0.05	false
ENSG00000231749	antisense	ABCA9 antisense RNA 1 [Source:HGNC Symbol;Acc:39983]	ABCA9-AS1	2.35823	-2.99386	1	> 0.05	false	-5.12548e-15	-3.30304	1	> 0.05	false	5.12548e-15	-3.42538	1	> 0.05	false
ENSG00000085563	protein_coding	ATP-binding cassette, sub-family B (MDR/TAP), member 1 [Source:HGNC Symbol;Acc:40]	ABCB1	0.990334	-2.35557	0.738874	> 0.05	false	1.50045	-2.29797	0.372373	> 0.05	false	0.517509	-2.72495	1	> 0.05	false
ENSG00000135776	protein_coding	ATP-binding cassette, sub-family B (MDR/TAP), member 10 [Source:HGNC Symbol;Acc:41]	ABCB10	0.431371	1.22346	0.470691	> 0.05	false	-0.00124796	0.903553	1	> 0.05	false	0.148812	0.859337	0.773575	> 0.05	false
ENSG00000259689	pseudogene	ATP-binding cassette, sub-family B (MDR/TAP), member 10 pseudogene 1 [Source:HGNC Symbol;Acc:14114]	ABCB10P1	2.35825	-2.99386	1	> 0.05	false	-5.12548e-15	-3.30304	1	> 0.05	false	3.1671	-3.10351	0.518929	> 0.05	false
ENSG00000261524	pseudogene	ATP-binding cassette, sub-family B (MDR/TAP), member 10 pseudogene 3 [Source:HGNC Symbol;Acc:31129]	ABCB10P3	-2.28542	-2.99519	1	> 0.05	false	-2.3189	-3.13326	1	> 0.05	false	-0.00819837	-3.10418	1	> 0.05	false
ENSG00000260053	pseudogene	ATP-binding cassette, sub-family B (MDR/TAP), member 10 pseudogene 4 [Source:HGNC Symbol;Acc:31130]	ABCB10P4	0	-3.1644	1	> 0.05	false	-5.12548e-15	-3.30304	1	> 0.05	false	5.12548e-15	-3.42538	1	> 0.05	false
ENSG00000073734	protein_coding	ATP-binding cassette, sub-family B (MDR/TAP), member 11 [Source:HGNC Symbol;Acc:42]	ABCB11	2.35821	-2.99386	1	> 0.05	false	3.22214	-2.97697	0.542606	> 0.05	false	2.31432	-3.256	1	> 0.05	false
ENSG00000005471	protein_coding	ATP-binding cassette, sub-family B (MDR/TAP), member 4 [Source:HGNC Symbol;Acc:45]	ABCB4	-2.24947	-2.25904	0.206395	> 0.05	false	-2.33561	-2.39685	0.179162	> 0.05	false	-4.6497	-2.61729	0.052707	> 0.05	false
ENSG00000004846	protein_coding	ATP-binding cassette, sub-family B (MDR/TAP), member 5 [Source:HGNC Symbol;Acc:46]	ABCB5	4.68517	-2.35425	0.0617359	> 0.05	false	4.38886	-2.6038	0.0879293	> 0.05	false	5.72027	-2.03473	0.00169872	> 0.05	false
ENSG00000115657	protein_coding	ATP-binding cassette, sub-family B (MDR/TAP), member 6 [Source:HGNC Symbol;Acc:47]	ABCB6	-0.249699	-0.774796	0.835123	> 0.05	false	-0.795222	-1.06135	0.378128	> 0.05	false	-1.05732	-1.25589	0.217153	> 0.05	false
ENSG00000131269	protein_coding	ATP-binding cassette, sub-family B (MDR/TAP), member 7 [Source:HGNC Symbol;Acc:48]	ABCB7	0.0224099	-0.330488	1	> 0.05	false	0.524322	-0.185655	0.45155	> 0.05	false	-0.00962967	-0.566605	1	> 0.05	false
ENSG00000197150	protein_coding	ATP-binding cassette, sub-family B (MDR/TAP), member 8 [Source:HGNC Symbol;Acc:49]	ABCB8	0.423	0.0859054	0.566687	> 0.05	false	-0.313722	-0.347761	0.661038	> 0.05	false	-0.513695	-0.542188	0.458218	> 0.05	false
ENSG00000150967	protein_coding	ATP-binding cassette, sub-family B (MDR/TAP), member 9 [Source:HGNC Symbol;Acc:50]	ABCB9	-0.221408	-2.07816	1	> 0.05	false	0.706364	-1.90302	0.673539	> 0.05	false	0.254273	-2.17713	1	> 0.05	false
ENSG00000103222	protein_coding	ATP-binding cassette, sub-family C (CFTR/MRP), member 1 [Source:HGNC Symbol;Acc:51]	ABCC1	-0.248702	4.7504	0.629505	> 0.05	false	-0.130875	4.70751	0.750635	> 0.05	false	-0.459785	4.4419	0.250396	> 0.05	false
ENSG00000124574	protein_coding	ATP-binding cassette, sub-family C (CFTR/MRP), member 10 [Source:HGNC Symbol;Acc:52]	ABCC10	-0.140061	2.23152	0.82305	> 0.05	false	-0.201111	2.10251	0.71013	> 0.05	false	-1.10737	1.64179	0.0305769	> 0.05	false
ENSG00000121270	protein_coding	ATP-binding cassette, sub-family C (CFTR/MRP), member 11 [Source:HGNC Symbol;Acc:14639]	ABCC11	-3.13295	-2.84338	0.522534	> 0.05	false	0.00362609	-2.71762	1	> 0.05	false	0.536665	-2.72345	1	> 0.05	false
ENSG00000140798	protein_coding	ATP-binding cassette, sub-family C (CFTR/MRP), member 12 [Source:HGNC Symbol;Acc:14640]	ABCC12	2.35818	-2.99386	1	> 0.05	false	-5.12548e-15	-3.30304	1	> 0.05	false	5.12548e-15	-3.42538	1	> 0.05	false
ENSG00000243064	pseudogene	ATP-binding cassette, sub-family C (CFTR/MRP), member 13, pseudogene [Source:HGNC Symbol;Acc:16022]	ABCC13	0.577448	-1.51739	0.762659	> 0.05	false	-0.259465	-1.91518	1	> 0.05	false	0.828731	-1.62168	0.509406	> 0.05	false
ENSG00000023839	protein_coding	ATP-binding cassette, sub-family C (CFTR/MRP), member 2 [Source:HGNC Symbol;Acc:53]	ABCC2	-0.0590085	1.36048	0.951423	> 0.05	false	-0.776002	0.959067	0.327462	> 0.05	false	-0.768657	0.850313	0.215101	> 0.05	false
ENSG00000108846	protein_coding	ATP-binding cassette, sub-family C (CFTR/MRP), member 3 [Source:HGNC Symbol;Acc:54]	ABCC3	-0.865821	-2.07753	0.596747	> 0.05	false	-1.44507	-2.29815	0.369039	> 0.05	false	-4.64969	-2.61729	0.0526687	> 0.05	false
ENSG00000125257	protein_coding	ATP-binding cassette, sub-family C (CFTR/MRP), member 4 [Source:HGNC Symbol;Acc:55]	ABCC4	0.80315	-0.836841	0.46301	> 0.05	false	0.0429219	-1.26857	1	> 0.05	false	0.197252	-1.33783	0.895997	> 0.05	false
ENSG00000114770	protein_coding	ATP-binding cassette, sub-family C (CFTR/MRP), member 5 [Source:HGNC Symbol;Acc:56]	ABCC5	-0.342465	5.82851	0.539012	> 0.05	false	-0.238173	5.7781	0.642768	> 0.05	false	-0.245845	5.6559	0.631583	> 0.05	false
ENSG00000223882	antisense	ABCC5 antisense RNA 1 [Source:HGNC Symbol;Acc:40055]	ABCC5-AS1	-3.67254	-2.70557	0.354515	> 0.05	false	-3.70835	-2.84259	0.321034	> 0.05	false	-3.71185	-2.96508	0.319892	> 0.05	false
ENSG00000091262	protein_coding	ATP-binding cassette, sub-family C (CFTR/MRP), member 6 [Source:HGNC Symbol;Acc:57]	ABCC6	-0.444492	1.08096	0.480059	> 0.05	false	-0.419806	0.991317	0.431044	> 0.05	false	-0.857215	0.707511	0.105605	> 0.05	false
ENSG00000256340	pseudogene	ATP-binding cassette, sub-family C, member 6 pseudogene 1 [Source:HGNC Symbol;Acc:33352]	ABCC6P1	0.850529	-1.91514	0.636068	> 0.05	false	-1.75005	-2.60022	0.421988	> 0.05	false	-0.91686	-2.61692	0.722953	> 0.05	false
ENSG00000255277	pseudogene	ATP-binding cassette, sub-family C, member 6 pseudogene 2 [Source:HGNC Symbol;Acc:33353]	ABCC6P2	0	-3.1644	1	> 0.05	false	-5.12548e-15	-3.30304	1	> 0.05	false	5.12548e-15	-3.42538	1	> 0.05	false
ENSG00000006071	protein_coding	ATP-binding cassette, sub-family C (CFTR/MRP), member 8 [Source:HGNC Symbol;Acc:59]	ABCC8	0.0660996	-2.84206	1	> 0.05	false	0.850166	-2.843	1	> 0.05	false	-2.32776	-3.25516	1	> 0.05	false
ENSG00000069431	protein_coding	ATP-binding cassette, sub-family C (CFTR/MRP), member 9 [Source:HGNC Symbol;Acc:60]	ABCC9	2.1558	-2.3548	0.37644	> 0.05	false	-2.3187	-3.13326	1	> 0.05	false	0.844229	-2.9662	1	> 0.05	false
ENSG00000101986	protein_coding	ATP-binding cassette, sub-family D (ALD), member 1 [Source:HGNC Symbol;Acc:61]	ABCD1	-0.0687944	3.88713	0.905321	> 0.05	false	0.161039	3.90564	0.711266	> 0.05	false	-0.2712	3.57631	0.513645	> 0.05	false
ENSG00000215151	pseudogene	ATP-binding cassette, sub-family D (ALD), member 1, pseudogene 2 [Source:HGNC Symbol;Acc:63]	ABCD1P2	0	-3.1644	1	> 0.05	false	-5.12548e-15	-3.30304	1	> 0.05	false	5.12548e-15	-3.42538	1	> 0.05	false
ENSG00000261233	pseudogene	ATP-binding cassette, sub-family D (ALD), member 1, pseudogene 3 [Source:HGNC Symbol;Acc:64]	ABCD1P3	0	-3.1644	1	> 0.05	false	-5.12548e-15	-3.30304	1	> 0.05	false	5.12548e-15	-3.42538	1	> 0.05	false
ENSG00000225293	pseudogene	ATP-binding cassette, sub-family D (ALD), member 1, pseudogene 4 [Source:HGNC Symbol;Acc:65]	ABCD1P4	0.0728424	-2.84257	1	> 0.05	false	-2.31891	-3.13326	1	> 0.05	false	-2.32146	-3.25565	1	> 0.05	false
ENSG00000214330	pseudogene	ATP-binding cassette, sub-family D (ALD), member 1, pseudogene 5 [Source:HGNC Symbol;Acc:42662]	ABCD1P5	0	-3.1644	1	> 0.05	false	-5.12548e-15	-3.30304	1	> 0.05	false	5.12548e-15	-3.42538	1	> 0.05	false
ENSG00000173208	protein_coding	ATP-binding cassette, sub-family D (ALD), member 2 [Source:HGNC Symbol;Acc:66]	ABCD2	-3.67254	-2.70557	0.35453	> 0.05	false	-0.0614277	-2.49986	1	> 0.05	false	0.66976	-2.42612	0.777795	> 0.05	false
ENSG00000117528	protein_coding	ATP-binding cassette, sub-family D (ALD), member 3 [Source:HGNC Symbol;Acc:67]	ABCD3	0.0695091	0.823098	0.942894	> 0.05	false	-0.0341212	0.674346	1	> 0.05	false	0.676731	0.927888	0.27651	> 0.05	false
ENSG00000119688	protein_coding	ATP-binding cassette, sub-family D (ALD), member 4 [Source:HGNC Symbol;Acc:68]	ABCD4	-0.104973	1.8713	0.857023	> 0.05	false	-0.259989	1.70141	0.602328	> 0.05	false	-0.917315	1.3287	0.0561015	> 0.05	false
ENSG00000164163	protein_coding	ATP-binding cassette, sub-family E (OABP), member 1 [Source:HGNC Symbol;Acc:69]	ABCE1	1.20255	-1.7688	0.429213	> 0.05	false	0.277295	-2.2195	1	> 0.05	false	1.39439	-1.90193	0.201995	> 0.05	false
ENSG00000204574	protein_coding	ATP-binding cassette, sub-family F (GCN20), member 1 [Source:HGNC Symbol;Acc:70]	ABCF1	-0.912301	4.87306	0.123279	> 0.05	false	-0.0629368	5.1278	0.887666	> 0.05	false	1.22055	5.77478	0.00619012	> 0.05	false
ENSG00000033050	protein_coding	ATP-binding cassette, sub-family F (GCN20), member 2 [Source:HGNC Symbol;Acc:71]	ABCF2	-0.4935	0.774949	0.501327	> 0.05	false	-0.0346381	0.870606	0.965866	> 0.05	false	-0.0126862	0.761669	1	> 0.05	false
ENSG00000161204	protein_coding	ATP-binding cassette, sub-family F (GCN20), member 3 [Source:HGNC Symbol;Acc:72]	ABCF3	-0.378093	4.41578	0.511149	> 0.05	false	-0.344117	4.33253	0.448682	> 0.05	false	-0.334085	4.21865	0.451047	> 0.05	false
ENSG00000160179	protein_coding	ATP-binding cassette, sub-family G (WHITE), member 1 [Source:HGNC Symbol;Acc:73]	ABCG1	0.0849586	5.7631	0.902531	> 0.05	false	0.0984654	5.6732	0.868086	> 0.05	false	0.648249	5.86395	0.227849	> 0.05	false
ENSG00000118777	protein_coding	ATP-binding cassette, sub-family G (WHITE), member 2 [Source:HGNC Symbol;Acc:74]	ABCG2	0.0694165	-2.35635	1	> 0.05	false	-0.061419	-2.49986	1	> 0.05	false	0.37604	-2.51776	1	> 0.05	false
ENSG00000172350	protein_coding	ATP-binding cassette, sub-family G (WHITE), member 4 [Source:HGNC Symbol;Acc:13884]	ABCG4	0.0660939	-2.84206	1	> 0.05	false	-2.32418	-3.13277	1	> 0.05	false	-2.32751	-3.25516	1	> 0.05	false
ENSG00000138075	protein_coding	ATP-binding cassette, sub-family G (WHITE), member 5 [Source:HGNC Symbol;Acc:13886]	ABCG5	-2.28511	-2.99519	1	> 0.05	false	-2.31894	-3.13326	1	> 0.05	false	-2.32105	-3.25565	1	> 0.05	false
ENSG00000143921	protein_coding	ATP-binding cassette, sub-family G (WHITE), member 8 [Source:HGNC Symbol;Acc:13887]	ABCG8	-2.2922	-2.99468	1	> 0.05	false	-2.32409	-3.13277	1	> 0.05	false	-0.0135642	-3.1037	1	> 0.05	false
ENSG00000143994	protein_coding	abhydrolase domain containing 1 [Source:HGNC Symbol;Acc:17553]	ABHD1	-1.26718	-1.91878	0.364858	> 0.05	false	-0.186783	-1.77965	1	> 0.05	false	0.564166	-1.61798	0.595799	> 0.05	false
ENSG00000144827	protein_coding	abhydrolase domain containing 10 [Source:HGNC Symbol;Acc:25656]	ABHD10	0.525369	-0.0955852	0.476871	> 0.05	false	0.0454118	-0.432793	1	> 0.05	false	-0.0412597	-0.587284	1	> 0.05	false
ENSG00000106077	protein_coding	abhydrolase domain containing 11 [Source:HGNC Symbol;Acc:16407]	ABHD11	0.0763231	2.06119	0.914669	> 0.05	false	0.0711504	1.95994	0.877894	> 0.05	false	-1.14921	1.35696	0.0128006	> 0.05	false
ENSG00000100997	protein_coding	abhydrolase domain containing 12 [Source:HGNC Symbol;Acc:15868]	ABHD12	0.145166	1.07648	0.839718	> 0.05	false	0.0230706	0.917795	1	> 0.05	false	0.292472	0.935886	0.594504	> 0.05	false
ENSG00000131969	protein_coding	abhydrolase domain containing 12B [Source:HGNC Symbol;Acc:19837]	ABHD12B	0.0494723	1.87066	0.961936	> 0.05	false	-0.562732	1.50062	0.28328	> 0.05	false	-0.836326	1.28194	0.094128	> 0.05	false
ENSG00000139826	protein_coding	abhydrolase domain containing 13 [Source:HGNC Symbol;Acc:20293]	ABHD13	0.327204	5.66177	0.515549	> 0.05	false	0.354606	5.57968	0.377681	> 0.05	false	0.633365	5.6239	0.103393	> 0.05	false
ENSG00000248487	protein_coding	abhydrolase domain containing 14A [Source:HGNC Symbol;Acc:24538]	ABHD14A	1.46045	-2.57834	0.697926	> 0.05	false	1.75062	-2.60595	0.426927	> 0.05	false	1.36042	-2.84218	0.682735	> 0.05	false
ENSG00000114786	protein_coding	ABHD14A-ACY1 readthrough (NMD candidate) [Source:HGNC Symbol;Acc:38856]	ABHD14A-ACY1	0	-3.1644	1	> 0.05	false	-5.12548e-15	-3.30304	1	> 0.05	false	5.12548e-15	-3.42538	1	> 0.05	false
ENSG00000114779	protein_coding	abhydrolase domain containing 14B [Source:HGNC Symbol;Acc:28235]	ABHD14B	-0.366133	-1.41023	0.7428	> 0.05	false	0.678625	-1.09947	0.418422	> 0.05	false	0.21712	-1.42791	0.883165	> 0.05	false
ENSG00000168792	protein_coding	abhydrolase domain containing 15 [Source:HGNC Symbol;Acc:26971]	ABHD15	0.277313	-1.64108	1	> 0.05	false	-0.439771	-1.97925	0.823146	> 0.05	false	0.205973	-1.90012	1	> 0.05	false
ENSG00000204427	protein_coding	abhydrolase domain containing 16A [Source:HGNC Symbol;Acc:13921]	ABHD16A	-0.711241	3.42831	0.183486	> 0.05	false	-0.69291	3.33672	0.109691	> 0.05	false	-0.454691	3.31285	0.288242	> 0.05	false
ENSG00000183260	protein_coding	abhydrolase domain containing 16B [Source:HGNC Symbol;Acc:16128]	ABHD16B	-1.02124	0.756194	0.115349	> 0.05	false	0.123551	1.10808	0.809912	> 0.05	false	0.857779	1.40348	0.089972	> 0.05	false
ENSG00000129968	protein_coding	abhydrolase domain containing 17A [Source:HGNC Symbol;Acc:28756]	ABHD17A	-0.723515	4.68401	0.311666	> 0.05	false	-0.313603	4.75351	0.528011	> 0.05	false	-0.72465	4.46702	0.110588	> 0.05	false
ENSG00000203835	pseudogene	abhydrolase domain containing 17A pseudogene 1 [Source:HGNC Symbol;Acc:28394]	ABHD17AP1	0	-3.1644	1	> 0.05	false	-5.12548e-15	-3.30304	1	> 0.05	false	5.12548e-15	-3.42538	1	> 0.05	false
ENSG00000198658	pseudogene	abhydrolase domain containing 17A pseudogene 2 [Source:HGNC Symbol;Acc:33538]	ABHD17AP2	0	-3.1644	1	> 0.05	false	-5.12548e-15	-3.30304	1	> 0.05	false	5.12548e-15	-3.42538	1	> 0.05	false
ENSG00000250536	pseudogene	abhydrolase domain containing 17A pseudogene 3 [Source:HGNC Symbol;Acc:34041]	ABHD17AP3	-0.0648596	-1.40871	1	> 0.05	false	-0.162784	-1.55076	1	> 0.05	false	-0.975475	-1.90154	0.397967	> 0.05	false
ENSG00000229107	pseudogene	abhydrolase domain containing 17A pseudogene P4 [Source:HGNC Symbol;Acc:34042]	ABHD17AP4	0.796376	-1.15852	0.661294	> 0.05	false	-0.0601824	-1.60714	1	> 0.05	false	-0.0568503	-1.7268	1	> 0.05	false
ENSG00000182502	pseudogene	abhydrolase domain containing 17A pseudogene 5 [Source:HGNC Symbol;Acc:34043]	ABHD17AP5	-2.25337	-2.25856	0.231202	> 0.05	false	-0.956588	-2.21555	0.586429	> 0.05	false	-1.47742	-2.4233	0.388105	> 0.05	false
ENSG00000226981	pseudogene	abhydrolase domain containing 17A pseudogene 6 [Source:HGNC Symbol;Acc:34044]	ABHD17AP6	0.604732	-2.46258	1	> 0.05	false	-0.827937	-2.84088	1	> 0.05	false	-0.852824	-2.96489	1	> 0.05	false
ENSG00000260864	pseudogene		ABHD17AP7	0	-3.1644	1	> 0.05	false	-5.12548e-15	-3.30304	1	> 0.05	false	5.12548e-15	-3.42538	1	> 0.05	false
ENSG00000260540	pseudogene		ABHD17AP8	2.35823	-2.99386	1	> 0.05	false	-5.12548e-15	-3.30304	1	> 0.05	false	5.12548e-15	-3.42538	1	> 0.05	false
ENSG00000261536	pseudogene		ABHD17AP9	0	-3.1644	1	> 0.05	false	-5.12548e-15	-3.30304	1	> 0.05	false	5.12548e-15	-3.42538	1	> 0.05	false
ENSG00000107362	protein_coding	abhydrolase domain containing 17B [Source:HGNC Symbol;Acc:24278]	ABHD17B	0.626478	2.79961	0.249042	> 0.05	false	0.216677	2.47152	0.624831	> 0.05	false	1.31499	3.03408	0.00157655	> 0.05	false
ENSG00000136379	protein_coding	abhydrolase domain containing 17C [Source:HGNC Symbol;Acc:26925]	ABHD17C	-1.08604	0.208349	0.281866	> 0.05	false	-0.129153	0.465931	0.88026	> 0.05	false	2.55083	2.1057	0.000511368	0.0303542	false
ENSG00000140526	protein_coding	abhydrolase domain containing 2 [Source:HGNC Symbol;Acc:18717]	ABHD2	-0.428448	9.40043	0.419017	> 0.05	false	-0.245115	9.38404	0.602483	> 0.05	false	0.0264074	9.39618	0.951431	> 0.05	false
ENSG00000158201	protein_coding	abhydrolase domain containing 3 [Source:HGNC Symbol;Acc:18718]	ABHD3	-0.0155892	5.65168	0.978563	> 0.05	false	-0.301193	5.41934	0.523662	> 0.05	false	-0.321193	5.2921	0.482886	> 0.05	false
ENSG00000100439	protein_coding	abhydrolase domain containing 4 [Source:HGNC Symbol;Acc:20154]	ABHD4	0.0619517	6.15802	0.902022	> 0.05	false	0.206437	6.13604	0.600439	> 0.05	false	0.3064	6.07196	0.424849	> 0.05	false
ENSG00000011198	protein_coding	abhydrolase domain containing 5 [Source:HGNC Symbol;Acc:21396]	ABHD5	-0.179089	7.40439	0.721493	> 0.05	false	0.222411	7.50911	0.592912	> 0.05	false	1.03807	7.88541	0.0155262	> 0.05	false
ENSG00000163686	protein_coding	abhydrolase domain containing 6 [Source:HGNC Symbol;Acc:21398]	ABHD6	0.0725354	-2.16311	1	> 0.05	false	-0.371082	-2.39262	1	> 0.05	false	0.280191	-2.33838	1	> 0.05	false
ENSG00000127220	protein_coding	abhydrolase domain containing 8 [Source:HGNC Symbol;Acc:23759]	ABHD8	0.305175	1.42731	0.68912	> 0.05	false	0.296599	1.32651	0.574385	> 0.05	false	-0.507994	0.835286	0.337868	> 0.05	false
ENSG00000136754	protein_coding	abl-interactor 1 [Source:HGNC Symbol;Acc:11320]	ABI1	0.526251	7.32328	0.28137	> 0.05	false	0.264539	7.07731	0.499626	> 0.05	false	0.451153	7.06364	0.236903	> 0.05	false
ENSG00000138443	protein_coding	abl-interactor 2 [Source:HGNC Symbol;Acc:24011]	ABI2	1.24896	-1.20647	0.244347	> 0.05	false	-0.222995	-1.91305	1	> 0.05	false	-1.17186	-2.25685	0.431388	> 0.05	false
ENSG00000108798	protein_coding	ABI family, member 3 [Source:HGNC Symbol;Acc:29859]	ABI3	-1.07505	4.66506	0.0532405	> 0.05	false	-0.562502	4.75181	0.163353	> 0.05	false	-0.22345	4.77942	0.577983	> 0.05	false
ENSG00000154175	protein_coding	ABI family, member 3 (NESH) binding protein [Source:HGNC Symbol;Acc:17265]	ABI3BP	-2.53277	-0.68364	0.00911833	> 0.05	false	-1.63886	-0.658525	0.0312982	> 0.05	false	-2.16039	-0.873044	0.00836687	> 0.05	false
ENSG00000097007	protein_coding	c-abl oncogene 1, non-receptor tyrosine kinase [Source:HGNC Symbol;Acc:76]	ABL1	-0.0884336	2.93433	0.882022	> 0.05	false	-0.0153384	2.87205	0.981539	> 0.05	false	-0.372335	2.58872	0.392445	> 0.05	false
ENSG00000143322	protein_coding	c-abl oncogene 2, non-receptor tyrosine kinase [Source:HGNC Symbol;Acc:77]	ABL2	-0.455465	3.09572	0.41524	> 0.05	false	0.0228683	3.21585	0.96938	> 0.05	false	0.0916293	3.13196	0.830123	> 0.05	false
ENSG00000099204	protein_coding	actin binding LIM protein 1 [Source:HGNC Symbol;Acc:78]	ABLIM1	0.12796	2.14174	0.860218	> 0.05	false	0.124439	2.0474	0.846344	> 0.05	false	0.140165	1.93272	0.81329	> 0.05	false
ENSG00000163995	protein_coding	actin binding LIM protein family, member 2 [Source:HGNC Symbol;Acc:19195]	ABLIM2	0	-3.1644	1	> 0.05	false	3.17323	-2.98084	0.519359	> 0.05	false	2.31201	-3.256	1	> 0.05	false
ENSG00000173210	protein_coding	actin binding LIM protein family, member 3 [Source:HGNC Symbol;Acc:29132]	ABLIM3	-0.785246	-2.70501	1	> 0.05	false	-0.0405837	-2.72092	1	> 0.05	false	1.45967	-2.42594	0.364093	> 0.05	false
ENSG00000175164	processed_transcript	ABO blood group (transferase A, alpha 1-3-N-acetylgalactosaminyltransferase; transferase B, alpha 1-3-galactosyltransferase) [Source:HGNC Symbol;Acc:79]	ABO	0.996778	-2.357	0.77478	> 0.05	false	-0.817704	-2.84185	1	> 0.05	false	-3.16616	-3.10385	0.554032	> 0.05	false
ENSG00000002726	protein_coding	amine oxidase, copper containing 1 [Source:HGNC Symbol;Acc:80]	ABP1	0.466928	1.49447	0.734817	> 0.05	false	0.388074	1.37297	0.737253	> 0.05	false	-0.329797	0.892754	0.799783	> 0.05	false
ENSG00000159842	protein_coding	active BCR-related [Source:HGNC Symbol;Acc:81]	ABR	-0.321727	7.35744	0.511567	> 0.05	false	-0.319694	7.26088	0.411967	> 0.05	false	-0.111551	7.23869	0.769726	> 0.05	false
ENSG00000174429	protein_coding	actin-binding Rho activating protein [Source:HGNC Symbol;Acc:30655]	ABRA	0	-3.1644	1	> 0.05	false	2.34748	-3.13102	1	> 0.05	false	2.31223	-3.256	1	> 0.05	false
ENSG00000146386	protein_coding	ABRA C-terminal like [Source:HGNC Symbol;Acc:21230]	ABRACL	0.83593	3.01721	0.12471	> 0.05	false	0.565923	2.75382	0.220992	> 0.05	false	1.19909	3.04195	0.00897695	> 0.05	false
ENSG00000146109	protein_coding	activator of basal transcription 1 [Source:HGNC Symbol;Acc:17369]	ABT1	0.405822	4.03027	0.467754	> 0.05	false	0.258165	3.8517	0.568083	> 0.05	false	-0.00103159	3.5984	1	> 0.05	false
ENSG00000250496	pseudogene	activator of basal transcription 1 pseudogene 1 [Source:HGNC Symbol;Acc:39557]	ABT1P1	0	-3.1644	1	> 0.05	false	2.30643	-3.13494	1	> 0.05	false	5.12548e-15	-3.42538	1	> 0.05	false
ENSG00000114626	protein_coding	ankyrin repeat and BTB (POZ) domain containing 1 [Source:HGNC Symbol;Acc:18275]	ABTB1	0.17279	10.3722	0.741273	> 0.05	false	0.0215704	10.1966	0.956161	> 0.05	false	-0.294871	9.92745	0.445638	> 0.05	false
ENSG00000166016	protein_coding	ankyrin repeat and BTB (POZ) domain containing 2 [Source:HGNC Symbol;Acc:23842]	ABTB2	-0.461113	1.85774	0.537194	> 0.05	false	-0.066847	1.92645	0.938138	> 0.05	false	0.112733	1.90073	0.844912	> 0.05	false
ENSG00000221486	miRNA		AC000003.1	-2.29221	-2.99468	1	> 0.05	false	-2.32408	-3.13277	1	> 0.05	false	-2.32755	-3.25516	1	> 0.05	false
ENSG00000221069	miRNA		AC000029.1	3.2082	-2.8415	0.527933	> 0.05	false	-5.12548e-15	-3.30304	1	> 0.05	false	5.12548e-15	-3.42538	1	> 0.05	false
ENSG00000260246	antisense		AC000032.2	0	-3.1644	1	> 0.05	false	-5.12548e-15	-3.30304	1	> 0.05	false	5.12548e-15	-3.42538	1	> 0.05	false
ENSG00000225929	antisense		AC000036.4	0	-3.1644	1	> 0.05	false	-5.12548e-15	-3.30304	1	> 0.05	false	2.31406	-3.256	1	> 0.05	false
ENSG00000242156	pseudogene		AC000041.8	0	-3.1644	1	> 0.05	false	-5.12548e-15	-3.30304	1	> 0.05	false	5.12548e-15	-3.42538	1	> 0.05	false
ENSG00000225007	lincRNA		AC000067.1	0	-3.1644	1	> 0.05	false	-5.12548e-15	-3.30304	1	> 0.05	false	5.12548e-15	-3.42538	1	> 0.05	false
ENSG00000185065	processed_transcript		AC000068.5	-1.40036	-1.04139	0.223738	> 0.05	false	-0.736696	-0.985445	0.385336	> 0.05	false	-1.69875	-1.33847	0.0521248	> 0.05	false
ENSG00000230485	pseudogene		AC000077.2	2.35459	-2.99411	1	> 0.05	false	-5.12548e-15	-3.30304	1	> 0.05	false	5.12548e-15	-3.42538	1	> 0.05	false
ENSG00000232926	pseudogene		AC000078.5	-1.96176	-1.91975	0.153496	> 0.05	false	-0.366918	-1.72173	0.842571	> 0.05	false	2.90292	0.0019783	1.07902e-05	0.00140335	false
ENSG00000230194	pseudogene		AC000081.2	0.91904	-2.70396	1	> 0.05	false	-2.32458	-3.13277	1	> 0.05	false	-2.32795	-3.25516	1	> 0.05	false
ENSG00000235776	pseudogene		AC000089.3	0.188947	-1.03538	1	> 0.05	false	-0.611971	-1.43414	0.665005	> 0.05	false	-0.345445	-1.46738	0.807844	> 0.05	false
ENSG00000233471	pseudogene	keratin 18 pseudogene 62 [Source:HGNC Symbol;Acc:48889]	AC000094.3	-3.13295	-2.84338	0.521723	> 0.05	false	-3.16954	-2.98091	0.518949	> 0.05	false	-3.173	-3.10336	0.51921	> 0.05	false
ENSG00000270393	pseudogene		AC000095.9	-1.26387	-0.0685047	0.204664	> 0.05	false	-0.819095	-0.0605129	0.434526	> 0.05	false	-1.72905	-0.40683	0.0580519	> 0.05	false
ENSG00000236340	antisense		AC000099.1	-2.28549	-2.99519	1	> 0.05	false	-2.31884	-3.13326	1	> 0.05	false	-2.32174	-3.25565	1	> 0.05	false
ENSG00000236105	pseudogene		AC000110.1	1.06426	-0.203205	0.220395	> 0.05	false	0.37299	-0.650482	0.751552	> 0.05	false	-0.267435	-1.06455	0.82309	> 0.05	false
ENSG00000232661	antisense		AC000111.3	0	-3.1644	1	> 0.05	false	-5.12548e-15	-3.30304	1	> 0.05	false	5.12548e-15	-3.42538	1	> 0.05	false
ENSG00000237974	pseudogene		AC000111.4	0	-3.1644	1	> 0.05	false	-5.12548e-15	-3.30304	1	> 0.05	false	5.12548e-15	-3.42538	1	> 0.05	false
ENSG00000234001	pseudogene		AC000111.5	0	-3.1644	1	> 0.05	false	-5.12548e-15	-3.30304	1	> 0.05	false	5.12548e-15	-3.42538	1	> 0.05	false
ENSG00000083622	antisense		AC000111.6	0	-3.1644	1	> 0.05	false	-5.12548e-15	-3.30304	1	> 0.05	false	5.12548e-15	-3.42538	1	> 0.05	false
ENSG00000243107	processed_transcript		AC000120.7	-0.880357	-1.84443	0.537701	> 0.05	false	-1.30175	-2.04877	0.325267	> 0.05	false	-1.88657	-2.25609	0.171876	> 0.05	false
ENSG00000224138	antisense		AC000123.4	-0.878759	-1.6443	0.486451	> 0.05	false	0.306199	-1.38881	0.883102	> 0.05	false	-0.491748	-1.78123	0.721352	> 0.05	false
ENSG00000226770	lincRNA		AC000124.1	-2.2921	-2.99468	1	> 0.05	false	0.0199142	-2.9787	1	> 0.05	false	-2.32761	-3.25516	1	> 0.05	false
ENSG00000230820	pseudogene		AC000362.1	0	-3.1644	1	> 0.05	false	-5.12548e-15	-3.30304	1	> 0.05	false	5.12548e-15	-3.42538	1	> 0.05	false
ENSG00000230206	processed_transcript	glutamate receptor, metabotropic 8 [Source:HGNC Symbol;Acc:4600]	AC000364.1	0	-3.1644	1	> 0.05	false	-5.12548e-15	-3.30304	1	> 0.05	false	5.12548e-15	-3.42538	1	> 0.05	false
ENSG00000224981	pseudogene		AC000367.1	-2.29213	-2.99468	1	> 0.05	false	-2.32433	-3.13277	1	> 0.05	false	-2.32782	-3.25516	1	> 0.05	false
ENSG00000241921	antisense		AC000370.2	0	-3.1644	1	> 0.05	false	-5.12548e-15	-3.30304	1	> 0.05	false	5.12548e-15	-3.42538	1	> 0.05	false
ENSG00000227249	pseudogene		AC000374.1	0	-3.1644	1	> 0.05	false	-5.12548e-15	-3.30304	1	> 0.05	false	5.12548e-15	-3.42538	1	> 0.05	false
ENSG00000264908	miRNA		AC000403.1	0	-3.1644	1	> 0.05	false	-5.12548e-15	-3.30304	1	> 0.05	false	5.12548e-15	-3.42538	1	> 0.05	false
ENSG00000184319	pseudogene	ribosomal protein L23a pseudogene 82 [Source:HGNC Symbol;Acc:33730]	AC002055.4	0.614581	-0.837829	0.566797	> 0.05	false	-0.403386	-1.35122	0.783125	> 0.05	false	-0.546774	-1.51847	0.679016	> 0.05	false
ENSG00000213683	pseudogene		AC002056.3	-1.58	-1.77515	0.216827	> 0.05	false	0.266736	-1.39396	0.869765	> 0.05	false	1.03993	-1.14196	0.187865	> 0.05	false
ENSG00000254499	antisense		AC002056.5	0	-3.1644	1	> 0.05	false	-5.12548e-15	-3.30304	1	> 0.05	false	5.12548e-15	-3.42538	1	> 0.05	false
ENSG00000234459	antisense		AC002064.4	0	-3.1644	1	> 0.05	false	-5.12548e-15	-3.30304	1	> 0.05	false	5.12548e-15	-3.42538	1	> 0.05	false
ENSG00000225498	lincRNA		AC002064.5	0	-3.1644	1	> 0.05	false	-5.12548e-15	-3.30304	1	> 0.05	false	5.12548e-15	-3.42538	1	> 0.05	false
ENSG00000237813	antisense		AC002066.1	0	-3.1644	1	> 0.05	false	-5.12548e-15	-3.30304	1	> 0.05	false	5.12548e-15	-3.42538	1	> 0.05	false
ENSG00000216076	miRNA		AC002066.2	0	-3.1644	1	> 0.05	false	-5.12548e-15	-3.30304	1	> 0.05	false	5.12548e-15	-3.42538	1	> 0.05	false
ENSG00000228928	pseudogene		AC002069.5	-1.6975	-2.46488	0.455976	> 0.05	false	-4.09029	-2.71722	0.163071	> 0.05	false	-0.00867696	-2.42485	1	> 0.05	false
ENSG00000235639	pseudogene		AC002069.6	0	-3.1644	1	> 0.05	false	-5.12548e-15	-3.30304	1	> 0.05	false	5.12548e-15	-3.42538	1	> 0.05	false
ENSG00000222647	miRNA		AC002070.1	0	-3.1644	1	> 0.05	false	-5.12548e-15	-3.30304	1	> 0.05	false	5.12548e-15	-3.42538	1	> 0.05	false
ENSG00000225898	pseudogene		AC002075.3	-1.42613	-1.84562	0.26562	> 0.05	false	0.175058	-1.54359	1	> 0.05	false	-1.12012	-2.03253	0.365293	> 0.05	false
ENSG00000237729	pseudogene		AC002075.4	0.0794722	-2.35636	1	> 0.05	false	-1.36288	-2.71552	0.656482	> 0.05	false	-0.00458586	-2.61725	1	> 0.05	false
ENSG00000234695	antisense		AC002076.10	0	-3.1644	1	> 0.05	false	-5.12548e-15	-3.30304	1	> 0.05	false	5.12548e-15	-3.42538	1	> 0.05	false
ENSG00000224910	lincRNA		AC002115.5	0	-3.1644	1	> 0.05	false	-5.12548e-15	-3.30304	1	> 0.05	false	5.12548e-15	-3.42538	1	> 0.05	false
ENSG00000267626	lincRNA		AC002115.9	-2.28482	-2.99519	1	> 0.05	false	-2.31923	-3.13326	1	> 0.05	false	-2.3217	-3.25565	1	> 0.05	false
ENSG00000267698	antisense		AC002116.7	0.921964	-2.7047	1	> 0.05	false	-2.31878	-3.13326	1	> 0.05	false	-2.32122	-3.25565	1	> 0.05	false
ENSG00000248101	processed_transcript		AC002116.8	0	-3.1644	1	> 0.05	false	-5.12548e-15	-3.30304	1	> 0.05	false	5.12548e-15	-3.42538	1	> 0.05	false
ENSG00000224505	antisense		AC002117.1	0.92196	-2.7047	1	> 0.05	false	-0.01424	-2.98306	1	> 0.05	false	-2.32119	-3.25565	1	> 0.05	false
ENSG00000227979	pseudogene		AC002127.2	0	-3.1644	1	> 0.05	false	-5.12548e-15	-3.30304	1	> 0.05	false	5.12548e-15	-3.42538	1	> 0.05	false
ENSG00000233420	processed_transcript		AC002127.4	0	-3.1644	1	> 0.05	false	-5.12548e-15	-3.30304	1	> 0.05	false	5.12548e-15	-3.42538	1	> 0.05	false
ENSG00000262497	pseudogene	family with sequence similarity 187, member B2, pseudogene [Source:HGNC Symbol;Acc:49213]	AC002128.4	0	-3.1644	1	> 0.05	false	-5.12548e-15	-3.30304	1	> 0.05	false	5.12548e-15	-3.42538	1	> 0.05	false
ENSG00000271366	antisense		AC002128.5	0	-3.1644	1	> 0.05	false	-5.12548e-15	-3.30304	1	> 0.05	false	5.12548e-15	-3.42538	1	> 0.05	false
ENSG00000259242	antisense		AC002306.1	0	-3.1644	1	> 0.05	false	-5.12548e-15	-3.30304	1	> 0.05	false	5.12548e-15	-3.42538	1	> 0.05	false
ENSG00000260494	pseudogene		AC002310.10	0.0693183	-2.84281	1	> 0.05	false	1.37345	-2.71971	0.654842	> 0.05	false	-2.32191	-3.25565	1	> 0.05	false
ENSG00000235560	antisense		AC002310.12	0.848508	-1.91446	0.642369	> 0.05	false	0.581253	-2.12797	0.795033	> 0.05	false	-1.7785	-2.7248	0.430037	> 0.05	false
ENSG00000260869	protein_coding	Uncharacterized protein [Source:UniProtKB/TrEMBL;Acc:H3BQ85]	AC002310.13	0	-3.1644	1	> 0.05	false	-5.12548e-15	-3.30304	1	> 0.05	false	5.12548e-15	-3.42538	1	> 0.05	false
ENSG00000261588	pseudogene		AC002310.17	-2.28523	-2.99519	1	> 0.05	false	0.0246762	-2.97919	1	> 0.05	false	-2.3219	-3.25565	1	> 0.05	false
ENSG00000239791	antisense		AC002310.7	0	-3.1644	1	> 0.05	false	-5.12548e-15	-3.30304	1	> 0.05	false	5.12548e-15	-3.42538	1	> 0.05	false
ENSG00000267190	pseudogene		AC002314.4	0	-3.1644	1	> 0.05	false	-5.12548e-15	-3.30304	1	> 0.05	false	5.12548e-15	-3.42538	1	> 0.05	false
ENSG00000236481	lincRNA		AC002331.1	0	-3.1644	1	> 0.05	false	-5.12548e-15	-3.30304	1	> 0.05	false	5.12548e-15	-3.42538	1	> 0.05	false
ENSG00000234469	protein_coding	Homo sapiens uncharacterized LOC100288814 (LOC100288814), mRNA. [Source:RefSeq mRNA;Acc:NM_001195081]	AC002365.1	0	-3.1644	1	> 0.05	false	-5.12548e-15	-3.30304	1	> 0.05	false	5.12548e-15	-3.42538	1	> 0.05	false
ENSG00000232392	pseudogene		AC002366.3	0	-3.1644	1	> 0.05	false	-5.12548e-15	-3.30304	1	> 0.05	false	5.12548e-15	-3.42538	1	> 0.05	false
ENSG00000237741	antisense		AC002368.4	0	-3.1644	1	> 0.05	false	-5.12548e-15	-3.30304	1	> 0.05	false	5.12548e-15	-3.42538	1	> 0.05	false
ENSG00000227863	lincRNA		AC002383.2	0	-3.1644	1	> 0.05	false	-5.12548e-15	-3.30304	1	> 0.05	false	5.12548e-15	-3.42538	1	> 0.05	false
ENSG00000230941	lincRNA		AC002386.1	0	-3.1644	1	> 0.05	false	-5.12548e-15	-3.30304	1	> 0.05	false	5.12548e-15	-3.42538	1	> 0.05	false
ENSG00000266269	miRNA		AC002395.1	0	-3.1644	1	> 0.05	false	-5.12548e-15	-3.30304	1	> 0.05	false	5.12548e-15	-3.42538	1	> 0.05	false
ENSG00000267439	antisense		AC002398.11	0.151529	0.391657	0.875147	> 0.05	false	0.409944	0.420112	0.474291	> 0.05	false	-0.489917	-0.103383	0.427786	> 0.05	false
ENSG00000267328	antisense		AC002398.12	0	-3.1644	1	> 0.05	false	-5.12548e-15	-3.30304	1	> 0.05	false	5.12548e-15	-3.42538	1	> 0.05	false
ENSG00000267049	antisense		AC002398.13	0.0752412	-2.57937	1	> 0.05	false	0.923173	-2.49496	0.718079	> 0.05	false	-0.857381	-2.96638	1	> 0.05	false
ENSG00000225872	lincRNA		AC002398.5	-2.29223	-2.99468	1	> 0.05	false	0.0198961	-2.9787	1	> 0.05	false	-0.0135353	-3.1037	1	> 0.05	false
ENSG00000188223	protein_coding	Uncharacterized protein [Source:UniProtKB/TrEMBL;Acc:K7ERS5]	AC002398.9	0	-3.1644	1	> 0.05	false	-5.12548e-15	-3.30304	1	> 0.05	false	5.12548e-15	-3.42538	1	> 0.05	false
ENSG00000261528	pseudogene		AC002400.1	0	-3.1644	1	> 0.05	false	2.34824	-3.13102	1	> 0.05	false	5.12548e-15	-3.42538	1	> 0.05	false
ENSG00000236472	antisense		AC002401.1	1.44257	-2.57857	0.697231	> 0.05	false	-2.32413	-3.13277	1	> 0.05	false	-2.32783	-3.25516	1	> 0.05	false
ENSG00000231153	pseudogene		AC002429.4	0	-3.1644	1	> 0.05	false	-5.12548e-15	-3.30304	1	> 0.05	false	5.12548e-15	-3.42538	1	> 0.05	false
ENSG00000236197	antisense		AC002429.5	-2.29216	-2.99468	1	> 0.05	false	-2.32431	-3.13277	1	> 0.05	false	-2.32787	-3.25516	1	> 0.05	false
ENSG00000269449	protein_coding	Protein LOC100996577 [Source:UniProtKB/TrEMBL;Acc:M0R3I6]	AC002451.1	4.68517	-2.35425	0.0617383	> 0.05	false	3.6421	-2.84894	0.323892	> 0.05	false	3.69446	-2.96653	0.281851	> 0.05	false
ENSG00000231170	antisense		AC002451.3	4.12797	-2.57753	0.169988	> 0.05	false	-5.12548e-15	-3.30304	1	> 0.05	false	5.12548e-15	-3.42538	1	> 0.05	false
ENSG00000237819	antisense		AC002454.1	0	-3.1644	1	> 0.05	false	-5.12548e-15	-3.30304	1	> 0.05	false	5.12548e-15	-3.42538	1	> 0.05	false
ENSG00000223969	antisense		AC002456.2	-0.395982	-1.164	0.698789	> 0.05	false	0.229584	-1.02684	0.904252	> 0.05	false	-0.988113	-1.56622	0.3243	> 0.05	false
ENSG00000223646	lincRNA		AC002463.3	0	-3.1644	1	> 0.05	false	-5.12548e-15	-3.30304	1	> 0.05	false	5.12548e-15	-3.42538	1	> 0.05	false
ENSG00000238202	antisense		AC002465.2	0	-3.1644	1	> 0.05	false	-5.12548e-15	-3.30304	1	> 0.05	false	5.12548e-15	-3.42538	1	> 0.05	false
ENSG00000241764	processed_transcript		AC002467.7	0.398479	2.08813	0.473917	> 0.05	false	-0.164557	1.70514	0.739542	> 0.05	false	-0.536962	1.42831	0.245514	> 0.05	false
ENSG00000269103	protein_coding	Uncharacterized protein [Source:UniProtKB/TrEMBL;Acc:H0YHC8]	AC002472.1	0	-3.1644	1	> 0.05	false	-5.12548e-15	-3.30304	1	> 0.05	false	5.12548e-15	-3.42538	1	> 0.05	false
ENSG00000226872	antisense		AC002472.11	0	-3.1644	1	> 0.05	false	-5.12548e-15	-3.30304	1	> 0.05	false	5.12548e-15	-3.42538	1	> 0.05	false
ENSG00000187905	protein_coding	Leucine-rich repeat-containing protein LOC400891 [Source:UniProtKB/Swiss-Prot;Acc:Q6ZQY2]	AC002472.13	0	-3.1644	1	> 0.05	false	-5.12548e-15	-3.30304	1	> 0.05	false	5.12548e-15	-3.42538	1	> 0.05	false
ENSG00000264392	miRNA		AC002477.1	0	-3.1644	1	> 0.05	false	-5.12548e-15	-3.30304	1	> 0.05	false	5.12548e-15	-3.42538	1	> 0.05	false
ENSG00000238033	lincRNA		AC002480.2	0	-3.1644	1	> 0.05	false	2.31139	-3.13494	1	> 0.05	false	5.12548e-15	-3.42538	1	> 0.05	false
ENSG00000232759	processed_transcript		AC002480.3	0	-3.1644	1	> 0.05	false	-5.12548e-15	-3.30304	1	> 0.05	false	5.12548e-15	-3.42538	1	> 0.05	false
ENSG00000232949	lincRNA		AC002480.4	-2.28518	-2.99519	1	> 0.05	false	-2.31906	-3.13326	1	> 0.05	false	-2.32177	-3.25565	1	> 0.05	false
ENSG00000225541	processed_transcript		AC002480.5	0	-3.1644	1	> 0.05	false	-5.12548e-15	-3.30304	1	> 0.05	false	5.12548e-15	-3.42538	1	> 0.05	false
ENSG00000221281	miRNA		AC002485.1	0	-3.1644	1	> 0.05	false	-5.12548e-15	-3.30304	1	> 0.05	false	5.12548e-15	-3.42538	1	> 0.05	false
ENSG00000231525	pseudogene		AC002486.2	0	-3.1644	1	> 0.05	false	3.1258	-2.98471	0.548906	> 0.05	false	2.32528	-3.25497	1	> 0.05	false
ENSG00000223866	pseudogene		AC002486.3	0	-3.1644	1	> 0.05	false	-5.12548e-15	-3.30304	1	> 0.05	false	5.12548e-15	-3.42538	1	> 0.05	false
ENSG00000205786	lincRNA		AC002511.1	-0.802076	0.822829	0.414307	> 0.05	false	-1.65362	0.476121	0.0448361	> 0.05	false	-2.92436	0.156493	0.000160123	0.0123976	false
ENSG00000233214	antisense		AC002511.2	-0.047367	0.727408	0.971287	> 0.05	false	-0.633126	0.382557	0.297247	> 0.05	false	-0.463734	0.33005	0.411854	> 0.05	false
ENSG00000232680	lincRNA		AC002511.3	-0.569217	1.0542	0.446294	> 0.05	false	-0.6431	0.92214	0.312024	> 0.05	false	-0.943122	0.700925	0.124879	> 0.05	false
ENSG00000259810	3prime_overlapping_ncrna		AC002519.5	0	-3.1644	1	> 0.05	false	-5.12548e-15	-3.30304	1	> 0.05	false	5.12548e-15	-3.42538	1	> 0.05	false
ENSG00000261457	pseudogene		AC002519.6	-0.366805	-0.436455	0.741835	> 0.05	false	-0.758891	-0.679877	0.313109	> 0.05	false	-0.45644	-0.695318	0.559364	> 0.05	false
ENSG00000261922	sense_intronic		AC002519.8	0	-3.1644	1	> 0.05	false	-5.12548e-15	-3.30304	1	> 0.05	false	5.12548e-15	-3.42538	1	> 0.05	false
ENSG00000242186	pseudogene		AC002523.1	0	-3.1644	1	> 0.05	false	-5.12548e-15	-3.30304	1	> 0.05	false	5.12548e-15	-3.42538	1	> 0.05	false
ENSG00000230258	antisense		AC002539.1	0	-3.1644	1	> 0.05	false	-5.12548e-15	-3.30304	1	> 0.05	false	2.31343	-3.256	1	> 0.05	false
ENSG00000252100	miRNA		AC002539.2	0	-3.1644	1	> 0.05	false	-5.12548e-15	-3.30304	1	> 0.05	false	5.12548e-15	-3.42538	1	> 0.05	false
ENSG00000227532	pseudogene		AC002542.2	0	-3.1644	1	> 0.05	false	-5.12548e-15	-3.30304	1	> 0.05	false	5.12548e-15	-3.42538	1	> 0.05	false
ENSG00000235945	pseudogene		AC002543.2	-1.89919	0.505029	0.0320611	> 0.05	false	-2.22057	0.336446	0.00729664	> 0.05	false	-4.16395	0.0316191	5.20384e-07	0.000110047	false
ENSG00000261312	antisense		AC002550.5	0	-3.1644	1	> 0.05	false	-5.12548e-15	-3.30304	1	> 0.05	false	5.12548e-15	-3.42538	1	> 0.05	false
ENSG00000261736	sense_intronic		AC002551.1	0.77571	-2.16444	0.795523	> 0.05	false	-3.69152	-2.84404	0.32613	> 0.05	false	-3.69461	-2.96653	0.333432	> 0.05	false
ENSG00000227782	protein_coding	Uncharacterized protein [Source:UniProtKB/TrEMBL;Acc:H7C0V1]	AC002553.1	-2.28562	-2.99519	1	> 0.05	false	-2.31869	-3.13326	1	> 0.05	false	-0.00816907	-3.10418	1	> 0.05	false
ENSG00000233979	pseudogene		AC002553.4	-4.04432	-2.5817	0.178897	> 0.05	false	-4.08399	-2.71818	0.161853	> 0.05	false	-4.08762	-2.84071	0.162316	> 0.05	false
ENSG00000221016	miRNA		AC002558.1	0	-3.1644	1	> 0.05	false	-5.12548e-15	-3.30304	1	> 0.05	false	5.12548e-15	-3.42538	1	> 0.05	false
ENSG00000221259	miRNA		AC002978.1	0	-3.1644	1	> 0.05	false	-5.12548e-15	-3.30304	1	> 0.05	false	5.12548e-15	-3.42538	1	> 0.05	false
ENSG00000221386	miRNA		AC002979.1	0	-3.1644	1	> 0.05	false	-5.12548e-15	-3.30304	1	> 0.05	false	5.12548e-15	-3.42538	1	> 0.05	false
ENSG00000252111	miRNA		AC002981.1	0	-3.1644	1	> 0.05	false	-5.12548e-15	-3.30304	1	> 0.05	false	5.12548e-15	-3.42538	1	> 0.05	false
ENSG00000267005	pseudogene		AC002984.2	0	-3.1644	1	> 0.05	false	-5.12548e-15	-3.30304	1	> 0.05	false	5.12548e-15	-3.42538	1	> 0.05	false
ENSG00000268193	protein_coding		AC002985.3	0	-3.1644	1	> 0.05	false	-5.12548e-15	-3.30304	1	> 0.05	false	5.12548e-15	-3.42538	1	> 0.05	false
ENSG00000252586	miRNA		AC002992.1	0	-3.1644	1	> 0.05	false	-5.12548e-15	-3.30304	1	> 0.05	false	5.12548e-15	-3.42538	1	> 0.05	false
ENSG00000239204	processed_transcript	arylsulfatase E pseudogene 1 [Source:HGNC Symbol;Acc:720]	AC002992.4	0	-3.1644	1	> 0.05	false	-5.12548e-15	-3.30304	1	> 0.05	false	5.12548e-15	-3.42538	1	> 0.05	false
ENSG00000196861	pseudogene		AC002994.1	0	-3.1644	1	> 0.05	false	-5.12548e-15	-3.30304	1	> 0.05	false	5.12548e-15	-3.42538	1	> 0.05	false
ENSG00000264517	miRNA		AC003001.1	0	-3.1644	1	> 0.05	false	-5.12548e-15	-3.30304	1	> 0.05	false	5.12548e-15	-3.42538	1	> 0.05	false
ENSG00000188477	sense_intronic		AC003003.5	2.3582	-2.99386	1	> 0.05	false	-5.12548e-15	-3.30304	1	> 0.05	false	5.12548e-15	-3.42538	1	> 0.05	false
ENSG00000268266	lincRNA		AC003005.2	0	-3.1644	1	> 0.05	false	-5.12548e-15	-3.30304	1	> 0.05	false	5.12548e-15	-3.42538	1	> 0.05	false
ENSG00000268107	protein_coding	Uncharacterized protein [Source:UniProtKB/TrEMBL;Acc:M0R143]	AC003005.4	0	-3.1644	1	> 0.05	false	-5.12548e-15	-3.30304	1	> 0.05	false	5.12548e-15	-3.42538	1	> 0.05	false
ENSG00000264453	miRNA		AC003006.1	0	-3.1644	1	> 0.05	false	-5.12548e-15	-3.30304	1	> 0.05	false	5.12548e-15	-3.42538	1	> 0.05	false
ENSG00000269026	protein_coding	zinc finger protein 551 [Source:HGNC Symbol;Acc:25108]	AC003006.7	0	-3.1644	1	> 0.05	false	-5.12548e-15	-3.30304	1	> 0.05	false	5.12548e-15	-3.42538	1	> 0.05	false
ENSG00000262011	antisense		AC003009.1	0	-3.1644	1	> 0.05	false	-5.12548e-15	-3.30304	1	> 0.05	false	5.12548e-15	-3.42538	1	> 0.05	false
ENSG00000262235	pseudogene		AC003009.2	0.358575	-0.878395	0.821	> 0.05	false	-0.0230639	-1.13994	1	> 0.05	false	0.760186	-0.902874	0.301529	> 0.05	false
ENSG00000248594	pseudogene		AC003029.1	0	-3.1644	1	> 0.05	false	-5.12548e-15	-3.30304	1	> 0.05	false	5.12548e-15	-3.42538	1	> 0.05	false
ENSG00000264331	miRNA		AC003035.1	-2.29208	-2.99468	1	> 0.05	false	-2.32438	-3.13277	1	> 0.05	false	-2.32764	-3.25516	1	> 0.05	false
ENSG00000268413	protein_coding		AC003043.1	0	-3.1644	1	> 0.05	false	-5.12548e-15	-3.30304	1	> 0.05	false	5.12548e-15	-3.42538	1	> 0.05	false
ENSG00000214684	pseudogene		AC003045.1	0	-3.1644	1	> 0.05	false	-5.12548e-15	-3.30304	1	> 0.05	false	5.12548e-15	-3.42538	1	> 0.05	false
ENSG00000227517	lincRNA		AC003051.1	-3.66008	-2.70656	0.294799	> 0.05	false	-3.69855	-2.84356	0.281547	> 0.05	false	-3.70212	-2.96605	0.282202	> 0.05	false
ENSG00000237773	antisense		AC003075.4	0	-3.1644	1	> 0.05	false	-5.12548e-15	-3.30304	1	> 0.05	false	5.12548e-15	-3.42538	1	> 0.05	false
ENSG00000225572	antisense	DOCK4 antisense RNA 1 [Source:HGNC Symbol;Acc:40876]	AC003077.1	-1.23951	-0.24497	0.30429	> 0.05	false	-2.54254	-0.598865	0.0133024	> 0.05	false	-3.53971	-0.812548	0.000970508	> 0.05	false
ENSG00000203505	pseudogene		AC003079.1	0	-3.1644	1	> 0.05	false	-5.12548e-15	-3.30304	1	> 0.05	false	5.12548e-15	-3.42538	1	> 0.05	false
ENSG00000234358	pseudogene		AC003080.4	-2.45445	-2.1682	0.170434	> 0.05	false	-2.5063	-2.30163	0.140023	> 0.05	false	-1.14258	-2.25495	0.474188	> 0.05	false
ENSG00000234826	lincRNA		AC003084.2	0	-3.1644	1	> 0.05	false	-5.12548e-15	-3.30304	1	> 0.05	false	5.12548e-15	-3.42538	1	> 0.05	false
ENSG00000231328	pseudogene	tumor protein, translationally-controlled 1 pseudogene 7 [Source:HGNC Symbol;Acc:49300]	AC003087.4	0.91704	-2.70421	1	> 0.05	false	0.810964	-2.84682	1	> 0.05	false	1.35365	-2.8417	0.682815	> 0.05	false
ENSG00000226965	lincRNA		AC003088.1	0	-3.1644	1	> 0.05	false	-5.12548e-15	-3.30304	1	> 0.05	false	5.12548e-15	-3.42538	1	> 0.05	false
ENSG00000223561	processed_transcript		AC003090.1	3.73912	-2.70364	0.296932	> 0.05	false	2.34709	-3.13102	1	> 0.05	false	2.31422	-3.256	1	> 0.05	false
ENSG00000236453	lincRNA		AC003092.1	0	-3.1644	1	> 0.05	false	-5.12548e-15	-3.30304	1	> 0.05	false	5.12548e-15	-3.42538	1	> 0.05	false
ENSG00000236938	lincRNA		AC003092.2	0	-3.1644	1	> 0.05	false	-5.12548e-15	-3.30304	1	> 0.05	false	5.12548e-15	-3.42538	1	> 0.05	false
ENSG00000228768	protein_coding	Uncharacterized protein [Source:UniProtKB/TrEMBL;Acc:F2Z313]	AC003101.1	2.35822	-2.99386	1	> 0.05	false	2.34772	-3.13102	1	> 0.05	false	5.12548e-15	-3.42538	1	> 0.05	false
ENSG00000214921	protein_coding		AC003102.1	0	-3.1644	1	> 0.05	false	-5.12548e-15	-3.30304	1	> 0.05	false	5.12548e-15	-3.42538	1	> 0.05	false
ENSG00000267750	processed_transcript		AC003102.3	-4.35878	-2.46543	0.117998	> 0.05	false	-2.05523	-2.49254	0.288557	> 0.05	false	-0.705228	-2.42502	0.765897	> 0.05	false
ENSG00000236194	sense_intronic		AC003104.1	-1.26702	2.97482	0.195953	> 0.05	false	-1.23201	2.88393	0.0435882	> 0.05	false	-1.27244	2.75408	0.0257701	> 0.05	false
ENSG00000221278	miRNA		AC003658.1	0	-3.1644	1	> 0.05	false	-5.12548e-15	-3.30304	1	> 0.05	false	5.12548e-15	-3.42538	1	> 0.05	false
ENSG00000234634	lincRNA		AC003664.1	0	-3.1644	1	> 0.05	false	-5.12548e-15	-3.30304	1	> 0.05	false	2.32527	-3.25497	1	> 0.05	false
ENSG00000234494	antisense		AC003665.1	-1.64197	-0.745698	0.082918	> 0.05	false	-1.69903	-0.872429	0.0297261	> 0.05	false	-2.11948	-1.06642	0.0115152	> 0.05	false
ENSG00000222133	miRNA		AC003666.1	0	-3.1644	1	> 0.05	false	-5.12548e-15	-3.30304	1	> 0.05	false	5.12548e-15	-3.42538	1	> 0.05	false
ENSG00000221736	miRNA		AC003681.1	2.3546	-2.99411	1	> 0.05	false	-5.12548e-15	-3.30304	1	> 0.05	false	5.12548e-15	-3.42538	1	> 0.05	false
ENSG00000268392	lincRNA		AC003682.16	0.0728086	-2.84257	1	> 0.05	false	-2.3189	-3.13326	1	> 0.05	false	-2.32093	-3.25565	1	> 0.05	false
ENSG00000269097	pseudogene		AC003682.17	0.584264	1.20962	0.360527	> 0.05	false	0.157909	0.882949	0.801289	> 0.05	false	0.348077	0.863325	0.502763	> 0.05	false
ENSG00000268564	antisense		AC003956.1	-2.29227	-2.99468	1	> 0.05	false	-2.32413	-3.13277	1	> 0.05	false	-2.32778	-3.25516	1	> 0.05	false
ENSG00000234859	antisense		AC003958.2	0	-3.1644	1	> 0.05	false	-5.12548e-15	-3.30304	1	> 0.05	false	5.12548e-15	-3.42538	1	> 0.05	false
ENSG00000108516	pseudogene		AC003958.6	0	-3.1644	1	> 0.05	false	-5.12548e-15	-3.30304	1	> 0.05	false	5.12548e-15	-3.42538	1	> 0.05	false
ENSG00000221418	miRNA		AC003968.1	0	-3.1644	1	> 0.05	false	-5.12548e-15	-3.30304	1	> 0.05	false	5.12548e-15	-3.42538	1	> 0.05	false
ENSG00000269615	pseudogene		AC003973.1	0	-3.1644	1	> 0.05	false	-5.12548e-15	-3.30304	1	> 0.05	false	5.12548e-15	-3.42538	1	> 0.05	false
ENSG00000269504	lincRNA		AC003973.4	2.35463	-2.99411	1	> 0.05	false	-5.12548e-15	-3.30304	1	> 0.05	false	5.12548e-15	-3.42538	1	> 0.05	false
ENSG00000269199	lincRNA		AC003973.5	0	-3.1644	1	> 0.05	false	-5.12548e-15	-3.30304	1	> 0.05	false	5.12548e-15	-3.42538	1	> 0.05	false
ENSG00000271095	pseudogene		AC003973.6	-2.28483	-2.99519	1	> 0.05	false	-0.0141953	-2.98306	1	> 0.05	false	-2.32172	-3.25565	1	> 0.05	false
ENSG00000235139	lincRNA		AC003984.1	0	-3.1644	1	> 0.05	false	-5.12548e-15	-3.30304	1	> 0.05	false	5.12548e-15	-3.42538	1	> 0.05	false
ENSG00000233824	lincRNA		AC003985.1	0	-3.1644	1	> 0.05	false	-5.12548e-15	-3.30304	1	> 0.05	false	5.12548e-15	-3.42538	1	> 0.05	false
ENSG00000229533	processed_transcript		AC003986.5	0	-3.1644	1	> 0.05	false	-5.12548e-15	-3.30304	1	> 0.05	false	5.12548e-15	-3.42538	1	> 0.05	false
ENSG00000232821	antisense		AC003986.6	0	-3.1644	1	> 0.05	false	-5.12548e-15	-3.30304	1	> 0.05	false	5.12548e-15	-3.42538	1	> 0.05	false
ENSG00000236536	antisense		AC003986.7	0	-3.1644	1	> 0.05	false	-5.12548e-15	-3.30304	1	> 0.05	false	5.12548e-15	-3.42538	1	> 0.05	false
ENSG00000234223	lincRNA		AC003988.1	0	-3.1644	1	> 0.05	false	-5.12548e-15	-3.30304	1	> 0.05	false	5.12548e-15	-3.42538	1	> 0.05	false
ENSG00000243621	pseudogene		AC003989.3	0	-3.1644	1	> 0.05	false	-5.12548e-15	-3.30304	1	> 0.05	false	5.12548e-15	-3.42538	1	> 0.05	false
ENSG00000227948	pseudogene		AC003989.4	0	-3.1644	1	> 0.05	false	-5.12548e-15	-3.30304	1	> 0.05	false	5.12548e-15	-3.42538	1	> 0.05	false
ENSG00000228113	antisense		AC003991.3	-3.12456	-2.84388	0.572596	> 0.05	false	-3.16308	-2.9814	0.549869	> 0.05	false	-3.166	-3.10385	0.555746	> 0.05	false
ENSG00000264952	miRNA		AC004000.1	0	-3.1644	1	> 0.05	false	-5.12548e-15	-3.30304	1	> 0.05	false	5.12548e-15	-3.42538	1	> 0.05	false
ENSG00000270317	pseudogene		AC004004.2	0	-3.1644	1	> 0.05	false	-5.12548e-15	-3.30304	1	> 0.05	false	5.12548e-15	-3.42538	1	> 0.05	false
ENSG00000228711	pseudogene		AC004006.2	0	-3.1644	1	> 0.05	false	-5.12548e-15	-3.30304	1	> 0.05	false	5.12548e-15	-3.42538	1	> 0.05	false
ENSG00000224322	lincRNA		AC004009.3	0	-3.1644	1	> 0.05	false	-5.12548e-15	-3.30304	1	> 0.05	false	5.12548e-15	-3.42538	1	> 0.05	false
ENSG00000233942	lincRNA		AC004012.1	0	-3.1644	1	> 0.05	false	-5.12548e-15	-3.30304	1	> 0.05	false	5.12548e-15	-3.42538	1	> 0.05	false
ENSG00000229603	lincRNA		AC004014.3	0	-3.1644	1	> 0.05	false	-5.12548e-15	-3.30304	1	> 0.05	false	5.12548e-15	-3.42538	1	> 0.05	false
ENSG00000227968	pseudogene		AC004014.4	0.890912	-0.699962	0.324095	> 0.05	false	1.46664	-0.453469	0.0425527	> 0.05	false	0.677868	-1.03024	0.413807	> 0.05	false
ENSG00000238976	miRNA		AC004016.1	0	-3.1644	1	> 0.05	false	-5.12548e-15	-3.30304	1	> 0.05	false	5.12548e-15	-3.42538	1	> 0.05	false
ENSG00000234999	pseudogene		AC004016.2	0	-3.1644	1	> 0.05	false	-5.12548e-15	-3.30304	1	> 0.05	false	5.12548e-15	-3.42538	1	> 0.05	false
ENSG00000268948	protein_coding	Uncharacterized protein [Source:UniProtKB/TrEMBL;Acc:M0R3E0]	AC004017.1	0	-3.1644	1	> 0.05	false	-5.12548e-15	-3.30304	1	> 0.05	false	5.12548e-15	-3.42538	1	> 0.05	false
ENSG00000229492	pseudogene		AC004019.10	-0.211279	-0.954237	0.824055	> 0.05	false	0.445527	-0.780895	0.578715	> 0.05	false	-0.217465	-1.1803	0.908358	> 0.05	false
ENSG00000236754	antisense		AC004019.13	-0.785188	-2.70501	1	> 0.05	false	-0.872514	-2.84471	1	> 0.05	false	-0.852826	-2.96489	1	> 0.05	false
ENSG00000237160	pseudogene		AC004022.7	0	-3.1644	1	> 0.05	false	-5.12548e-15	-3.30304	1	> 0.05	false	5.12548e-15	-3.42538	1	> 0.05	false
ENSG00000228751	pseudogene		AC004022.8	0	-3.1644	1	> 0.05	false	2.31285	-3.13494	1	> 0.05	false	5.12548e-15	-3.42538	1	> 0.05	false
ENSG00000223442	antisense		AC004041.2	2.35463	-2.99411	1	> 0.05	false	-5.12548e-15	-3.30304	1	> 0.05	false	5.12548e-15	-3.42538	1	> 0.05	false
ENSG00000246774	lincRNA		AC004051.2	0	-3.1644	1	> 0.05	false	-5.12548e-15	-3.30304	1	> 0.05	false	5.12548e-15	-3.42538	1	> 0.05	false
ENSG00000215999	miRNA		AC004052.1	0	-3.1644	1	> 0.05	false	-5.12548e-15	-3.30304	1	> 0.05	false	5.12548e-15	-3.42538	1	> 0.05	false
ENSG00000245384	antisense		AC004053.1	-2.28547	-2.99519	1	> 0.05	false	-2.31905	-3.13326	1	> 0.05	false	-2.32159	-3.25565	1	> 0.05	false
ENSG00000248984	antisense		AC004054.1	0	-3.1644	1	> 0.05	false	-5.12548e-15	-3.30304	1	> 0.05	false	5.12548e-15	-3.42538	1	> 0.05	false
ENSG00000196656	pseudogene		AC004057.1	1.45197	-2.57785	0.697417	> 0.05	false	-2.32434	-3.13277	1	> 0.05	false	-2.32777	-3.25516	1	> 0.05	false
ENSG00000251312	pseudogene		AC004062.2	0	-3.1644	1	> 0.05	false	-5.12548e-15	-3.30304	1	> 0.05	false	5.12548e-15	-3.42538	1	> 0.05	false
ENSG00000250670	lincRNA		AC004063.1	0	-3.1644	1	> 0.05	false	-5.12548e-15	-3.30304	1	> 0.05	false	5.12548e-15	-3.42538	1	> 0.05	false
ENSG00000216425	pseudogene		AC004066.2	0	-3.1644	1	> 0.05	false	-5.12548e-15	-3.30304	1	> 0.05	false	5.12548e-15	-3.42538	1	> 0.05	false
ENSG00000250522	antisense		AC004066.3	0	-3.1644	1	> 0.05	false	-5.12548e-15	-3.30304	1	> 0.05	false	5.12548e-15	-3.42538	1	> 0.05	false
ENSG00000251473	pseudogene		AC004069.1	-2.2853	-2.99519	1	> 0.05	false	-2.31909	-3.13326	1	> 0.05	false	0.855556	-2.96519	1	> 0.05	false
ENSG00000251259	lincRNA		AC004069.2	0.338237	1.50094	0.608854	> 0.05	false	0.00867049	1.23076	1	> 0.05	false	0.719976	1.50041	0.21917	> 0.05	false
ENSG00000231110	lincRNA		AC004070.1	0	-3.1644	1	> 0.05	false	-5.12548e-15	-3.30304	1	> 0.05	false	5.12548e-15	-3.42538	1	> 0.05	false
ENSG00000230311	pseudogene		AC004074.3	0.0825732	-0.0345921	0.94574	> 0.05	false	0.90593	0.303431	0.116463	> 0.05	false	1.02489	0.257156	0.0743898	> 0.05	false
ENSG00000237014	pseudogene		AC004074.4	0	-3.1644	1	> 0.05	false	-5.12548e-15	-3.30304	1	> 0.05	false	5.12548e-15	-3.42538	1	> 0.05	false
ENSG00000268533	protein_coding		AC004076.7	0	-3.1644	1	> 0.05	false	-5.12548e-15	-3.30304	1	> 0.05	false	5.12548e-15	-3.42538	1	> 0.05	false
ENSG00000268163	protein_coding	Uncharacterized protein [Source:UniProtKB/TrEMBL;Acc:M0R036]	AC004076.9	0	-3.1644	1	> 0.05	false	-5.12548e-15	-3.30304	1	> 0.05	false	5.12548e-15	-3.42538	1	> 0.05	false
ENSG00000266055	miRNA		AC004079.1	0	-3.1644	1	> 0.05	false	-5.12548e-15	-3.30304	1	> 0.05	false	5.12548e-15	-3.42538	1	> 0.05	false
ENSG00000226851	processed_transcript		AC004112.4	-2.28548	-2.99519	1	> 0.05	false	0.853728	-2.84348	1	> 0.05	false	-0.00828622	-3.10418	1	> 0.05	false
ENSG00000232922	pseudogene		AC004112.5	0	-3.1644	1	> 0.05	false	-5.12548e-15	-3.30304	1	> 0.05	false	5.12548e-15	-3.42538	1	> 0.05	false
ENSG00000236232	pseudogene		AC004112.7	2.35822	-2.99386	1	> 0.05	false	-5.12548e-15	-3.30304	1	> 0.05	false	5.12548e-15	-3.42538	1	> 0.05	false
ENSG00000260264	lincRNA		AC004125.3	2.35462	-2.99411	1	> 0.05	false	-5.12548e-15	-3.30304	1	> 0.05	false	5.12548e-15	-3.42538	1	> 0.05	false
ENSG00000234406	pseudogene		AC004129.7	0	-3.1644	1	> 0.05	false	-5.12548e-15	-3.30304	1	> 0.05	false	5.12548e-15	-3.42538	1	> 0.05	false
ENSG00000213798	pseudogene		AC004129.9	2.35821	-2.99386	1	> 0.05	false	-5.12548e-15	-3.30304	1	> 0.05	false	2.3143	-3.256	1	> 0.05	false
ENSG00000267621	pseudogene		AC004152.5	0.323402	0.710246	0.658533	> 0.05	false	0.336806	0.61837	0.55025	> 0.05	false	-0.438425	0.145919	0.455626	> 0.05	false
ENSG00000270079	lincRNA		AC004152.6	0.0177803	1.29273	1	> 0.05	false	-0.191148	1.09547	0.748249	> 0.05	false	-0.301872	0.929642	0.574089	> 0.05	false
ENSG00000267666	lincRNA		AC004156.3	-3.67256	-2.70557	0.354903	> 0.05	false	-3.70834	-2.84259	0.320986	> 0.05	false	-1.38511	-2.83909	0.677306	> 0.05	false
ENSG00000261008	processed_transcript		AC004158.2	-2.28491	-2.99519	1	> 0.05	false	-2.31925	-3.13326	1	> 0.05	false	-2.32172	-3.25565	1	> 0.05	false
ENSG00000260664	lincRNA		AC004158.3	0	-3.1644	1	> 0.05	false	2.34749	-3.13102	1	> 0.05	false	2.31222	-3.256	1	> 0.05	false
ENSG00000230853	pseudogene		AC004159.1	0	-3.1644	1	> 0.05	false	-5.12548e-15	-3.30304	1	> 0.05	false	5.12548e-15	-3.42538	1	> 0.05	false
ENSG00000230435	antisense		AC004160.4	0	-3.1644	1	> 0.05	false	-5.12548e-15	-3.30304	1	> 0.05	false	5.12548e-15	-3.42538	1	> 0.05	false
ENSG00000184616	pseudogene		AC004166.6	0	-3.1644	1	> 0.05	false	2.30699	-3.13494	1	> 0.05	false	5.12548e-15	-3.42538	1	> 0.05	false
ENSG00000160828	pseudogene	stromal antigen 3-like 2 (pseudogene) [Source:HGNC Symbol;Acc:33886]	AC004166.7	-0.700129	-0.919256	0.480754	> 0.05	false	-0.413937	-0.939305	0.624884	> 0.05	false	-1.88946	-1.42542	0.0398401	> 0.05	false
ENSG00000267778	lincRNA		AC004221.2	2.35823	-2.99386	1	> 0.05	false	-5.12548e-15	-3.30304	1	> 0.05	false	2.31384	-3.256	1	> 0.05	false
ENSG00000234477	antisense		AC004231.2	0.706704	-1.46137	0.640341	> 0.05	false	0.598504	-1.60785	0.60957	> 0.05	false	1.31113	-1.38256	0.156722	> 0.05	false
ENSG00000230612	antisense		AC004237.1	0	-3.1644	1	> 0.05	false	-5.12548e-15	-3.30304	1	> 0.05	false	5.12548e-15	-3.42538	1	> 0.05	false
ENSG00000269635	lincRNA		AC004257.1	-2.2923	-2.99468	1	> 0.05	false	-2.32436	-3.13277	1	> 0.05	false	-2.32803	-3.25516	1	> 0.05	false
ENSG00000270143	lincRNA		AC004257.3	-0.337052	1.27271	0.644106	> 0.05	false	-0.214916	1.22167	0.729944	> 0.05	false	-0.128879	1.14462	0.81132	> 0.05	false
ENSG00000005189	protein_coding	Putative RNA exonuclease NEF-sp [Source:UniProtKB/Swiss-Prot;Acc:Q96IC2]	AC004381.6	-4.81328	-2.26122	0.0438172	> 0.05	false	-0.465378	-1.98229	0.813819	> 0.05	false	-0.476479	-2.10531	0.817221	> 0.05	false
ENSG00000260510	processed_transcript		AC004381.7	2.35465	-2.99411	1	> 0.05	false	-5.12548e-15	-3.30304	1	> 0.05	false	5.12548e-15	-3.42538	1	> 0.05	false
ENSG00000226107	pseudogene		AC004383.3	0	-3.1644	1	> 0.05	false	-5.12548e-15	-3.30304	1	> 0.05	false	5.12548e-15	-3.42538	1	> 0.05	false
ENSG00000223749	processed_transcript	MIR503 host gene (non-protein coding) [Source:HGNC Symbol;Acc:28258]	AC004383.4	0.919986	-2.70494	1	> 0.05	false	0.0249936	-2.97919	1	> 0.05	false	0.00267551	-3.10317	1	> 0.05	false
ENSG00000226515	pseudogene		AC004386.3	0	-3.1644	1	> 0.05	false	-5.12548e-15	-3.30304	1	> 0.05	false	5.12548e-15	-3.42538	1	> 0.05	false
ENSG00000213269	pseudogene		AC004386.4	0.652882	0.941722	0.382962	> 0.05	false	0.624839	0.830614	0.232015	> 0.05	false	0.843092	0.840832	0.0841318	> 0.05	false
ENSG00000269131	antisense		AC004447.2	-0.663126	-0.496068	0.420751	> 0.05	false	-0.820436	-0.65531	0.247374	> 0.05	false	-0.50738	-0.670827	0.48479	> 0.05	false
ENSG00000227078	lincRNA		AC004448.2	0	-3.1644	1	> 0.05	false	-5.12548e-15	-3.30304	1	> 0.05	false	5.12548e-15	-3.42538	1	> 0.05	false
ENSG00000235979	lincRNA		AC004448.5	0	-3.1644	1	> 0.05	false	-5.12548e-15	-3.30304	1	> 0.05	false	5.12548e-15	-3.42538	1	> 0.05	false
ENSG00000261204	lincRNA		AC004449.6	0	-3.1644	1	> 0.05	false	-5.12548e-15	-3.30304	1	> 0.05	false	5.12548e-15	-3.42538	1	> 0.05	false
ENSG00000146677	pseudogene		AC004453.8	0.781857	3.72844	0.166744	> 0.05	false	0.495893	3.45871	0.262164	> 0.05	false	0.721383	3.47546	0.0925386	> 0.05	false
ENSG00000238385	miRNA		AC004458.1	0	-3.1644	1	> 0.05	false	-5.12548e-15	-3.30304	1	> 0.05	false	5.12548e-15	-3.42538	1	> 0.05	false
ENSG00000221379	miRNA		AC004460.1	0	-3.1644	1	> 0.05	false	-5.12548e-15	-3.30304	1	> 0.05	false	5.12548e-15	-3.42538	1	> 0.05	false
ENSG00000237347	pseudogene		AC004461.4	-1.04157	-1.77443	0.400455	> 0.05	false	-1.09533	-1.90625	0.365057	> 0.05	false	-0.820395	-1.96546	0.508141	> 0.05	false
ENSG00000260924	antisense		AC004463.6	-2.29207	-2.99468	1	> 0.05	false	-2.32433	-3.13277	1	> 0.05	false	-2.32774	-3.25516	1	> 0.05	false
ENSG00000268069	protein_coding	Uncharacterized protein [Source:UniProtKB/TrEMBL;Acc:M0QZU2]	AC004466.1	-0.318395	-1.70713	0.870452	> 0.05	false	-1.34621	-2.05671	0.320841	> 0.05	false	-5.04311	-2.42594	0.0213401	> 0.05	false
ENSG00000223461	antisense		AC004471.9	-0.318045	-0.739883	0.845528	> 0.05	false	-0.55942	-0.92332	0.509609	> 0.05	false	-0.852353	-1.14099	0.30075	> 0.05	false
ENSG00000234702	pseudogene	voltage-dependent anion channel 1 pseudogene 3 [Source:HGNC Symbol;Acc:37478]	AC004478.2	0	-3.1644	1	> 0.05	false	-5.12548e-15	-3.30304	1	> 0.05	false	5.12548e-15	-3.42538	1	> 0.05	false
ENSG00000228944	antisense		AC004485.3	0	-3.1644	1	> 0.05	false	-5.12548e-15	-3.30304	1	> 0.05	false	5.12548e-15	-3.42538	1	> 0.05	false
ENSG00000267122	antisense		AC004490.1	-4.56151	-0.137331	9.98659e-06	0.0107284	false	-1.76593	0.0225413	0.00597109	> 0.05	false	-0.419302	0.300115	0.479643	> 0.05	false
ENSG00000221356	miRNA		AC004492.1	0	-3.1644	1	> 0.05	false	-5.12548e-15	-3.30304	1	> 0.05	false	5.12548e-15	-3.42538	1	> 0.05	false
ENSG00000258953	pseudogene	chromosome 5 open reading frame 63 [Source:HGNC Symbol;Acc:40051]	AC004507.1	0	-3.1644	1	> 0.05	false	-5.12548e-15	-3.30304	1	> 0.05	false	5.12548e-15	-3.42538	1	> 0.05	false
ENSG00000248453	pseudogene		AC004510.2	0	-3.1644	1	> 0.05	false	2.30793	-3.13494	1	> 0.05	false	3.71458	-2.96452	0.31883	> 0.05	false
ENSG00000267308	lincRNA		AC004510.3	0	-3.1644	1	> 0.05	false	-5.12548e-15	-3.30304	1	> 0.05	false	5.12548e-15	-3.42538	1	> 0.05	false
ENSG00000266430	miRNA		AC004520.1	0	-3.1644	1	> 0.05	false	-5.12548e-15	-3.30304	1	> 0.05	false	5.12548e-15	-3.42538	1	> 0.05	false
ENSG00000269169	protein_coding	Uncharacterized protein [Source:UniProtKB/TrEMBL;Acc:M0QY07]	AC004528.1	0	-3.1644	1	> 0.05	false	-5.12548e-15	-3.30304	1	> 0.05	false	5.12548e-15	-3.42538	1	> 0.05	false
ENSG00000266990	antisense		AC004528.4	-3.12468	-2.84388	0.570985	> 0.05	false	-3.16305	-2.9814	0.550184	> 0.05	false	-3.16608	-3.10385	0.554878	> 0.05	false
ENSG00000236414	lincRNA		AC004535.2	0	-3.1644	1	> 0.05	false	-5.12548e-15	-3.30304	1	> 0.05	false	5.12548e-15	-3.42538	1	> 0.05	false
ENSG00000230333	processed_transcript		AC004538.3	0	-3.1644	1	> 0.05	false	-5.12548e-15	-3.30304	1	> 0.05	false	5.12548e-15	-3.42538	1	> 0.05	false
ENSG00000225792	antisense		AC004540.4	1.18399	1.97432	0.045507	> 0.05	false	0.51556	1.46365	0.307153	> 0.05	false	0.675368	1.4365	0.165968	> 0.05	false
ENSG00000214870	processed_transcript		AC004540.5	1.45515	-2.57858	0.669226	> 0.05	false	1.37346	-2.71971	0.654761	> 0.05	false	2.06901	-2.61785	0.271079	> 0.05	false
ENSG00000221576	miRNA		AC004543.1	0	-3.1644	1	> 0.05	false	-5.12548e-15	-3.30304	1	> 0.05	false	5.12548e-15	-3.42538	1	> 0.05	false
ENSG00000237921	lincRNA		AC004543.2	0	-3.1644	1	> 0.05	false	-5.12548e-15	-3.30304	1	> 0.05	false	5.12548e-15	-3.42538	1	> 0.05	false
ENSG00000229893	antisense		AC004549.6	-0.777816	-2.70551	1	> 0.05	false	-0.830911	-2.84136	1	> 0.05	false	-0.849904	-2.96538	1	> 0.05	false
ENSG00000264746	miRNA		AC004552.1	0	-3.1644	1	> 0.05	false	-5.12548e-15	-3.30304	1	> 0.05	false	5.12548e-15	-3.42538	1	> 0.05	false
ENSG00000237560	lincRNA		AC004562.1	0	-3.1644	1	> 0.05	false	-5.12548e-15	-3.30304	1	> 0.05	false	5.12548e-15	-3.42538	1	> 0.05	false
ENSG00000235669	antisense		AC004593.3	0	-3.1644	1	> 0.05	false	-5.12548e-15	-3.30304	1	> 0.05	false	5.12548e-15	-3.42538	1	> 0.05	false
ENSG00000266862	miRNA		AC004595.1	0	-3.1644	1	> 0.05	false	-5.12548e-15	-3.30304	1	> 0.05	false	5.12548e-15	-3.42538	1	> 0.05	false
ENSG00000225877	lincRNA		AC004603.4	0	-3.1644	1	> 0.05	false	-5.12548e-15	-3.30304	1	> 0.05	false	5.12548e-15	-3.42538	1	> 0.05	false
ENSG00000267755	antisense		AC004623.2	0	-3.1644	1	> 0.05	false	-5.12548e-15	-3.30304	1	> 0.05	false	5.12548e-15	-3.42538	1	> 0.05	false
ENSG00000267304	antisense		AC004637.1	-0.8377	-2.35761	0.739745	> 0.05	false	-1.74998	-2.60022	0.42219	> 0.05	false	-4.09075	-2.84023	0.154577	> 0.05	false
ENSG00000264224	miRNA		AC004655.1	0	-3.1644	1	> 0.05	false	-5.12548e-15	-3.30304	1	> 0.05	false	5.12548e-15	-3.42538	1	> 0.05	false
ENSG00000265506	miRNA		AC004656.1	0	-3.1644	1	> 0.05	false	-5.12548e-15	-3.30304	1	> 0.05	false	5.12548e-15	-3.42538	1	> 0.05	false
ENSG00000221786	miRNA		AC004673.1	0	-3.1644	1	> 0.05	false	-5.12548e-15	-3.30304	1	> 0.05	false	5.12548e-15	-3.42538	1	> 0.05	false
ENSG00000229263	antisense		AC004691.5	0	-3.1644	1	> 0.05	false	-5.12548e-15	-3.30304	1	> 0.05	false	5.12548e-15	-3.42538	1	> 0.05	false
ENSG00000228680	antisense		AC004692.4	0	-3.1644	1	> 0.05	false	-5.12548e-15	-3.30304	1	> 0.05	false	5.12548e-15	-3.42538	1	> 0.05	false
ENSG00000213717	pseudogene		AC004692.5	0	-3.1644	1	> 0.05	false	-5.12548e-15	-3.30304	1	> 0.05	false	5.12548e-15	-3.42538	1	> 0.05	false
ENSG00000166770	lincRNA	ZNF667 antisense RNA 1 (head to head) [Source:HGNC Symbol;Acc:44321]	AC004696.2	4.68517	-2.35425	0.0617651	> 0.05	false	3.69367	-2.84512	0.279628	> 0.05	false	3.17926	-3.10249	0.542396	> 0.05	false
ENSG00000223201	miRNA		AC004699.1	0	-3.1644	1	> 0.05	false	-5.12548e-15	-3.30304	1	> 0.05	false	5.12548e-15	-3.42538	1	> 0.05	false
ENSG00000263494	lincRNA		AC004702.2	-2.29235	-2.99468	1	> 0.05	false	-2.32437	-3.13277	1	> 0.05	false	-2.32764	-3.25516	1	> 0.05	false
ENSG00000256806	pseudogene		AC004706.1	0	-3.1644	1	> 0.05	false	-5.12548e-15	-3.30304	1	> 0.05	false	5.12548e-15	-3.42538	1	> 0.05	false
ENSG00000229688	antisense	ISPD antisense RNA 1 [Source:HGNC Symbol;Acc:48962]	AC004741.3	0	-3.1644	1	> 0.05	false	-5.12548e-15	-3.30304	1	> 0.05	false	5.12548e-15	-3.42538	1	> 0.05	false
ENSG00000226522	antisense		AC004744.3	0	-3.1644	1	> 0.05	false	-5.12548e-15	-3.30304	1	> 0.05	false	5.12548e-15	-3.42538	1	> 0.05	false
ENSG00000221192	miRNA		AC004745.1	0	-3.1644	1	> 0.05	false	-5.12548e-15	-3.30304	1	> 0.05	false	5.12548e-15	-3.42538	1	> 0.05	false
ENSG00000263954	miRNA		AC004769.1	0	-3.1644	1	> 0.05	false	-5.12548e-15	-3.30304	1	> 0.05	false	5.12548e-15	-3.42538	1	> 0.05	false
ENSG00000203562	pseudogene		AC004771.1	-2.28541	-2.99519	1	> 0.05	false	-2.31864	-3.13326	1	> 0.05	false	-2.32109	-3.25565	1	> 0.05	false
ENSG00000267527	lincRNA		AC004790.3	0	-3.1644	1	> 0.05	false	-5.12548e-15	-3.30304	1	> 0.05	false	5.12548e-15	-3.42538	1	> 0.05	false
ENSG00000267609	pseudogene	sorting nexin 33 pseudogene 1 [Source:HGNC Symbol;Acc:48590]	AC004790.4	0	-3.1644	1	> 0.05	false	-5.12548e-15	-3.30304	1	> 0.05	false	5.12548e-15	-3.42538	1	> 0.05	false
ENSG00000267495	pseudogene		AC004790.5	0	-3.1644	1	> 0.05	false	-5.12548e-15	-3.30304	1	> 0.05	false	5.12548e-15	-3.42538	1	> 0.05	false
ENSG00000267453	lincRNA		AC004791.2	0	-3.1644	1	> 0.05	false	-5.12548e-15	-3.30304	1	> 0.05	false	5.12548e-15	-3.42538	1	> 0.05	false
ENSG00000229944	pseudogene		AC004797.1	0.683086	1.11034	0.267176	> 0.05	false	0.677735	1.01038	0.179392	> 0.05	false	0.600526	0.846626	0.267835	> 0.05	false
ENSG00000267538	antisense		AC004799.3	0	-3.1644	1	> 0.05	false	-5.12548e-15	-3.30304	1	> 0.05	false	5.12548e-15	-3.42538	1	> 0.05	false
ENSG00000263913	miRNA		AC004812.1	0	-3.1644	1	> 0.05	false	-5.12548e-15	-3.30304	1	> 0.05	false	5.12548e-15	-3.42538	1	> 0.05	false
ENSG00000267901	protein_coding	HCG2028611; Uncharacterized protein [Source:UniProtKB/TrEMBL;Acc:M0QX34]	AC004817.1	0	-3.1644	1	> 0.05	false	-5.12548e-15	-3.30304	1	> 0.05	false	5.12548e-15	-3.42538	1	> 0.05	false
ENSG00000266727	miRNA		AC004824.1	0	-3.1644	1	> 0.05	false	-5.12548e-15	-3.30304	1	> 0.05	false	5.12548e-15	-3.42538	1	> 0.05	false
ENSG00000269468	protein_coding	Uncharacterized protein [Source:UniProtKB/TrEMBL;Acc:M0QXB7]	AC004824.2	-1.99675	-2.35839	0.298195	> 0.05	false	-2.05615	-2.49301	0.272634	> 0.05	false	-0.312174	-2.33757	1	> 0.05	false
ENSG00000203606	pseudogene		AC004832.1	0	-3.1644	1	> 0.05	false	2.31314	-3.13494	1	> 0.05	false	5.12548e-15	-3.42538	1	> 0.05	false
ENSG00000106540	pseudogene		AC004837.3	0	-3.1644	1	> 0.05	false	-5.12548e-15	-3.30304	1	> 0.05	false	5.12548e-15	-3.42538	1	> 0.05	false
ENSG00000231951	antisense		AC004837.4	0	-3.1644	1	> 0.05	false	-5.12548e-15	-3.30304	1	> 0.05	false	5.12548e-15	-3.42538	1	> 0.05	false
ENSG00000228554	antisense		AC004837.5	1.29486	-2.25571	0.541259	> 0.05	false	-3.17559	-2.98042	0.544754	> 0.05	false	-0.000327496	-2.8389	1	> 0.05	false
ENSG00000230914	lincRNA		AC004840.8	0	-3.1644	1	> 0.05	false	-5.12548e-15	-3.30304	1	> 0.05	false	5.12548e-15	-3.42538	1	> 0.05	false
ENSG00000175873	lincRNA		AC004840.9	-0.448162	-2.4653	1	> 0.05	false	0.935668	-2.21879	0.583549	> 0.05	false	0.00341378	-2.61818	1	> 0.05	false
ENSG00000252378	miRNA		AC004851.1	0	-3.1644	1	> 0.05	false	-5.12548e-15	-3.30304	1	> 0.05	false	5.12548e-15	-3.42538	1	> 0.05	false
ENSG00000234183	antisense		AC004854.4	-3.12455	-2.84388	0.572681	> 0.05	false	-3.16291	-2.9814	0.551708	> 0.05	false	-0.854624	-2.96687	1	> 0.05	false
ENSG00000230160	pseudogene		AC004854.5	0	-3.1644	1	> 0.05	false	2.34742	-3.13102	1	> 0.05	false	5.12548e-15	-3.42538	1	> 0.05	false
ENSG00000232667	antisense		AC004862.6	0	-3.1644	1	> 0.05	false	-5.12548e-15	-3.30304	1	> 0.05	false	5.12548e-15	-3.42538	1	> 0.05	false
ENSG00000223514	pseudogene		AC004866.1	0	-3.1644	1	> 0.05	false	-5.12548e-15	-3.30304	1	> 0.05	false	5.12548e-15	-3.42538	1	> 0.05	false
ENSG00000224134	pseudogene		AC004866.3	0	-3.1644	1	> 0.05	false	-5.12548e-15	-3.30304	1	> 0.05	false	5.12548e-15	-3.42538	1	> 0.05	false
ENSG00000230680	lincRNA		AC004869.2	0	-3.1644	1	> 0.05	false	-5.12548e-15	-3.30304	1	> 0.05	false	5.12548e-15	-3.42538	1	> 0.05	false
ENSG00000240355	lincRNA		AC004869.3	0	-3.1644	1	> 0.05	false	-5.12548e-15	-3.30304	1	> 0.05	false	5.12548e-15	-3.42538	1	> 0.05	false
ENSG00000229192	processed_transcript		AC004870.3	0	-3.1644	1	> 0.05	false	-5.12548e-15	-3.30304	1	> 0.05	false	5.12548e-15	-3.42538	1	> 0.05	false
ENSG00000223829	processed_transcript		AC004870.4	0	-3.1644	1	> 0.05	false	-5.12548e-15	-3.30304	1	> 0.05	false	5.12548e-15	-3.42538	1	> 0.05	false
ENSG00000214754	pseudogene		AC004870.5	0	-3.1644	1	> 0.05	false	-5.12548e-15	-3.30304	1	> 0.05	false	5.12548e-15	-3.42538	1	> 0.05	false
ENSG00000221690	miRNA		AC004875.1	0	-3.1644	1	> 0.05	false	-5.12548e-15	-3.30304	1	> 0.05	false	5.12548e-15	-3.42538	1	> 0.05	false
ENSG00000224804	antisense		AC004878.2	0	-3.1644	1	> 0.05	false	-5.12548e-15	-3.30304	1	> 0.05	false	5.12548e-15	-3.42538	1	> 0.05	false
ENSG00000198632	pseudogene		AC004878.3	0	-3.1644	1	> 0.05	false	-5.12548e-15	-3.30304	1	> 0.05	false	5.12548e-15	-3.42538	1	> 0.05	false
ENSG00000205508	pseudogene		AC004878.5	0	-3.1644	1	> 0.05	false	-5.12548e-15	-3.30304	1	> 0.05	false	5.12548e-15	-3.42538	1	> 0.05	false
ENSG00000205506	pseudogene		AC004878.6	0	-3.1644	1	> 0.05	false	-5.12548e-15	-3.30304	1	> 0.05	false	5.12548e-15	-3.42538	1	> 0.05	false
ENSG00000249595	sense_intronic		AC004878.7	0	-3.1644	1	> 0.05	false	-5.12548e-15	-3.30304	1	> 0.05	false	5.12548e-15	-3.42538	1	> 0.05	false
ENSG00000254977	antisense		AC004878.8	0	-3.1644	1	> 0.05	false	-5.12548e-15	-3.30304	1	> 0.05	false	5.12548e-15	-3.42538	1	> 0.05	false
ENSG00000256178	pseudogene		AC004889.1	0	-3.1644	1	> 0.05	false	-5.12548e-15	-3.30304	1	> 0.05	false	5.12548e-15	-3.42538	1	> 0.05	false
ENSG00000238109	pseudogene		AC004893.10	0.72536	-1.46285	0.639227	> 0.05	false	-0.220537	-1.91392	1	> 0.05	false	-4.85395	-2.51933	0.0422132	> 0.05	false
ENSG00000242687	antisense		AC004893.11	-0.789818	2.36958	0.176139	> 0.05	false	-0.407788	2.41847	0.353705	> 0.05	false	-0.488878	2.26611	0.25547	> 0.05	false
ENSG00000213530	pseudogene	methylenetetrahydrofolate dehydrogenase (NADP+ dependent) 2, methenyltetrahydrofolate cyclohydrolase pseudogene 5 [Source:HGNC Symbol;Acc:48863]	AC004894.2	1.84165	-2.46276	0.442384	> 0.05	false	2.35267	-2.39182	0.182823	> 0.05	false	3.69637	-1.78205	0.0025992	> 0.05	false
ENSG00000264605	miRNA		AC004895.1	0	-3.1644	1	> 0.05	false	-5.12548e-15	-3.30304	1	> 0.05	false	5.12548e-15	-3.42538	1	> 0.05	false
ENSG00000231704	lincRNA		AC004895.4	2.35825	-2.99386	1	> 0.05	false	2.30956	-3.13494	1	> 0.05	false	2.31083	-3.256	1	> 0.05	false
ENSG00000267970	protein_coding	Uncharacterized protein [Source:UniProtKB/TrEMBL;Acc:M0R023]	AC004899.1	0	-3.1644	1	> 0.05	false	-5.12548e-15	-3.30304	1	> 0.05	false	5.12548e-15	-3.42538	1	> 0.05	false
ENSG00000225705	pseudogene		AC004899.3	3.20438	-2.84174	0.560051	> 0.05	false	-5.12548e-15	-3.30304	1	> 0.05	false	3.17941	-3.10249	0.543087	> 0.05	false
ENSG00000232072	processed_transcript		AC004901.1	0	-3.1644	1	> 0.05	false	-5.12548e-15	-3.30304	1	> 0.05	false	5.12548e-15	-3.42538	1	> 0.05	false
ENSG00000237286	antisense		AC004906.3	0	-3.1644	1	> 0.05	false	-5.12548e-15	-3.30304	1	> 0.05	false	5.12548e-15	-3.42538	1	> 0.05	false
ENSG00000227982	pseudogene	ribosomal protein L7 pseudogene 30 [Source:HGNC Symbol;Acc:36151]	AC004907.2	0	-3.1644	1	> 0.05	false	-5.12548e-15	-3.30304	1	> 0.05	false	5.12548e-15	-3.42538	1	> 0.05	false
ENSG00000223445	pseudogene	ribosomal protein L6 pseudogene 21 [Source:HGNC Symbol;Acc:35994]	AC004909.3	0	-3.1644	1	> 0.05	false	-5.12548e-15	-3.30304	1	> 0.05	false	5.12548e-15	-3.42538	1	> 0.05	false
ENSG00000226592	pseudogene		AC004911.2	0	-3.1644	1	> 0.05	false	-5.12548e-15	-3.30304	1	> 0.05	false	5.12548e-15	-3.42538	1	> 0.05	false
ENSG00000177820	pseudogene		AC004917.1	0	-3.1644	1	> 0.05	false	-5.12548e-15	-3.30304	1	> 0.05	false	5.12548e-15	-3.42538	1	> 0.05	false
ENSG00000228085	pseudogene		AC004920.2	0	-3.1644	1	> 0.05	false	-5.12548e-15	-3.30304	1	> 0.05	false	5.12548e-15	-3.42538	1	> 0.05	false
ENSG00000236046	lincRNA		AC004920.3	0	-3.1644	1	> 0.05	false	-5.12548e-15	-3.30304	1	> 0.05	false	5.12548e-15	-3.42538	1	> 0.05	false
ENSG00000221553	miRNA		AC004924.1	0	-3.1644	1	> 0.05	false	-5.12548e-15	-3.30304	1	> 0.05	false	5.12548e-15	-3.42538	1	> 0.05	false
ENSG00000225443	pseudogene		AC004938.5	2.35821	-2.99386	1	> 0.05	false	-5.12548e-15	-3.30304	1	> 0.05	false	5.12548e-15	-3.42538	1	> 0.05	false
ENSG00000228151	antisense		AC004941.3	-2.28544	-2.99519	1	> 0.05	false	-2.31855	-3.13326	1	> 0.05	false	-2.32118	-3.25565	1	> 0.05	false
ENSG00000231397	pseudogene		AC004941.5	0.371613	1.84616	0.51879	> 0.05	false	-0.0272569	1.54306	0.97766	> 0.05	false	0.296968	1.58936	0.526283	> 0.05	false
ENSG00000265573	miRNA		AC004943.1	0	-3.1644	1	> 0.05	false	-5.12548e-15	-3.30304	1	> 0.05	false	5.12548e-15	-3.42538	1	> 0.05	false
ENSG00000222024	pseudogene		AC004945.1	0	-3.1644	1	> 0.05	false	-5.12548e-15	-3.30304	1	> 0.05	false	5.12548e-15	-3.42538	1	> 0.05	false
ENSG00000233760	lincRNA		AC004947.2	-2.28527	-2.99519	1	> 0.05	false	-0.0140545	-2.98306	1	> 0.05	false	-2.3219	-3.25565	1	> 0.05	false
ENSG00000239556	pseudogene		AC004951.5	0.0897482	-0.771393	0.921328	> 0.05	false	0.24926	-0.794639	0.836069	> 0.05	false	-0.008181	-1.03448	1	> 0.05	false
ENSG00000228434	processed_transcript		AC004951.6	-2.7676	-1.46993	0.0217197	> 0.05	false	-1.36914	-1.39512	0.137233	> 0.05	false	-1.93367	-1.61746	0.0499192	> 0.05	false
ENSG00000238228	pseudogene	olfactory receptor, family 7, subfamily E, member 7 pseudogene [Source:HGNC Symbol;Acc:8457]	AC004967.11	0	-3.1644	1	> 0.05	false	-5.12548e-15	-3.30304	1	> 0.05	false	5.12548e-15	-3.42538	1	> 0.05	false
ENSG00000243554	pseudogene		AC004967.7	-1.40269	-2.1651	0.408819	> 0.05	false	-0.0173733	-1.98244	1	> 0.05	false	-0.958354	-2.3373	0.584051	> 0.05	false
ENSG00000183444	pseudogene	olfactory receptor, family 7, subfamily E, member 38 pseudogene [Source:HGNC Symbol;Acc:8411]	AC004967.8	1.45299	-2.57882	0.668972	> 0.05	false	3.01656	-2.06096	0.0334878	> 0.05	false	0.84424	-2.9662	1	> 0.05	false
ENSG00000223029	miRNA		AC004969.1	0	-3.1644	1	> 0.05	false	-5.12548e-15	-3.30304	1	> 0.05	false	5.12548e-15	-3.42538	1	> 0.05	false
ENSG00000221249	miRNA		AC004980.1	0	-3.1644	1	> 0.05	false	-5.12548e-15	-3.30304	1	> 0.05	false	5.12548e-15	-3.42538	1	> 0.05	false
ENSG00000214243	pseudogene		AC004980.10	0	-3.1644	1	> 0.05	false	-5.12548e-15	-3.30304	1	> 0.05	false	5.12548e-15	-3.42538	1	> 0.05	false
ENSG00000185040	pseudogene		AC004980.11	-2.28545	-2.99519	1	> 0.05	false	0.0254096	-2.97919	1	> 0.05	false	-2.32104	-3.25565	1	> 0.05	false
ENSG00000205485	pseudogene		AC004980.7	-0.487684	-0.920138	0.651231	> 0.05	false	-0.352676	-0.982775	0.717122	> 0.05	false	-0.371483	-1.10762	0.737401	> 0.05	false
ENSG00000250778	pseudogene		AC004980.8	2.35461	-2.99411	1	> 0.05	false	-5.12548e-15	-3.30304	1	> 0.05	false	5.12548e-15	-3.42538	1	> 0.05	false
ENSG00000230305	pseudogene		AC004980.9	-0.680973	-1.91962	0.740482	> 0.05	false	-1.61131	-2.21271	0.361325	> 0.05	false	-4.84753	-2.5198	0.072985	> 0.05	false
ENSG00000241057	pseudogene		AC004985.12	-2.29239	-2.99468	1	> 0.05	false	-0.0193191	-2.98257	1	> 0.05	false	-0.0134806	-3.1037	1	> 0.05	false
ENSG00000231198	pseudogene		AC004987.10	0	-3.1644	1	> 0.05	false	-5.12548e-15	-3.30304	1	> 0.05	false	5.12548e-15	-3.42538	1	> 0.05	false
ENSG00000226220	pseudogene	capicua transcriptional repressor pseudogene 22 [Source:HGNC Symbol;Acc:48838]	AC004987.8	3.73512	-2.70389	0.344677	> 0.05	false	-5.12548e-15	-3.30304	1	> 0.05	false	5.12548e-15	-3.42538	1	> 0.05	false
ENSG00000233225	pseudogene		AC004987.9	0.239338	1.30814	0.734384	> 0.05	false	0.155479	1.16938	0.783874	> 0.05	false	-0.0598678	0.945214	0.946054	> 0.05	false
ENSG00000203446	antisense		AC004988.1	0.066099	-2.84206	1	> 0.05	false	-2.32411	-3.13277	1	> 0.05	false	-2.32752	-3.25516	1	> 0.05	false
ENSG00000236569	pseudogene	heterogeneous nuclear ribonucleoprotein A1 pseudogene 73 [Source:HGNC Symbol;Acc:48803]	AC004996.1	0	-3.1644	1	> 0.05	false	-5.12548e-15	-3.30304	1	> 0.05	false	5.12548e-15	-3.42538	1	> 0.05	false
ENSG00000255927	pseudogene		AC005000.1	0	-3.1644	1	> 0.05	false	-5.12548e-15	-3.30304	1	> 0.05	false	5.12548e-15	-3.42538	1	> 0.05	false
ENSG00000264759	miRNA		AC005000.2	0	-3.1644	1	> 0.05	false	-5.12548e-15	-3.30304	1	> 0.05	false	5.12548e-15	-3.42538	1	> 0.05	false
ENSG00000213888	protein_coding	CDNA FLJ20464 fis, clone KAT06158; HCG1777549; Uncharacterized protein [Source:UniProtKB/TrEMBL;Acc:Q9NX35]	AC005003.1	-0.440456	-2.46482	1	> 0.05	false	-0.472065	-2.59901	1	> 0.05	false	0.393902	-2.51819	1	> 0.05	false
ENSG00000230370	pseudogene		AC005007.3	0	-3.1644	1	> 0.05	false	-5.12548e-15	-3.30304	1	> 0.05	false	5.12548e-15	-3.42538	1	> 0.05	false
ENSG00000237896	protein_coding	Uncharacterized protein [Source:UniProtKB/TrEMBL;Acc:C9IYQ3]	AC005008.2	0	-3.1644	1	> 0.05	false	-5.12548e-15	-3.30304	1	> 0.05	false	5.12548e-15	-3.42538	1	> 0.05	false
ENSG00000226671	pseudogene		AC005008.3	0	-3.1644	1	> 0.05	false	-5.12548e-15	-3.30304	1	> 0.05	false	5.12548e-15	-3.42538	1	> 0.05	false
ENSG00000231255	antisense		AC005009.1	0	-3.1644	1	> 0.05	false	-5.12548e-15	-3.30304	1	> 0.05	false	5.12548e-15	-3.42538	1	> 0.05	false
ENSG00000233073	antisense		AC005009.2	0	-3.1644	1	> 0.05	false	-5.12548e-15	-3.30304	1	> 0.05	false	5.12548e-15	-3.42538	1	> 0.05	false
ENSG00000255690	pseudogene		AC005013.1	0	-3.1644	1	> 0.05	false	-5.12548e-15	-3.30304	1	> 0.05	false	5.12548e-15	-3.42538	1	> 0.05	false
ENSG00000228421	lincRNA		AC005013.5	0	-3.1644	1	> 0.05	false	-5.12548e-15	-3.30304	1	> 0.05	false	5.12548e-15	-3.42538	1	> 0.05	false
ENSG00000224280	pseudogene		AC005014.5	-0.17632	2.74779	0.755959	> 0.05	false	0.0534382	2.76048	0.921602	> 0.05	false	-0.248608	2.49777	0.577447	> 0.05	false
ENSG00000174495	pseudogene		AC005017.2	0.0660866	-2.84206	1	> 0.05	false	-2.32436	-3.13277	1	> 0.05	false	-0.00262885	-3.10268	1	> 0.05	false
ENSG00000213875	pseudogene		AC005019.2	2.35823	-2.99386	1	> 0.05	false	-5.12548e-15	-3.30304	1	> 0.05	false	5.12548e-15	-3.42538	1	> 0.05	false
ENSG00000224330	lincRNA		AC005019.3	0	-3.1644	1	> 0.05	false	-5.12548e-15	-3.30304	1	> 0.05	false	5.12548e-15	-3.42538	1	> 0.05	false
ENSG00000265324	miRNA		AC005020.1	0	-3.1644	1	> 0.05	false	-5.12548e-15	-3.30304	1	> 0.05	false	5.12548e-15	-3.42538	1	> 0.05	false
ENSG00000224017	lincRNA		AC005022.1	0	-3.1644	1	> 0.05	false	-5.12548e-15	-3.30304	1	> 0.05	false	5.12548e-15	-3.42538	1	> 0.05	false
ENSG00000236310	processed_transcript		AC005027.3	0	-3.1644	1	> 0.05	false	-5.12548e-15	-3.30304	1	> 0.05	false	2.31385	-3.256	1	> 0.05	false
ENSG00000232458	lincRNA		AC005029.1	0	-3.1644	1	> 0.05	false	-5.12548e-15	-3.30304	1	> 0.05	false	2.31226	-3.256	1	> 0.05	false
ENSG00000233872	pseudogene		AC005033.6	0	-3.1644	1	> 0.05	false	-5.12548e-15	-3.30304	1	> 0.05	false	5.12548e-15	-3.42538	1	> 0.05	false
ENSG00000230477	pseudogene		AC005034.2	0	-3.1644	1	> 0.05	false	-5.12548e-15	-3.30304	1	> 0.05	false	5.12548e-15	-3.42538	1	> 0.05	false
ENSG00000226247	pseudogene		AC005034.3	0.655126	3.6189	0.226916	> 0.05	false	0.363529	3.35222	0.387017	> 0.05	false	0.309907	3.2041	0.449149	> 0.05	false
ENSG00000224346	pseudogene		AC005037.1	-1.3949	-2.16674	0.401558	> 0.05	false	-1.44026	-2.29907	0.367965	> 0.05	false	-2.32894	-2.51919	0.176674	> 0.05	false
ENSG00000221530	miRNA		AC005037.2	0	-3.1644	1	> 0.05	false	-5.12548e-15	-3.30304	1	> 0.05	false	5.12548e-15	-3.42538	1	> 0.05	false
ENSG00000183308	antisense		AC005037.3	-2.28531	-2.99519	1	> 0.05	false	-0.0138862	-2.98306	1	> 0.05	false	-2.32108	-3.25565	1	> 0.05	false
ENSG00000226658	pseudogene		AC005037.4	-2.47602	-1.64644	0.0541076	> 0.05	false	-1.60849	-1.65544	0.131113	> 0.05	false	-3.40448	-1.96607	0.010823	> 0.05	false
ENSG00000235318	pseudogene		AC005037.6	-3.12451	-2.84388	0.573254	> 0.05	false	-0.817454	-2.84185	1	> 0.05	false	-3.16602	-3.10385	0.555512	> 0.05	false
ENSG00000226905	pseudogene		AC005040.3	0	-3.1644	1	> 0.05	false	-5.12548e-15	-3.30304	1	> 0.05	false	5.12548e-15	-3.42538	1	> 0.05	false
ENSG00000234521	pseudogene		AC005041.11	0	-3.1644	1	> 0.05	false	-5.12548e-15	-3.30304	1	> 0.05	false	5.12548e-15	-3.42538	1	> 0.05	false
ENSG00000258821	antisense		AC005041.17	0	-3.1644	1	> 0.05	false	2.30765	-3.13494	1	> 0.05	false	5.12548e-15	-3.42538	1	> 0.05	false
ENSG00000227331	pseudogene		AC005042.2	-5.16519	-2.08142	0.0178431	> 0.05	false	-2.869	-2.13112	0.0509542	> 0.05	false	-1.51516	-2.10426	0.225717	> 0.05	false
ENSG00000231675	pseudogene		AC005042.3	0	-3.1644	1	> 0.05	false	-5.12548e-15	-3.30304	1	> 0.05	false	5.12548e-15	-3.42538	1	> 0.05	false
ENSG00000204380	antisense		AC005042.4	-0.419548	-1.52183	0.729193	> 0.05	false	-0.499934	-1.6592	0.698557	> 0.05	false	-1.27645	-1.96563	0.263316	> 0.05	false
ENSG00000228586	processed_transcript		AC005042.5	0	-3.1644	1	> 0.05	false	-5.12548e-15	-3.30304	1	> 0.05	false	5.12548e-15	-3.42538	1	> 0.05	false
ENSG00000216085	miRNA		AC005048.1	0	-3.1644	1	> 0.05	false	-5.12548e-15	-3.30304	1	> 0.05	false	5.12548e-15	-3.42538	1	> 0.05	false
ENSG00000243004	processed_transcript		AC005062.2	0	-3.1644	1	> 0.05	false	-5.12548e-15	-3.30304	1	> 0.05	false	5.12548e-15	-3.42538	1	> 0.05	false
ENSG00000222482	miRNA		AC005071.1	-1.69316	-2.46536	0.443458	> 0.05	false	0.320634	-2.21277	1	> 0.05	false	-4.09075	-2.84023	0.154598	> 0.05	false
ENSG00000224046	processed_transcript		AC005076.5	0.277892	-1.64022	1	> 0.05	false	0.0200492	-1.84109	1	> 0.05	false	-0.47648	-2.10531	0.817227	> 0.05	false
ENSG00000227038	pseudogene		AC005077.12	-4.35878	-2.46543	0.117968	> 0.05	false	-0.677858	-2.29969	0.768281	> 0.05	false	0.458177	-2.10229	0.814193	> 0.05	false
ENSG00000230882	pseudogene		AC005077.14	0	-3.1644	1	> 0.05	false	-5.12548e-15	-3.30304	1	> 0.05	false	2.31078	-3.256	1	> 0.05	false
ENSG00000228829	pseudogene		AC005077.5	0	-3.1644	1	> 0.05	false	-5.12548e-15	-3.30304	1	> 0.05	false	5.12548e-15	-3.42538	1	> 0.05	false
ENSG00000224273	pseudogene		AC005077.7	0.0771804	-2.35659	1	> 0.05	false	-0.00755025	-2.49663	1	> 0.05	false	0.940754	-2.33676	0.569646	> 0.05	false
ENSG00000213549	pseudogene		AC005077.8	0.0660841	-2.84206	1	> 0.05	false	-2.32413	-3.13277	1	> 0.05	false	-2.32779	-3.25516	1	> 0.05	false
ENSG00000241778	pseudogene		AC005077.9	0	-3.1644	1	> 0.05	false	-5.12548e-15	-3.30304	1	> 0.05	false	5.12548e-15	-3.42538	1	> 0.05	false
ENSG00000214871	protein_coding	Uncharacterized protein [Source:UniProtKB/TrEMBL;Acc:H7BYU3]	AC005082.1	0	-3.1644	1	> 0.05	false	-5.12548e-15	-3.30304	1	> 0.05	false	2.32538	-3.25497	1	> 0.05	false
ENSG00000226816	lincRNA		AC005082.12	0.0737799	-2.16288	1	> 0.05	false	-0.0289768	-2.30486	1	> 0.05	false	0.7237	-2.1798	0.715639	> 0.05	false
ENSG00000233834	processed_transcript		AC005083.1	0	-3.1644	1	> 0.05	false	-5.12548e-15	-3.30304	1	> 0.05	false	5.12548e-15	-3.42538	1	> 0.05	false
ENSG00000230110	pseudogene		AC005086.1	-3.12468	-2.84388	0.571081	> 0.05	false	-3.16306	-2.9814	0.550129	> 0.05	false	-3.16607	-3.10385	0.555024	> 0.05	false
ENSG00000256295	pseudogene		AC005086.2	0	-3.1644	1	> 0.05	false	-5.12548e-15	-3.30304	1	> 0.05	false	5.12548e-15	-3.42538	1	> 0.05	false
ENSG00000258040	pseudogene		AC005086.3	-3.65143	-2.70706	0.359682	> 0.05	false	-3.69153	-2.84404	0.325924	> 0.05	false	-3.69465	-2.96653	0.332746	> 0.05	false
ENSG00000258093	pseudogene		AC005086.4	-3.65143	-2.70706	0.359636	> 0.05	false	-3.69153	-2.84404	0.32594	> 0.05	false	-3.69465	-2.96653	0.332713	> 0.05	false
ENSG00000264642	miRNA		AC005088.1	0	-3.1644	1	> 0.05	false	-5.12548e-15	-3.30304	1	> 0.05	false	5.12548e-15	-3.42538	1	> 0.05	false
ENSG00000229949	pseudogene		AC005094.2	0.072802	-2.84257	1	> 0.05	false	-2.31883	-3.13326	1	> 0.05	false	-2.3209	-3.25565	1	> 0.05	false
ENSG00000219039	pseudogene		AC005102.1	-0.118169	0.767637	0.908292	> 0.05	false	0.262404	0.852252	0.642427	> 0.05	false	0.580516	0.905967	0.241304	> 0.05	false
ENSG00000223374	antisense		AC005104.3	-1.38893	-2.16697	0.407333	> 0.05	false	-0.198813	-2.04956	1	> 0.05	false	-2.31737	-2.51869	0.195979	> 0.05	false
ENSG00000225286	pseudogene		AC005105.2	0	-3.1644	1	> 0.05	false	-5.12548e-15	-3.30304	1	> 0.05	false	5.12548e-15	-3.42538	1	> 0.05	false
ENSG00000248431	lincRNA		AC005150.1	0	-3.1644	1	> 0.05	false	3.17323	-2.98084	0.519354	> 0.05	false	5.12548e-15	-3.42538	1	> 0.05	false
ENSG00000234899	processed_transcript	SOX9 antisense RNA 1 [Source:HGNC Symbol;Acc:49321]	AC005152.2	-2.29233	-2.99468	1	> 0.05	false	-2.32438	-3.13277	1	> 0.05	false	-0.0026272	-3.10268	1	> 0.05	false
ENSG00000228639	lincRNA		AC005152.3	0	-3.1644	1	> 0.05	false	-5.12548e-15	-3.30304	1	> 0.05	false	5.12548e-15	-3.42538	1	> 0.05	false
ENSG00000236455	antisense		AC005154.5	-1.31939	-1.6448	0.26678	> 0.05	false	-3.14799	-1.97945	0.0259072	> 0.05	false	-2.3302	-2.03465	0.0684669	> 0.05	false
ENSG00000196295	processed_transcript		AC005154.6	-1.00258	3.36522	0.178266	> 0.05	false	-1.47998	3.12558	0.00560089	> 0.05	false	-1.76818	2.9369	0.000385635	0.0242553	false
ENSG00000244480	pseudogene		AC005154.7	-0.642393	-1.16725	0.532933	> 0.05	false	-0.892115	-1.35019	0.336299	> 0.05	false	-1.84441	-1.66935	0.0627277	> 0.05	false
ENSG00000226874	pseudogene		AC005154.8	-4.34679	-2.46688	0.117168	> 0.05	false	-1.21418	-2.39613	0.518221	> 0.05	false	-2.07611	-2.61901	0.28628	> 0.05	false
ENSG00000234133	lincRNA		AC005154.9	-4.33932	-2.46736	0.169526	> 0.05	false	-4.38028	-2.60332	0.139097	> 0.05	false	-2.05751	-2.61851	0.341857	> 0.05	false
ENSG00000221262	miRNA		AC005159.1	0	-3.1644	1	> 0.05	false	-5.12548e-15	-3.30304	1	> 0.05	false	5.12548e-15	-3.42538	1	> 0.05	false
ENSG00000227658	sense_intronic		AC005160.3	0	-3.1644	1	> 0.05	false	-5.12548e-15	-3.30304	1	> 0.05	false	5.12548e-15	-3.42538	1	> 0.05	false
ENSG00000221279	miRNA		AC005161.1	0	-3.1644	1	> 0.05	false	-5.12548e-15	-3.30304	1	> 0.05	false	5.12548e-15	-3.42538	1	> 0.05	false
ENSG00000229452	antisense		AC005162.4	0	-3.1644	1	> 0.05	false	-5.12548e-15	-3.30304	1	> 0.05	false	5.12548e-15	-3.42538	1	> 0.05	false
ENSG00000233517	antisense		AC005162.5	2.35461	-2.99411	1	> 0.05	false	-5.12548e-15	-3.30304	1	> 0.05	false	5.12548e-15	-3.42538	1	> 0.05	false
ENSG00000269519	pseudogene		AC005176.1	0	-3.1644	1	> 0.05	false	-5.12548e-15	-3.30304	1	> 0.05	false	5.12548e-15	-3.42538	1	> 0.05	false
ENSG00000268153	pseudogene		AC005176.2	-2.29218	-2.99468	1	> 0.05	false	-2.32415	-3.13277	1	> 0.05	false	-2.32774	-3.25516	1	> 0.05	false
ENSG00000268243	pseudogene		AC005176.3	0	-3.1644	1	> 0.05	false	-5.12548e-15	-3.30304	1	> 0.05	false	5.12548e-15	-3.42538	1	> 0.05	false
ENSG00000251243	pseudogene		AC005178.1	0	-3.1644	1	> 0.05	false	-5.12548e-15	-3.30304	1	> 0.05	false	5.12548e-15	-3.42538	1	> 0.05	false
ENSG00000229497	pseudogene		AC005189.6	2.35819	-2.99386	1	> 0.05	false	-5.12548e-15	-3.30304	1	> 0.05	false	5.12548e-15	-3.42538	1	> 0.05	false
ENSG00000263545	miRNA		AC005195.1	0	-3.1644	1	> 0.05	false	-5.12548e-15	-3.30304	1	> 0.05	false	5.12548e-15	-3.42538	1	> 0.05	false
ENSG00000269694	antisense		AC005197.2	0.0693224	-2.84281	1	> 0.05	false	-2.31884	-3.13326	1	> 0.05	false	-2.32194	-3.25565	1	> 0.05	false
ENSG00000225147	pseudogene	ribosomal protein S12 pseudogene 10 [Source:HGNC Symbol;Acc:35824]	AC005215.1	0	-3.1644	1	> 0.05	false	-5.12548e-15	-3.30304	1	> 0.05	false	5.12548e-15	-3.42538	1	> 0.05	false
ENSG00000252831	miRNA		AC005215.2	-2.28553	-2.99519	1	> 0.05	false	-2.31848	-3.13326	1	> 0.05	false	-2.32102	-3.25565	1	> 0.05	false
ENSG00000236352	antisense		AC005220.3	-3.66007	-2.70656	0.295006	> 0.05	false	-0.525418	-2.60229	1	> 0.05	false	-1.38652	-2.84104	0.655814	> 0.05	false
ENSG00000231595	antisense		AC005224.2	0	-3.1644	1	> 0.05	false	-5.12548e-15	-3.30304	1	> 0.05	false	5.12548e-15	-3.42538	1	> 0.05	false
ENSG00000264918	miRNA		AC005229.1	-0.458844	-2.46433	1	> 0.05	false	0.391373	-2.39511	1	> 0.05	false	0.94705	-2.33582	0.585304	> 0.05	false
ENSG00000213210	pseudogene		AC005229.5	0	-3.1644	1	> 0.05	false	-5.12548e-15	-3.30304	1	> 0.05	false	5.12548e-15	-3.42538	1	> 0.05	false
ENSG00000213209	pseudogene		AC005229.7	0.720292	-1.4618	0.624891	> 0.05	false	0.780896	-1.54306	0.47642	> 0.05	false	1.15062	-1.47393	0.206142	> 0.05	false
ENSG00000236653	lincRNA		AC005235.1	0	-3.1644	1	> 0.05	false	-5.12548e-15	-3.30304	1	> 0.05	false	5.12548e-15	-3.42538	1	> 0.05	false
ENSG00000235861	pseudogene		AC005237.2	2.35824	-2.99386	1	> 0.05	false	3.12466	-2.98471	0.550579	> 0.05	false	2.31089	-3.256	1	> 0.05	false
ENSG00000225521	antisense		AC005237.4	0	-3.1644	1	> 0.05	false	-5.12548e-15	-3.30304	1	> 0.05	false	5.12548e-15	-3.42538	1	> 0.05	false
ENSG00000234839	pseudogene	ribosomal protein S26 pseudogene 30 [Source:HGNC Symbol;Acc:35574]	AC005251.4	0	-3.1644	1	> 0.05	false	-5.12548e-15	-3.30304	1	> 0.05	false	5.12548e-15	-3.42538	1	> 0.05	false
ENSG00000268030	antisense		AC005253.2	-0.621411	0.513788	0.426939	> 0.05	false	-0.785456	0.349375	0.241943	> 0.05	false	-0.484118	0.34185	0.426413	> 0.05	false
ENSG00000268983	antisense		AC005253.4	0	-3.1644	1	> 0.05	false	-5.12548e-15	-3.30304	1	> 0.05	false	5.12548e-15	-3.42538	1	> 0.05	false
ENSG00000256210	pseudogene		AC005255.3	1.0833	2.03378	0.0753259	> 0.05	false	0.710237	1.70105	0.162982	> 0.05	false	0.756744	1.61141	0.135388	> 0.05	false
ENSG00000269552	pseudogene		AC005255.5	0	-3.1644	1	> 0.05	false	-5.12548e-15	-3.30304	1	> 0.05	false	5.12548e-15	-3.42538	1	> 0.05	false
ENSG00000172148	pseudogene		AC005255.6	0	-3.1644	1	> 0.05	false	2.34799	-3.13102	1	> 0.05	false	5.12548e-15	-3.42538	1	> 0.05	false
ENSG00000267073	lincRNA		AC005256.1	0	-3.1644	1	> 0.05	false	-5.12548e-15	-3.30304	1	> 0.05	false	5.12548e-15	-3.42538	1	> 0.05	false
ENSG00000267331	antisense		AC005258.3	-2.29233	-2.99468	1	> 0.05	false	-2.32421	-3.13277	1	> 0.05	false	0.828301	-2.96672	1	> 0.05	false
ENSG00000267688	antisense		AC005262.2	0	-3.1644	1	> 0.05	false	-5.12548e-15	-3.30304	1	> 0.05	false	5.12548e-15	-3.42538	1	> 0.05	false
ENSG00000267139	antisense		AC005262.3	0	-3.1644	1	> 0.05	false	-5.12548e-15	-3.30304	1	> 0.05	false	5.12548e-15	-3.42538	1	> 0.05	false
ENSG00000266944	pseudogene		AC005262.4	-2.29205	-2.99468	1	> 0.05	false	-2.32427	-3.13277	1	> 0.05	false	-2.32771	-3.25516	1	> 0.05	false
ENSG00000267551	antisense		AC005264.2	-1.01576	-0.151098	0.256193	> 0.05	false	-0.798624	-0.201714	0.324005	> 0.05	false	-0.697699	-0.278926	0.330548	> 0.05	false
ENSG00000267300	lincRNA		AC005265.1	0	-3.1644	1	> 0.05	false	-5.12548e-15	-3.30304	1	> 0.05	false	5.12548e-15	-3.42538	1	> 0.05	false
ENSG00000197462	lincRNA		AC005276.1	0	-3.1644	1	> 0.05	false	-5.12548e-15	-3.30304	1	> 0.05	false	5.12548e-15	-3.42538	1	> 0.05	false
ENSG00000170468	pseudogene		AC005280.1	0	-3.1644	1	> 0.05	false	-5.12548e-15	-3.30304	1	> 0.05	false	5.12548e-15	-3.42538	1	> 0.05	false
ENSG00000226690	processed_transcript		AC005281.1	-2.29212	-2.99468	1	> 0.05	false	-2.32426	-3.13277	1	> 0.05	false	-2.32758	-3.25516	1	> 0.05	false
ENSG00000225606	antisense		AC005281.2	0	-3.1644	1	> 0.05	false	-5.12548e-15	-3.30304	1	> 0.05	false	5.12548e-15	-3.42538	1	> 0.05	false
ENSG00000221701	miRNA		AC005284.1	0	-3.1644	1	> 0.05	false	-5.12548e-15	-3.30304	1	> 0.05	false	5.12548e-15	-3.42538	1	> 0.05	false
ENSG00000265904	miRNA		AC005288.1	0	-3.1644	1	> 0.05	false	-5.12548e-15	-3.30304	1	> 0.05	false	5.12548e-15	-3.42538	1	> 0.05	false
ENSG00000236325	pseudogene		AC005300.5	0	-3.1644	1	> 0.05	false	-5.12548e-15	-3.30304	1	> 0.05	false	5.12548e-15	-3.42538	1	> 0.05	false
ENSG00000235343	lincRNA		AC005301.8	0	-3.1644	1	> 0.05	false	-5.12548e-15	-3.30304	1	> 0.05	false	5.12548e-15	-3.42538	1	> 0.05	false
ENSG00000233852	lincRNA		AC005304.1	0	-3.1644	1	> 0.05	false	-5.12548e-15	-3.30304	1	> 0.05	false	5.12548e-15	-3.42538	1	> 0.05	false
ENSG00000267283	antisense		AC005306.3	-0.662957	0.745792	0.333624	> 0.05	false	-0.979251	0.536678	0.10647	> 0.05	false	-0.425986	0.614414	0.486657	> 0.05	false
ENSG00000260725	lincRNA		AC005307.1	0	-3.1644	1	> 0.05	false	-5.12548e-15	-3.30304	1	> 0.05	false	5.12548e-15	-3.42538	1	> 0.05	false
ENSG00000267243	processed_transcript		AC005307.3	0	-3.1644	1	> 0.05	false	-5.12548e-15	-3.30304	1	> 0.05	false	2.31305	-3.256	1	> 0.05	false
ENSG00000233002	antisense		AC005324.6	0	-3.1644	1	> 0.05	false	-5.12548e-15	-3.30304	1	> 0.05	false	5.12548e-15	-3.42538	1	> 0.05	false
ENSG00000233193	lincRNA		AC005324.7	0	-3.1644	1	> 0.05	false	-5.12548e-15	-3.30304	1	> 0.05	false	5.12548e-15	-3.42538	1	> 0.05	false
ENSG00000231812	pseudogene		AC005326.2	0	-3.1644	1	> 0.05	false	-5.12548e-15	-3.30304	1	> 0.05	false	5.12548e-15	-3.42538	1	> 0.05	false
ENSG00000248015	antisense		AC005329.7	-2.28547	-2.99519	1	> 0.05	false	-2.31879	-3.13326	1	> 0.05	false	-2.32192	-3.25565	1	> 0.05	false
ENSG00000267372	lincRNA		AC005330.2	0	-3.1644	1	> 0.05	false	-5.12548e-15	-3.30304	1	> 0.05	false	5.12548e-15	-3.42538	1	> 0.05	false
ENSG00000267164	lincRNA		AC005336.1	0	-3.1644	1	> 0.05	false	-5.12548e-15	-3.30304	1	> 0.05	false	5.12548e-15	-3.42538	1	> 0.05	false
ENSG00000267056	pseudogene		AC005336.4	0.20049	1.27309	0.772447	> 0.05	false	0.187819	1.16866	0.731182	> 0.05	false	1.20632	1.65608	0.0131674	> 0.05	false
ENSG00000267218	pseudogene		AC005336.5	0.917037	-2.70421	1	> 0.05	false	-2.32419	-3.13277	1	> 0.05	false	-2.32751	-3.25516	1	> 0.05	false
ENSG00000268565	antisense		AC005339.2	0	-3.1644	1	> 0.05	false	-5.12548e-15	-3.30304	1	> 0.05	false	5.12548e-15	-3.42538	1	> 0.05	false
ENSG00000248493	pseudogene		AC005351.1	0	-3.1644	1	> 0.05	false	-5.12548e-15	-3.30304	1	> 0.05	false	5.12548e-15	-3.42538	1	> 0.05	false
ENSG00000250994	lincRNA		AC005355.1	0	-3.1644	1	> 0.05	false	-5.12548e-15	-3.30304	1	> 0.05	false	5.12548e-15	-3.42538	1	> 0.05	false
ENSG00000251169	processed_transcript		AC005355.2	-2.28542	-2.99519	1	> 0.05	false	0.816886	-2.84731	1	> 0.05	false	-2.32173	-3.25565	1	> 0.05	false
ENSG00000262686	lincRNA		AC005356.1	-3.12456	-2.84388	0.572647	> 0.05	false	-3.16309	-2.9814	0.549826	> 0.05	false	-3.166	-3.10385	0.555716	> 0.05	false
ENSG00000266906	pseudogene		AC005357.1	0	-3.1644	1	> 0.05	false	-5.12548e-15	-3.30304	1	> 0.05	false	5.12548e-15	-3.42538	1	> 0.05	false
ENSG00000227274	antisense		AC005358.3	0	-3.1644	1	> 0.05	false	-5.12548e-15	-3.30304	1	> 0.05	false	5.12548e-15	-3.42538	1	> 0.05	false
ENSG00000255513	pseudogene		AC005363.9	0	-3.1644	1	> 0.05	false	-5.12548e-15	-3.30304	1	> 0.05	false	5.12548e-15	-3.42538	1	> 0.05	false
ENSG00000252968	miRNA		AC005370.1	0	-3.1644	1	> 0.05	false	-5.12548e-15	-3.30304	1	> 0.05	false	5.12548e-15	-3.42538	1	> 0.05	false
ENSG00000266115	miRNA		AC005375.1	0	-3.1644	1	> 0.05	false	-5.12548e-15	-3.30304	1	> 0.05	false	5.12548e-15	-3.42538	1	> 0.05	false
ENSG00000269191	antisense		AC005387.2	-0.529094	-0.999287	0.697397	> 0.05	false	-1.19813	-1.29855	0.230647	> 0.05	false	-2.41722	-1.62094	0.0423896	> 0.05	false
ENSG00000268938	antisense		AC005387.3	0.0847064	-1.99512	1	> 0.05	false	0.021429	-2.13093	1	> 0.05	false	-1.23203	-2.51997	0.528708	> 0.05	false
ENSG00000267159	antisense		AC005391.2	-0.777823	-2.70551	1	> 0.05	false	-3.16954	-2.98091	0.519115	> 0.05	false	-3.173	-3.10336	0.519737	> 0.05	false
ENSG00000267442	sense_intronic		AC005391.3	-0.867168	-2.07845	0.611564	> 0.05	false	-0.00994751	-1.98332	1	> 0.05	false	-0.255542	-2.17686	1	> 0.05	false
ENSG00000227606	lincRNA		AC005392.13	0	-3.1644	1	> 0.05	false	-5.12548e-15	-3.30304	1	> 0.05	false	5.12548e-15	-3.42538	1	> 0.05	false
ENSG00000267537	lincRNA		AC005394.1	0	-3.1644	1	> 0.05	false	-5.12548e-15	-3.30304	1	> 0.05	false	5.12548e-15	-3.42538	1	> 0.05	false
ENSG00000269774	pseudogene		AC005399.1	0	-3.1644	1	> 0.05	false	-5.12548e-15	-3.30304	1	> 0.05	false	5.12548e-15	-3.42538	1	> 0.05	false
ENSG00000257040	protein_coding		AC005477.1	0	-3.1644	1	> 0.05	false	-5.12548e-15	-3.30304	1	> 0.05	false	2.32531	-3.25497	1	> 0.05	false
ENSG00000222012	protein_coding	Uncharacterized protein [Source:UniProtKB/TrEMBL;Acc:B8ZZS3]	AC005481.5	2.35827	-2.99386	1	> 0.05	false	2.34849	-3.13102	1	> 0.05	false	5.12548e-15	-3.42538	1	> 0.05	false
ENSG00000259114	processed_transcript		AC005484.5	0	-3.1644	1	> 0.05	false	-5.12548e-15	-3.30304	1	> 0.05	false	5.12548e-15	-3.42538	1	> 0.05	false
ENSG00000225647	lincRNA		AC005487.2	2.35464	-2.99411	1	> 0.05	false	-5.12548e-15	-3.30304	1	> 0.05	false	5.12548e-15	-3.42538	1	> 0.05	false
ENSG00000267985	protein_coding	Uncharacterized protein [Source:UniProtKB/TrEMBL;Acc:M0R184]	AC005488.1	0	-3.1644	1	> 0.05	false	2.3082	-3.13494	1	> 0.05	false	5.12548e-15	-3.42538	1	> 0.05	false
ENSG00000205584	pseudogene		AC005488.11	0	-3.1644	1	> 0.05	false	-5.12548e-15	-3.30304	1	> 0.05	false	5.12548e-15	-3.42538	1	> 0.05	false
ENSG00000179994	pseudogene	speedy/RINGO cell cycle regulator family member E7, pseudogene [Source:HGNC Symbol;Acc:35466]	AC005488.12	0	-3.1644	1	> 0.05	false	-5.12548e-15	-3.30304	1	> 0.05	false	5.12548e-15	-3.42538	1	> 0.05	false
ENSG00000214841	protein_coding	Uncharacterized protein [Source:UniProtKB/TrEMBL;Acc:H7BYU2]	AC005493.1	0	-3.1644	1	> 0.05	false	-5.12548e-15	-3.30304	1	> 0.05	false	5.12548e-15	-3.42538	1	> 0.05	false
ENSG00000267421	lincRNA		AC005498.3	2.35459	-2.99411	1	> 0.05	false	-5.12548e-15	-3.30304	1	> 0.05	false	3.17921	-3.10249	0.542194	> 0.05	false
ENSG00000267224	lincRNA		AC005498.4	-2.28512	-2.99519	1	> 0.05	false	-2.31893	-3.13326	1	> 0.05	false	-2.32106	-3.25565	1	> 0.05	false
ENSG00000239939	pseudogene	ribosomal protein SA pseudogene 34 [Source:HGNC Symbol;Acc:36643]	AC005510.1	0	-3.1644	1	> 0.05	false	-5.12548e-15	-3.30304	1	> 0.05	false	5.12548e-15	-3.42538	1	> 0.05	false
ENSG00000252177	miRNA		AC005513.1	0	-3.1644	1	> 0.05	false	-5.12548e-15	-3.30304	1	> 0.05	false	5.12548e-15	-3.42538	1	> 0.05	false
ENSG00000223878	pseudogene		AC005517.3	-2.29206	-2.99468	1	> 0.05	false	-2.32434	-3.13277	1	> 0.05	false	-2.32778	-3.25516	1	> 0.05	false
ENSG00000230190	sense_intronic		AC005518.2	0	-3.1644	1	> 0.05	false	-5.12548e-15	-3.30304	1	> 0.05	false	5.12548e-15	-3.42538	1	> 0.05	false
ENSG00000258559	processed_transcript		AC005519.4	-0.318395	-1.70713	0.870437	> 0.05	false	-1.89383	-2.13663	0.19146	> 0.05	false	-2.72768	-2.33897	0.0812742	> 0.05	false
ENSG00000213548	pseudogene		AC005522.6	0	-3.1644	1	> 0.05	false	-5.12548e-15	-3.30304	1	> 0.05	false	5.12548e-15	-3.42538	1	> 0.05	false
ENSG00000225703	lincRNA		AC005522.7	0	-3.1644	1	> 0.05	false	-5.12548e-15	-3.30304	1	> 0.05	false	5.12548e-15	-3.42538	1	> 0.05	false
ENSG00000269604	antisense		AC005523.2	0	-3.1644	1	> 0.05	false	-5.12548e-15	-3.30304	1	> 0.05	false	5.12548e-15	-3.42538	1	> 0.05	false
ENSG00000268536	lincRNA		AC005523.3	0.0625928	-2.84231	1	> 0.05	false	0.850165	-2.843	1	> 0.05	false	0.849921	-2.96471	1	> 0.05	false
ENSG00000230825	processed_transcript		AC005532.5	-0.687401	-1.91849	0.649603	> 0.05	false	-0.0146655	-1.84792	1	> 0.05	false	-0.217288	-2.03357	1	> 0.05	false
ENSG00000234450	pseudogene		AC005534.6	2.35824	-2.99386	1	> 0.05	false	-5.12548e-15	-3.30304	1	> 0.05	false	5.12548e-15	-3.42538	1	> 0.05	false
ENSG00000224903	antisense		AC005534.8	-1.68294	-2.46633	0.509557	> 0.05	false	-0.949151	-2.49969	0.754687	> 0.05	false	-1.76917	-2.72622	0.477914	> 0.05	false
ENSG00000225666	antisense	limb development membrane protein 1 [Source:HGNC Symbol;Acc:13243]	AC005534.9	-0.203619	-1.35704	0.876184	> 0.05	false	-0.860676	-1.66029	0.445284	> 0.05	false	-0.29679	-1.61846	0.863851	> 0.05	false
ENSG00000232006	processed_transcript		AC005537.2	-2.29222	-2.99468	1	> 0.05	false	-2.32414	-3.13277	1	> 0.05	false	-2.32768	-3.25516	1	> 0.05	false
ENSG00000237581	antisense		AC005538.5	0	-3.1644	1	> 0.05	false	-5.12548e-15	-3.30304	1	> 0.05	false	5.12548e-15	-3.42538	1	> 0.05	false
ENSG00000228937	pseudogene		AC005539.2	0	-3.1644	1	> 0.05	false	-5.12548e-15	-3.30304	1	> 0.05	false	5.12548e-15	-3.42538	1	> 0.05	false
ENSG00000235852	antisense		AC005540.3	-0.384722	-1.84437	0.849201	> 0.05	false	-2.51564	-2.30117	0.120223	> 0.05	false	-1.14944	-2.2545	0.443672	> 0.05	false
ENSG00000214167	protein_coding	Uncharacterized protein [Source:UniProtKB/TrEMBL;Acc:H0Y3C3]	AC005544.1	0	-3.1644	1	> 0.05	false	-5.12548e-15	-3.30304	1	> 0.05	false	5.12548e-15	-3.42538	1	> 0.05	false
ENSG00000266897	lincRNA		AC005546.2	0.996906	-2.35581	0.736217	> 0.05	false	-3.16954	-2.98091	0.519045	> 0.05	false	-3.173	-3.10336	0.519763	> 0.05	false
ENSG00000263383	miRNA		AC005549.1	0	-3.1644	1	> 0.05	false	-5.12548e-15	-3.30304	1	> 0.05	false	5.12548e-15	-3.42538	1	> 0.05	false
ENSG00000265501	miRNA		AC005549.2	-2.28533	-2.99519	1	> 0.05	false	-2.31853	-3.13326	1	> 0.05	false	-2.32119	-3.25565	1	> 0.05	false
ENSG00000268024	protein_coding	Uncharacterized protein [Source:UniProtKB/TrEMBL;Acc:M0R0Z2]	AC005549.3	0	-3.1644	1	> 0.05	false	-5.12548e-15	-3.30304	1	> 0.05	false	5.12548e-15	-3.42538	1	> 0.05	false
ENSG00000237070	antisense		AC005550.3	0	-3.1644	1	> 0.05	false	-5.12548e-15	-3.30304	1	> 0.05	false	5.12548e-15	-3.42538	1	> 0.05	false
ENSG00000229108	lincRNA		AC005550.4	0	-3.1644	1	> 0.05	false	-5.12548e-15	-3.30304	1	> 0.05	false	5.12548e-15	-3.42538	1	> 0.05	false
ENSG00000225974	lincRNA		AC005550.5	0	-3.1644	1	> 0.05	false	-5.12548e-15	-3.30304	1	> 0.05	false	5.12548e-15	-3.42538	1	> 0.05	false
ENSG00000266939	antisense		AC005559.2	0	-3.1644	1	> 0.05	false	-5.12548e-15	-3.30304	1	> 0.05	false	5.12548e-15	-3.42538	1	> 0.05	false
ENSG00000267036	pseudogene		AC005559.3	0	-3.1644	1	> 0.05	false	-5.12548e-15	-3.30304	1	> 0.05	false	5.12548e-15	-3.42538	1	> 0.05	false
ENSG00000214719	processed_transcript	leucine rich repeat containing 37B pseudogene 1 [Source:HGNC Symbol;Acc:25390]	AC005562.1	0.072825	-2.84257	1	> 0.05	false	-2.31877	-3.13326	1	> 0.05	false	-2.32116	-3.25565	1	> 0.05	false
ENSG00000226509	pseudogene		AC005588.2	0	-3.1644	1	> 0.05	false	-5.12548e-15	-3.30304	1	> 0.05	false	5.12548e-15	-3.42538	1	> 0.05	false
ENSG00000236714	lincRNA		AC005592.1	0	-3.1644	1	> 0.05	false	2.34732	-3.13102	1	> 0.05	false	2.31189	-3.256	1	> 0.05	false
ENSG00000231185	processed_transcript		AC005592.2	-2.29229	-2.99468	1	> 0.05	false	-2.32461	-3.13277	1	> 0.05	false	-2.32792	-3.25516	1	> 0.05	false
ENSG00000261757	lincRNA		AC005592.3	0	-3.1644	1	> 0.05	false	-5.12548e-15	-3.30304	1	> 0.05	false	5.12548e-15	-3.42538	1	> 0.05	false
ENSG00000205790	processed_transcript		AC005594.3	-0.544346	-1.21171	0.572243	> 0.05	false	-1.40688	-1.54121	0.157415	> 0.05	false	-0.353561	-1.38152	0.763479	> 0.05	false
ENSG00000267223	lincRNA		AC005597.1	0	-3.1644	1	> 0.05	false	-5.12548e-15	-3.30304	1	> 0.05	false	5.12548e-15	-3.42538	1	> 0.05	false
ENSG00000269205	protein_coding	LOC283868 protein; Uncharacterized protein [Source:UniProtKB/TrEMBL;Acc:Q8N4X1]	AC005606.1	0	-3.1644	1	> 0.05	false	-5.12548e-15	-3.30304	1	> 0.05	false	5.12548e-15	-3.42538	1	> 0.05	false
ENSG00000261790	lincRNA		AC005606.14	0	-3.1644	1	> 0.05	false	-5.12548e-15	-3.30304	1	> 0.05	false	5.12548e-15	-3.42538	1	> 0.05	false
ENSG00000260107	lincRNA		AC005606.15	0	-3.1644	1	> 0.05	false	-5.12548e-15	-3.30304	1	> 0.05	false	5.12548e-15	-3.42538	1	> 0.05	false
ENSG00000249034	protein_coding	Uncharacterized protein; cDNA FLJ34090 fis, clone FCBBF3006399 [Source:UniProtKB/TrEMBL;Acc:Q8NB83]	AC005609.1	0	-3.1644	1	> 0.05	false	-5.12548e-15	-3.30304	1	> 0.05	false	5.12548e-15	-3.42538	1	> 0.05	false
ENSG00000248106	pseudogene		AC005609.2	0	-3.1644	1	> 0.05	false	-5.12548e-15	-3.30304	1	> 0.05	false	5.12548e-15	-3.42538	1	> 0.05	false
ENSG00000269296	antisense		AC005614.3	-3.12463	-2.84388	0.571707	> 0.05	false	0.00824325	-2.7181	1	> 0.05	false	0.545451	-2.72392	1	> 0.05	false
ENSG00000269749	processed_transcript		AC005614.5	0	-3.1644	1	> 0.05	false	-5.12548e-15	-3.30304	1	> 0.05	false	5.12548e-15	-3.42538	1	> 0.05	false
ENSG00000266893	processed_transcript		AC005616.1	0	-3.1644	1	> 0.05	false	-5.12548e-15	-3.30304	1	> 0.05	false	5.12548e-15	-3.42538	1	> 0.05	false
ENSG00000267423	lincRNA		AC005616.2	-2.28544	-2.99519	1	> 0.05	false	-2.31865	-3.13326	1	> 0.05	false	-2.32158	-3.25565	1	> 0.05	false
ENSG00000255729	pseudogene		AC005618.1	0	-3.1644	1	> 0.05	false	-5.12548e-15	-3.30304	1	> 0.05	false	5.12548e-15	-3.42538	1	> 0.05	false
ENSG00000263780	miRNA		AC005621.1	0	-3.1644	1	> 0.05	false	-5.12548e-15	-3.30304	1	> 0.05	false	5.12548e-15	-3.42538	1	> 0.05	false
ENSG00000267201	lincRNA		AC005624.2	0	-3.1644	1	> 0.05	false	-5.12548e-15	-3.30304	1	> 0.05	false	5.12548e-15	-3.42538	1	> 0.05	false
ENSG00000266963	antisense		AC005625.1	0	-3.1644	1	> 0.05	false	-5.12548e-15	-3.30304	1	> 0.05	false	2.31374	-3.256	1	> 0.05	false
ENSG00000269354	pseudogene		AC005626.3	0	-3.1644	1	> 0.05	false	-5.12548e-15	-3.30304	1	> 0.05	false	5.12548e-15	-3.42538	1	> 0.05	false
ENSG00000221454	miRNA		AC005631.1	0	-3.1644	1	> 0.05	false	-5.12548e-15	-3.30304	1	> 0.05	false	5.12548e-15	-3.42538	1	> 0.05	false
ENSG00000228649	processed_transcript		AC005682.5	-0.777819	-2.70551	1	> 0.05	false	1.19829	-2.4008	0.514151	> 0.05	false	0.536669	-2.72345	1	> 0.05	false
ENSG00000226329	pseudogene		AC005682.6	0	-3.1644	1	> 0.05	false	-5.12548e-15	-3.30304	1	> 0.05	false	5.12548e-15	-3.42538	1	> 0.05	false
ENSG00000226279	pseudogene		AC005682.7	-4.04833	-2.58121	0.167701	> 0.05	false	-0.914035	-2.49505	0.717971	> 0.05	false	-4.09075	-2.84023	0.154626	> 0.05	false
ENSG00000235664	lincRNA		AC005682.8	0	-3.1644	1	> 0.05	false	-5.12548e-15	-3.30304	1	> 0.05	false	5.12548e-15	-3.42538	1	> 0.05	false
ENSG00000265985	miRNA		AC005686.1	0	-3.1644	1	> 0.05	false	-5.12548e-15	-3.30304	1	> 0.05	false	5.12548e-15	-3.42538	1	> 0.05	false
ENSG00000263623	miRNA		AC005701.1	0	-3.1644	1	> 0.05	false	-5.12548e-15	-3.30304	1	> 0.05	false	5.12548e-15	-3.42538	1	> 0.05	false
ENSG00000263422	miRNA		AC005702.1	0	-3.1644	1	> 0.05	false	-5.12548e-15	-3.30304	1	> 0.05	false	5.12548e-15	-3.42538	1	> 0.05	false
ENSG00000263820	miRNA		AC005702.2	0	-3.1644	1	> 0.05	false	-5.12548e-15	-3.30304	1	> 0.05	false	5.12548e-15	-3.42538	1	> 0.05	false
ENSG00000265638	miRNA		AC005702.3	0	-3.1644	1	> 0.05	false	-5.12548e-15	-3.30304	1	> 0.05	false	5.12548e-15	-3.42538	1	> 0.05	false
ENSG00000266701	miRNA		AC005702.4	0	-3.1644	1	> 0.05	false	-5.12548e-15	-3.30304	1	> 0.05	false	5.12548e-15	-3.42538	1	> 0.05	false
ENSG00000237377	lincRNA		AC005703.2	0	-3.1644	1	> 0.05	false	-5.12548e-15	-3.30304	1	> 0.05	false	5.12548e-15	-3.42538	1	> 0.05	false
ENSG00000230971	lincRNA		AC005703.3	0	-3.1644	1	> 0.05	false	-5.12548e-15	-3.30304	1	> 0.05	false	5.12548e-15	-3.42538	1	> 0.05	false
ENSG00000230607	pseudogene		AC005722.4	0	-3.1644	1	> 0.05	false	-5.12548e-15	-3.30304	1	> 0.05	false	5.12548e-15	-3.42538	1	> 0.05	false
ENSG00000253002	miRNA		AC005725.1	0	-3.1644	1	> 0.05	false	-5.12548e-15	-3.30304	1	> 0.05	false	5.12548e-15	-3.42538	1	> 0.05	false
ENSG00000225681	pseudogene		AC005730.2	0	-3.1644	1	> 0.05	false	-5.12548e-15	-3.30304	1	> 0.05	false	5.12548e-15	-3.42538	1	> 0.05	false
ENSG00000226040	pseudogene		AC005740.3	0	-3.1644	1	> 0.05	false	-5.12548e-15	-3.30304	1	> 0.05	false	5.12548e-15	-3.42538	1	> 0.05	false
ENSG00000250347	pseudogene		AC005740.4	0	-3.1644	1	> 0.05	false	-5.12548e-15	-3.30304	1	> 0.05	false	5.12548e-15	-3.42538	1	> 0.05	false
ENSG00000254099	antisense		AC005740.5	0.465798	-2.25648	1	> 0.05	false	-0.0391157	-2.50033	1	> 0.05	false	-0.537931	-2.72462	1	> 0.05	false
ENSG00000249418	pseudogene		AC005741.2	0	-3.1644	1	> 0.05	false	-5.12548e-15	-3.30304	1	> 0.05	false	5.12548e-15	-3.42538	1	> 0.05	false
ENSG00000267044	antisense		AC005757.6	-3.66008	-2.70656	0.294724	> 0.05	false	-3.69855	-2.84356	0.28178	> 0.05	false	-3.70213	-2.96605	0.282063	> 0.05	false
ENSG00000267037	lincRNA		AC005757.7	0	-3.1644	1	> 0.05	false	-5.12548e-15	-3.30304	1	> 0.05	false	5.12548e-15	-3.42538	1	> 0.05	false
ENSG00000267630	pseudogene		AC005758.1	0	-3.1644	1	> 0.05	false	-5.12548e-15	-3.30304	1	> 0.05	false	5.12548e-15	-3.42538	1	> 0.05	false
ENSG00000232058	lincRNA		AC005772.2	0	-3.1644	1	> 0.05	false	-5.12548e-15	-3.30304	1	> 0.05	false	5.12548e-15	-3.42538	1	> 0.05	false
ENSG00000266933	antisense		AC005775.2	-0.473112	-1.99565	0.803449	> 0.05	false	0.19897	-1.91494	1	> 0.05	false	0.706055	-1.84171	0.545649	> 0.05	false
ENSG00000270802	pseudogene		AC005776.1	-0.232824	-1.46556	0.878217	> 0.05	false	-1.66089	-1.9117	0.16283	> 0.05	false	-1.66423	-2.03361	0.159451	> 0.05	false
ENSG00000267148	pseudogene		AC005777.3	0	-3.1644	1	> 0.05	false	-5.12548e-15	-3.30304	1	> 0.05	false	5.12548e-15	-3.42538	1	> 0.05	false
ENSG00000225157	pseudogene		AC005779.1	-2.2921	-2.99468	1	> 0.05	false	-2.32428	-3.13277	1	> 0.05	false	-2.32773	-3.25516	1	> 0.05	false
ENSG00000267545	protein_coding	Uncharacterized protein [Source:UniProtKB/TrEMBL;Acc:K7ELZ0]	AC005779.2	0	-3.1644	1	> 0.05	false	-5.12548e-15	-3.30304	1	> 0.05	false	5.12548e-15	-3.42538	1	> 0.05	false
ENSG00000267320	lincRNA		AC005780.1	0	-3.1644	1	> 0.05	false	-5.12548e-15	-3.30304	1	> 0.05	false	5.12548e-15	-3.42538	1	> 0.05	false
ENSG00000266209	miRNA		AC005783.1	0	-3.1644	1	> 0.05	false	-5.12548e-15	-3.30304	1	> 0.05	false	5.12548e-15	-3.42538	1	> 0.05	false
ENSG00000268189	processed_transcript		AC005785.2	0.0837538	0.389561	0.959593	> 0.05	false	-0.156211	0.181865	0.799283	> 0.05	false	0.0186304	0.14062	1	> 0.05	false
ENSG00000266959	pseudogene		AC005786.3	-2.28481	-2.99519	1	> 0.05	false	-2.31914	-3.13326	1	> 0.05	false	-2.32123	-3.25565	1	> 0.05	false
ENSG00000267231	lincRNA		AC005786.5	-2.29224	-2.99468	1	> 0.05	false	-2.3241	-3.13277	1	> 0.05	false	-2.32759	-3.25516	1	> 0.05	false
ENSG00000267436	antisense		AC005786.7	0	-3.1644	1	> 0.05	false	-5.12548e-15	-3.30304	1	> 0.05	false	5.12548e-15	-3.42538	1	> 0.05	false
ENSG00000267473	lincRNA		AC005789.11	-1.69748	-2.46488	0.455748	> 0.05	false	-0.885144	-2.49087	0.730187	> 0.05	false	-0.926376	-2.61743	0.721394	> 0.05	false
ENSG00000267090	antisense		AC005789.9	0	-3.1644	1	> 0.05	false	-5.12548e-15	-3.30304	1	> 0.05	false	5.12548e-15	-3.42538	1	> 0.05	false
ENSG00000268582	pseudogene		AC005794.1	0	-3.1644	1	> 0.05	false	-5.12548e-15	-3.30304	1	> 0.05	false	5.12548e-15	-3.42538	1	> 0.05	false
ENSG00000268034	pseudogene		AC005795.1	0.317359	4.13105	0.554071	> 0.05	false	0.39683	4.07798	0.350744	> 0.05	false	1.15049	4.43233	0.00575942	> 0.05	false
ENSG00000269800	pseudogene	pleckstrin homology domain containing, family A member 3 pseudogene 1 [Source:HGNC Symbol;Acc:19648]	AC005795.2	0.151787	0.422358	0.880866	> 0.05	false	0.608267	0.563251	0.274296	> 0.05	false	0.634808	0.458896	0.234291	> 0.05	false
ENSG00000235415	lincRNA		AC005808.3	0	-3.1644	1	> 0.05	false	2.34709	-3.13102	1	> 0.05	false	5.12548e-15	-3.42538	1	> 0.05	false
ENSG00000235554	pseudogene		AC005822.1	-0.210649	1.09001	0.737199	> 0.05	false	0.705224	1.46617	0.134083	> 0.05	false	1.11644	1.60808	0.0180774	> 0.05	false
ENSG00000196138	pseudogene		AC005831.1	-3.09944	-1.84596	0.0342937	> 0.05	false	-2.29611	-1.90548	0.0644508	> 0.05	false	-1.80971	-1.96627	0.131036	> 0.05	false
ENSG00000223544	pseudogene		AC005838.2	0	-3.1644	1	> 0.05	false	-5.12548e-15	-3.30304	1	> 0.05	false	5.12548e-15	-3.42538	1	> 0.05	false
ENSG00000206044	protein_coding	Uncharacterized protein ENSP00000372125 [Source:UniProtKB/Swiss-Prot;Acc:A6NCN8]	AC005841.1	-3.66008	-2.70656	0.294821	> 0.05	false	-1.38855	-2.71979	0.655333	> 0.05	false	-3.70212	-2.96605	0.282237	> 0.05	false
ENSG00000205325	lincRNA		AC005863.1	-2.28533	-2.99519	1	> 0.05	false	-2.31907	-3.13326	1	> 0.05	false	-2.3218	-3.25565	1	> 0.05	false
ENSG00000238212	lincRNA		AC005863.2	0	-3.1644	1	> 0.05	false	-5.12548e-15	-3.30304	1	> 0.05	false	5.12548e-15	-3.42538	1	> 0.05	false
ENSG00000227694	pseudogene		AC005884.1	-2.29205	-2.99468	1	> 0.05	false	0.0202448	-2.9787	1	> 0.05	false	-2.32759	-3.25516	1	> 0.05	false
ENSG00000253830	processed_transcript	platelet-derived growth factor receptor, beta polypeptide [Source:HGNC Symbol;Acc:8804]	AC005895.3	0	-3.1644	1	> 0.05	false	-5.12548e-15	-3.30304	1	> 0.05	false	5.12548e-15	-3.42538	1	> 0.05	false
ENSG00000257938	3prime_overlapping_ncrna		AC005895.4	0	-3.1644	1	> 0.05	false	-5.12548e-15	-3.30304	1	> 0.05	false	5.12548e-15	-3.42538	1	> 0.05	false
ENSG00000266257	miRNA		AC005926.1	0	-3.1644	1	> 0.05	false	-5.12548e-15	-3.30304	1	> 0.05	false	5.12548e-15	-3.42538	1	> 0.05	false
ENSG00000269019	antisense		AC005932.1	-2.28538	-2.99519	1	> 0.05	false	-2.31908	-3.13326	1	> 0.05	false	1.37802	-2.84019	0.656229	> 0.05	false
ENSG00000266926	processed_transcript		AC005943.4	-3.66407	-2.70607	0.29578	> 0.05	false	-3.70159	-2.84308	0.282291	> 0.05	false	-1.38966	-2.84056	0.656018	> 0.05	false
ENSG00000267161	lincRNA		AC005943.5	-4.80899	-2.2617	0.0567722	> 0.05	false	-1.08934	-2.12791	0.478718	> 0.05	false	-1.16077	-2.25682	0.446921	> 0.05	false
ENSG00000267469	antisense		AC005944.2	0	-3.1644	1	> 0.05	false	-5.12548e-15	-3.30304	1	> 0.05	false	5.12548e-15	-3.42538	1	> 0.05	false
ENSG00000267138	sense_intronic		AC005954.3	-0.777822	-2.70551	1	> 0.05	false	-3.16954	-2.98091	0.518912	> 0.05	false	-3.173	-3.10336	0.519306	> 0.05	false
ENSG00000267205	antisense		AC005954.4	-1.30913	-2.58017	0.670015	> 0.05	false	-3.70159	-2.84308	0.282163	> 0.05	false	-3.70521	-2.96557	0.282957	> 0.05	false
ENSG00000237713	lincRNA		AC006000.5	-2.2923	-2.99468	1	> 0.05	false	-2.32433	-3.13277	1	> 0.05	false	-2.32757	-3.25516	1	> 0.05	false
ENSG00000177418	pseudogene		AC006001.1	-1.68294	-2.46633	0.509561	> 0.05	false	0.0475736	-2.29944	1	> 0.05	false	-0.915661	-2.61883	0.74063	> 0.05	false
ENSG00000231515	sense_intronic		AC006003.3	0	-3.1644	1	> 0.05	false	-5.12548e-15	-3.30304	1	> 0.05	false	5.12548e-15	-3.42538	1	> 0.05	false
ENSG00000236795	antisense		AC006004.1	-2.29213	-2.99468	1	> 0.05	false	-2.3244	-3.13277	1	> 0.05	false	-0.0134302	-3.1037	1	> 0.05	false
ENSG00000230746	lincRNA		AC006007.1	0	-3.1644	1	> 0.05	false	-5.12548e-15	-3.30304	1	> 0.05	false	5.12548e-15	-3.42538	1	> 0.05	false
ENSG00000244563	pseudogene		AC006011.4	0	-3.1644	1	> 0.05	false	-5.12548e-15	-3.30304	1	> 0.05	false	5.12548e-15	-3.42538	1	> 0.05	false
ENSG00000268891	protein_coding	Uncharacterized protein [Source:UniProtKB/TrEMBL;Acc:M0R184]	AC006014.1	0	-3.1644	1	> 0.05	false	-5.12548e-15	-3.30304	1	> 0.05	false	5.12548e-15	-3.42538	1	> 0.05	false
ENSG00000205505	pseudogene		AC006014.10	0	-3.1644	1	> 0.05	false	-5.12548e-15	-3.30304	1	> 0.05	false	5.12548e-15	-3.42538	1	> 0.05	false
ENSG00000242073	pseudogene		AC006014.7	0	-3.1644	1	> 0.05	false	-5.12548e-15	-3.30304	1	> 0.05	false	5.12548e-15	-3.42538	1	> 0.05	false
ENSG00000146722	pseudogene		AC006014.8	0	-3.1644	1	> 0.05	false	-5.12548e-15	-3.30304	1	> 0.05	false	5.12548e-15	-3.42538	1	> 0.05	false
ENSG00000203335	antisense		AC006019.3	0	-3.1644	1	> 0.05	false	-5.12548e-15	-3.30304	1	> 0.05	false	5.12548e-15	-3.42538	1	> 0.05	false
ENSG00000233363	antisense		AC006019.4	0	-3.1644	1	> 0.05	false	-5.12548e-15	-3.30304	1	> 0.05	false	5.12548e-15	-3.42538	1	> 0.05	false
ENSG00000223419	pseudogene		AC006022.4	0	-3.1644	1	> 0.05	false	-5.12548e-15	-3.30304	1	> 0.05	false	5.12548e-15	-3.42538	1	> 0.05	false
ENSG00000248711	pseudogene		AC006023.8	-3.13295	-2.84338	0.52173	> 0.05	false	-0.830846	-2.84136	1	> 0.05	false	-0.00590242	-2.84038	1	> 0.05	false
ENSG00000218305	pseudogene		AC006024.4	0	-3.1644	1	> 0.05	false	-5.12548e-15	-3.30304	1	> 0.05	false	2.32544	-3.25497	1	> 0.05	false
ENSG00000223275	miRNA		AC006026.1	0	-3.1644	1	> 0.05	false	-5.12548e-15	-3.30304	1	> 0.05	false	5.12548e-15	-3.42538	1	> 0.05	false
ENSG00000232553	pseudogene		AC006026.10	0.711712	1.30045	0.236975	> 0.05	false	-0.337356	0.675916	0.546901	> 0.05	false	-2.22345	0.0335891	0.000336022	0.0217984	false
ENSG00000228953	pseudogene		AC006026.12	0	-3.1644	1	> 0.05	false	-5.12548e-15	-3.30304	1	> 0.05	false	5.12548e-15	-3.42538	1	> 0.05	false
ENSG00000234286	antisense		AC006026.13	0	-3.1644	1	> 0.05	false	-5.12548e-15	-3.30304	1	> 0.05	false	5.12548e-15	-3.42538	1	> 0.05	false
ENSG00000224785	pseudogene		AC006026.9	-3.13295	-2.84338	0.521542	> 0.05	false	-3.16954	-2.98091	0.51837	> 0.05	false	-3.173	-3.10336	0.519516	> 0.05	false
ENSG00000233202	processed_transcript	archaelysin family metallopeptidase 1 [Source:HGNC Symbol;Acc:22231]	AC006028.10	0	-3.1644	1	> 0.05	false	-5.12548e-15	-3.30304	1	> 0.05	false	5.12548e-15	-3.42538	1	> 0.05	false
ENSG00000231357	pseudogene		AC006028.11	3.73912	-2.70364	0.296978	> 0.05	false	3.71855	-2.84129	0.284861	> 0.05	false	2.31397	-3.256	1	> 0.05	false
ENSG00000229798	pseudogene	keratin 18 pseudogene 26 [Source:HGNC Symbol;Acc:33395]	AC006030.1	0.072512	-2.57961	1	> 0.05	false	-0.830787	-2.84136	1	> 0.05	false	-3.173	-3.10336	0.519424	> 0.05	false
ENSG00000231916	pseudogene		AC006033.22	-3.12451	-2.84388	0.573261	> 0.05	false	-0.862269	-2.84568	1	> 0.05	false	-0.842543	-2.96586	1	> 0.05	false
ENSG00000230981	pseudogene		AC006035.1	0	-3.1644	1	> 0.05	false	-5.12548e-15	-3.30304	1	> 0.05	false	5.12548e-15	-3.42538	1	> 0.05	false
ENSG00000226442	lincRNA		AC006037.2	0	-3.1644	1	> 0.05	false	-5.12548e-15	-3.30304	1	> 0.05	false	5.12548e-15	-3.42538	1	> 0.05	false
ENSG00000225810	processed_transcript	cytochrome c oxidase subunit VIIa polypeptide 2 like [Source:HGNC Symbol;Acc:2289]	AC006038.4	0	-3.1644	1	> 0.05	false	-5.12548e-15	-3.30304	1	> 0.05	false	5.12548e-15	-3.42538	1	> 0.05	false
ENSG00000229379	lincRNA		AC006041.1	0	-3.1644	1	> 0.05	false	-5.12548e-15	-3.30304	1	> 0.05	false	5.12548e-15	-3.42538	1	> 0.05	false
ENSG00000227719	antisense		AC006042.6	-1.69068	-2.46513	0.443468	> 0.05	false	-0.914038	-2.49505	0.717936	> 0.05	false	-0.916873	-2.61692	0.722886	> 0.05	false
ENSG00000233108	antisense		AC006042.7	0.477983	-1.70372	0.843578	> 0.05	false	0.0240825	-1.9759	1	> 0.05	false	-1.48239	-2.42471	0.354318	> 0.05	false
ENSG00000233264	pseudogene		AC006042.8	0.114603	0.520528	0.895798	> 0.05	false	-0.756793	0.062594	0.245628	> 0.05	false	0.831978	0.692478	0.108894	> 0.05	false
ENSG00000225816	pseudogene		AC006045.3	0	-3.1644	1	> 0.05	false	-5.12548e-15	-3.30304	1	> 0.05	false	5.12548e-15	-3.42538	1	> 0.05	false
ENSG00000231421	processed_transcript		AC006050.2	0	-3.1644	1	> 0.05	false	-5.12548e-15	-3.30304	1	> 0.05	false	5.12548e-15	-3.42538	1	> 0.05	false
ENSG00000248807	pseudogene	keratin associated protein 9-12, pseudogene [Source:HGNC Symbol;Acc:48873]	AC006070.11	0	-3.1644	1	> 0.05	false	-5.12548e-15	-3.30304	1	> 0.05	false	5.12548e-15	-3.42538	1	> 0.05	false
ENSG00000251439	pseudogene		AC006070.12	0	-3.1644	1	> 0.05	false	-5.12548e-15	-3.30304	1	> 0.05	false	5.12548e-15	-3.42538	1	> 0.05	false
ENSG00000237183	pseudogene	keratin associated protein 9-10, pseudogene [Source:HGNC Symbol;Acc:34210]	AC006070.13	0	-3.1644	1	> 0.05	false	-5.12548e-15	-3.30304	1	> 0.05	false	5.12548e-15	-3.42538	1	> 0.05	false
ENSG00000225563	lincRNA		AC006076.1	0	-3.1644	1	> 0.05	false	-5.12548e-15	-3.30304	1	> 0.05	false	5.12548e-15	-3.42538	1	> 0.05	false
ENSG00000270892	pseudogene		AC006077.4	2.35822	-2.99386	1	> 0.05	false	-5.12548e-15	-3.30304	1	> 0.05	false	5.12548e-15	-3.42538	1	> 0.05	false
ENSG00000265189	miRNA		AC006080.1	0	-3.1644	1	> 0.05	false	-5.12548e-15	-3.30304	1	> 0.05	false	5.12548e-15	-3.42538	1	> 0.05	false
ENSG00000178430	pseudogene		AC006111.1	3.20439	-2.84174	0.559792	> 0.05	false	2.34746	-3.13102	1	> 0.05	false	3.15227	-3.10452	0.558249	> 0.05	false
ENSG00000265070	miRNA		AC006115.1	0	-3.1644	1	> 0.05	false	-5.12548e-15	-3.30304	1	> 0.05	false	5.12548e-15	-3.42538	1	> 0.05	false
ENSG00000269793	antisense		AC006115.3	-3.14098	-2.84288	0.566152	> 0.05	false	-3.17546	-2.98042	0.543483	> 0.05	false	-3.17907	-3.10287	0.544928	> 0.05	false
ENSG00000268407	pseudogene		AC006115.6	0	-3.1644	1	> 0.05	false	-5.12548e-15	-3.30304	1	> 0.05	false	5.12548e-15	-3.42538	1	> 0.05	false
ENSG00000266631	miRNA		AC006116.1	0	-3.1644	1	> 0.05	false	-5.12548e-15	-3.30304	1	> 0.05	false	5.12548e-15	-3.42538	1	> 0.05	false
ENSG00000267192	antisense		AC006116.12	0	-3.1644	1	> 0.05	false	-5.12548e-15	-3.30304	1	> 0.05	false	5.12548e-15	-3.42538	1	> 0.05	false
ENSG00000266932	pseudogene		AC006116.13	0.891424	-1.70365	0.592179	> 0.05	false	0.626896	-1.91595	0.654095	> 0.05	false	0.481442	-2.09998	0.840122	> 0.05	false
ENSG00000267145	pseudogene		AC006116.14	0	-3.1644	1	> 0.05	false	-5.12548e-15	-3.30304	1	> 0.05	false	3.1671	-3.10351	0.518738	> 0.05	false
ENSG00000267429	sense_intronic		AC006116.15	-2.29223	-2.99468	1	> 0.05	false	-2.32408	-3.13277	1	> 0.05	false	-0.0135606	-3.1037	1	> 0.05	false
ENSG00000267549	processed_transcript		AC006116.17	0.921957	-2.7047	1	> 0.05	false	-2.31856	-3.13326	1	> 0.05	false	0.844236	-2.9662	1	> 0.05	false
ENSG00000267298	sense_intronic		AC006116.19	0	-3.1644	1	> 0.05	false	-5.12548e-15	-3.30304	1	> 0.05	false	5.12548e-15	-3.42538	1	> 0.05	false
ENSG00000267710	protein_coding	Uncharacterized protein [Source:UniProtKB/TrEMBL;Acc:K7EKJ0]	AC006116.20	-0.458844	-2.46433	1	> 0.05	false	-3.70159	-2.84308	0.282301	> 0.05	false	-1.38966	-2.84056	0.65604	> 0.05	false
ENSG00000267606	processed_transcript		AC006116.21	0	-3.1644	1	> 0.05	false	-5.12548e-15	-3.30304	1	> 0.05	false	5.12548e-15	-3.42538	1	> 0.05	false
ENSG00000266907	pseudogene		AC006116.22	0.136243	-0.231946	0.879012	> 0.05	false	-0.156398	-0.455803	0.861017	> 0.05	false	0.413213	-0.317619	0.522696	> 0.05	false
ENSG00000267776	sense_intronic		AC006116.24	0	-3.1644	1	> 0.05	false	-5.12548e-15	-3.30304	1	> 0.05	false	3.1671	-3.10351	0.519107	> 0.05	false
ENSG00000267781	pseudogene	SLC25A36 pseudogene 1 [Source:HGNC Symbol;Acc:48935]	AC006116.26	0	-3.1644	1	> 0.05	false	-5.12548e-15	-3.30304	1	> 0.05	false	5.12548e-15	-3.42538	1	> 0.05	false
ENSG00000267459	pseudogene		AC006116.27	0	-3.1644	1	> 0.05	false	-5.12548e-15	-3.30304	1	> 0.05	false	5.12548e-15	-3.42538	1	> 0.05	false
ENSG00000266958	protein_coding	Uncharacterized protein [Source:UniProtKB/TrEMBL;Acc:K7EKA7]	AC006126.3	0	-3.1644	1	> 0.05	false	-5.12548e-15	-3.30304	1	> 0.05	false	5.12548e-15	-3.42538	1	> 0.05	false
ENSG00000267045	lincRNA		AC006126.4	0	-3.1644	1	> 0.05	false	-5.12548e-15	-3.30304	1	> 0.05	false	5.12548e-15	-3.42538	1	> 0.05	false
ENSG00000269589	antisense		AC006128.2	-1.68156	-1.04261	0.146132	> 0.05	false	-0.442534	-0.838084	0.590526	> 0.05	false	-2.32265	-1.38205	0.0148687	> 0.05	false
ENSG00000268355	lincRNA		AC006129.1	0.408179	1.8387	0.497687	> 0.05	false	1.19386	2.22598	0.00816286	> 0.05	false	1.9087	2.63228	1.68141e-05	0.00200689	false
ENSG00000268027	lincRNA		AC006129.2	3.2082	-2.8415	0.528498	> 0.05	false	2.31149	-3.13494	1	> 0.05	false	3.17922	-3.10249	0.542235	> 0.05	false
ENSG00000270164	lincRNA		AC006129.4	-1.39118	-2.16721	0.4285	> 0.05	false	-2.33099	-2.39824	0.197695	> 0.05	false	1.36773	-1.5219	0.157882	> 0.05	false
ENSG00000263997	miRNA		AC006130.1	0	-3.1644	1	> 0.05	false	-5.12548e-15	-3.30304	1	> 0.05	false	5.12548e-15	-3.42538	1	> 0.05	false
ENSG00000267063	antisense		AC006130.3	0	-3.1644	1	> 0.05	false	-5.12548e-15	-3.30304	1	> 0.05	false	5.12548e-15	-3.42538	1	> 0.05	false
ENSG00000267398	pseudogene		AC006130.4	4.13401	-2.57705	0.229417	> 0.05	false	-5.12548e-15	-3.30304	1	> 0.05	false	5.12548e-15	-3.42538	1	> 0.05	false
ENSG00000267757	protein_coding	chromosome 19 open reading frame 83 [Source:HGNC Symbol;Acc:48331]	AC006132.1	3.20439	-2.84174	0.559846	> 0.05	false	3.17323	-2.98084	0.519362	> 0.05	false	2.32549	-3.25497	1	> 0.05	false
ENSG00000240320	pseudogene		AC006133.3	0	-3.1644	1	> 0.05	false	-5.12548e-15	-3.30304	1	> 0.05	false	5.12548e-15	-3.42538	1	> 0.05	false
ENSG00000263416	miRNA		AC006145.1	0	-3.1644	1	> 0.05	false	-5.12548e-15	-3.30304	1	> 0.05	false	5.12548e-15	-3.42538	1	> 0.05	false
ENSG00000226323	antisense		AC006150.1	0	-3.1644	1	> 0.05	false	-5.12548e-15	-3.30304	1	> 0.05	false	5.12548e-15	-3.42538	1	> 0.05	false
ENSG00000221428	miRNA		AC006150.2	0	-3.1644	1	> 0.05	false	-5.12548e-15	-3.30304	1	> 0.05	false	5.12548e-15	-3.42538	1	> 0.05	false
ENSG00000251154	pseudogene		AC006153.3	0	-3.1644	1	> 0.05	false	-5.12548e-15	-3.30304	1	> 0.05	false	5.12548e-15	-3.42538	1	> 0.05	false
ENSG00000225516	protein_coding	Uncharacterized protein [Source:UniProtKB/TrEMBL;Acc:H0Y812]	AC006156.1	0	-3.1644	1	> 0.05	false	-5.12548e-15	-3.30304	1	> 0.05	false	5.12548e-15	-3.42538	1	> 0.05	false
ENSG00000270073	pseudogene		AC006156.2	0	-3.1644	1	> 0.05	false	-5.12548e-15	-3.30304	1	> 0.05	false	5.12548e-15	-3.42538	1	> 0.05	false
ENSG00000251037	processed_transcript	ribosomal protein S4, Y-linked 1 [Source:HGNC Symbol;Acc:10425]	AC006157.2	-3.14111	-2.84288	0.567826	> 0.05	false	-0.872466	-2.84471	1	> 0.05	false	-3.17917	-3.10287	0.545878	> 0.05	false
ENSG00000231210	lincRNA		AC006159.3	0	-3.1644	1	> 0.05	false	-5.12548e-15	-3.30304	1	> 0.05	false	5.12548e-15	-3.42538	1	> 0.05	false
ENSG00000243220	antisense		AC006159.4	0	-3.1644	1	> 0.05	false	-5.12548e-15	-3.30304	1	> 0.05	false	5.12548e-15	-3.42538	1	> 0.05	false
ENSG00000235427	antisense		AC006159.5	0	-3.1644	1	> 0.05	false	-5.12548e-15	-3.30304	1	> 0.05	false	5.12548e-15	-3.42538	1	> 0.05	false
ENSG00000249488	pseudogene	nascent-polypeptide-associated complex alpha polypeptide pseudogene 5 [Source:HGNC Symbol;Acc:49492]	AC006160.4	0.0660828	-2.84206	1	> 0.05	false	-0.0193115	-2.98257	1	> 0.05	false	-2.32783	-3.25516	1	> 0.05	false
ENSG00000249502	antisense		AC006160.5	-0.307556	-2.25867	1	> 0.05	false	0.00843958	-2.30261	1	> 0.05	false	0.557679	-2.25494	0.791838	> 0.05	false
ENSG00000254360	antisense	mediator complex subunit 28 [Source:HGNC Symbol;Acc:24628]	AC006160.8	0	-3.1644	1	> 0.05	false	-5.12548e-15	-3.30304	1	> 0.05	false	5.12548e-15	-3.42538	1	> 0.05	false
ENSG00000238090	pseudogene		AC006195.2	-3.13295	-2.84338	0.521735	> 0.05	false	-3.16954	-2.98091	0.518835	> 0.05	false	-0.0138565	-2.84137	1	> 0.05	false
ENSG00000230173	lincRNA		AC006196.1	0	-3.1644	1	> 0.05	false	-5.12548e-15	-3.30304	1	> 0.05	false	5.12548e-15	-3.42538	1	> 0.05	false
ENSG00000229457	lincRNA		AC006227.1	0	-3.1644	1	> 0.05	false	-5.12548e-15	-3.30304	1	> 0.05	false	5.12548e-15	-3.42538	1	> 0.05	false
ENSG00000269745	antisense		AC006262.10	0	-3.1644	1	> 0.05	false	-5.12548e-15	-3.30304	1	> 0.05	false	5.12548e-15	-3.42538	1	> 0.05	false
ENSG00000269729	lincRNA		AC006262.4	0	-3.1644	1	> 0.05	false	-5.12548e-15	-3.30304	1	> 0.05	false	5.12548e-15	-3.42538	1	> 0.05	false
ENSG00000268621	lincRNA		AC006262.5	0	-3.1644	1	> 0.05	false	-5.12548e-15	-3.30304	1	> 0.05	false	5.12548e-15	-3.42538	1	> 0.05	false
ENSG00000268460	processed_transcript		AC006262.6	0.0786363	-2.5801	1	> 0.05	false	-3.1631	-2.9814	0.549697	> 0.05	false	0.0100534	-2.83986	1	> 0.05	false
ENSG00000269483	lincRNA		AC006272.1	0	-3.1644	1	> 0.05	false	-5.12548e-15	-3.30304	1	> 0.05	false	5.12548e-15	-3.42538	1	> 0.05	false
ENSG00000268316	lincRNA		AC006272.2	0	-3.1644	1	> 0.05	false	-5.12548e-15	-3.30304	1	> 0.05	false	5.12548e-15	-3.42538	1	> 0.05	false
ENSG00000267530	lincRNA		AC006273.5	0	-3.1644	1	> 0.05	false	-5.12548e-15	-3.30304	1	> 0.05	false	5.12548e-15	-3.42538	1	> 0.05	false
ENSG00000266927	lincRNA		AC006273.7	-2.28553	-2.99519	1	> 0.05	false	0.0254148	-2.97919	1	> 0.05	false	-2.32103	-3.25565	1	> 0.05	false
ENSG00000253392	antisense		AC006277.2	0	-3.1644	1	> 0.05	false	-5.12548e-15	-3.30304	1	> 0.05	false	5.12548e-15	-3.42538	1	> 0.05	false
ENSG00000170858	processed_transcript	leukocyte immunoglobulin-like receptor pseudogene 2 [Source:HGNC Symbol;Acc:15497]	AC006293.3	0	-3.1644	1	> 0.05	false	-5.12548e-15	-3.30304	1	> 0.05	false	5.12548e-15	-3.42538	1	> 0.05	false
ENSG00000251412	lincRNA		AC006296.1	0	-3.1644	1	> 0.05	false	2.31411	-3.13494	1	> 0.05	false	5.12548e-15	-3.42538	1	> 0.05	false
ENSG00000248425	lincRNA		AC006296.2	0	-3.1644	1	> 0.05	false	2.31411	-3.13494	1	> 0.05	false	5.12548e-15	-3.42538	1	> 0.05	false
ENSG00000247624	processed_transcript	CPEB2 antisense RNA 1 (head to head) [Source:HGNC Symbol;Acc:49082]	AC006296.3	-2.23736	-1.77611	0.0881498	> 0.05	false	-0.263969	-1.49277	0.864079	> 0.05	false	-1.10115	-1.84028	0.311873	> 0.05	false
ENSG00000222994	miRNA		AC006322.1	0	-3.1644	1	> 0.05	false	-5.12548e-15	-3.30304	1	> 0.05	false	5.12548e-15	-3.42538	1	> 0.05	false
ENSG00000230785	pseudogene		AC006326.3	0	-3.1644	1	> 0.05	false	-5.12548e-15	-3.30304	1	> 0.05	false	5.12548e-15	-3.42538	1	> 0.05	false
ENSG00000230605	pseudogene		AC006326.5	0	-3.1644	1	> 0.05	false	-5.12548e-15	-3.30304	1	> 0.05	false	5.12548e-15	-3.42538	1	> 0.05	false
ENSG00000252471	miRNA		AC006328.1	0	-3.1644	1	> 0.05	false	-5.12548e-15	-3.30304	1	> 0.05	false	5.12548e-15	-3.42538	1	> 0.05	false
ENSG00000233619	pseudogene		AC006328.9	0	-3.1644	1	> 0.05	false	-5.12548e-15	-3.30304	1	> 0.05	false	5.12548e-15	-3.42538	1	> 0.05	false
ENSG00000235094	pseudogene		AC006335.10	0	-3.1644	1	> 0.05	false	-5.12548e-15	-3.30304	1	> 0.05	false	5.12548e-15	-3.42538	1	> 0.05	false
ENSG00000242879	pseudogene		AC006335.11	0	-3.1644	1	> 0.05	false	-5.12548e-15	-3.30304	1	> 0.05	false	5.12548e-15	-3.42538	1	> 0.05	false
ENSG00000251275	pseudogene		AC006335.2	0	-3.1644	1	> 0.05	false	-5.12548e-15	-3.30304	1	> 0.05	false	5.12548e-15	-3.42538	1	> 0.05	false
ENSG00000250204	pseudogene		AC006335.6	0	-3.1644	1	> 0.05	false	-5.12548e-15	-3.30304	1	> 0.05	false	5.12548e-15	-3.42538	1	> 0.05	false
ENSG00000250047	pseudogene	family with sequence similarity 197, Y-linked, member 9 [Source:HGNC Symbol;Acc:37477]	AC006335.7	0	-3.1644	1	> 0.05	false	-5.12548e-15	-3.30304	1	> 0.05	false	5.12548e-15	-3.42538	1	> 0.05	false
ENSG00000229110	pseudogene		AC006355.3	0	-3.1644	1	> 0.05	false	-5.12548e-15	-3.30304	1	> 0.05	false	5.12548e-15	-3.42538	1	> 0.05	false
ENSG00000244000	pseudogene		AC006366.3	0	-3.1644	1	> 0.05	false	-5.12548e-15	-3.30304	1	> 0.05	false	5.12548e-15	-3.42538	1	> 0.05	false
ENSG00000236213	antisense		AC006369.2	0	-3.1644	1	> 0.05	false	3.22239	-2.97697	0.542879	> 0.05	false	4.08461	-2.84052	0.154555	> 0.05	false
ENSG00000236572	lincRNA		AC006369.3	2.3582	-2.99386	1	> 0.05	false	-5.12548e-15	-3.30304	1	> 0.05	false	2.31406	-3.256	1	> 0.05	false
ENSG00000227822	processed_transcript	Kallmann syndrome sequence pseudogene [Source:HGNC Symbol;Acc:6214]	AC006370.2	-2.29247	-2.99468	1	> 0.05	false	-2.32446	-3.13277	1	> 0.05	false	-2.32806	-3.25516	1	> 0.05	false
ENSG00000252694	miRNA		AC006371.1	0	-3.1644	1	> 0.05	false	-5.12548e-15	-3.30304	1	> 0.05	false	5.12548e-15	-3.42538	1	> 0.05	false
ENSG00000236669	protein_coding		AC006372.1	0	-3.1644	1	> 0.05	false	-5.12548e-15	-3.30304	1	> 0.05	false	5.12548e-15	-3.42538	1	> 0.05	false
ENSG00000234210	lincRNA		AC006372.4	3.20438	-2.84174	0.559983	> 0.05	false	3.2228	-2.97697	0.54331	> 0.05	false	5.12548e-15	-3.42538	1	> 0.05	false
ENSG00000223872	lincRNA		AC006372.5	2.3546	-2.99411	1	> 0.05	false	-5.12548e-15	-3.30304	1	> 0.05	false	5.12548e-15	-3.42538	1	> 0.05	false
ENSG00000233191	antisense		AC006372.6	0	-3.1644	1	> 0.05	false	-5.12548e-15	-3.30304	1	> 0.05	false	5.12548e-15	-3.42538	1	> 0.05	false
ENSG00000235431	lincRNA		AC006373.1	0	-3.1644	1	> 0.05	false	-5.12548e-15	-3.30304	1	> 0.05	false	5.12548e-15	-3.42538	1	> 0.05	false
ENSG00000223070	miRNA		AC006377.1	0	-3.1644	1	> 0.05	false	-5.12548e-15	-3.30304	1	> 0.05	false	5.12548e-15	-3.42538	1	> 0.05	false
ENSG00000236861	antisense		AC006378.2	0	-3.1644	1	> 0.05	false	2.34841	-3.13102	1	> 0.05	false	5.12548e-15	-3.42538	1	> 0.05	false
ENSG00000241247	processed_transcript	Bet1 golgi vesicular membrane trafficking protein [Source:HGNC Symbol;Acc:14562]	AC006378.3	0	-3.1644	1	> 0.05	false	-5.12548e-15	-3.30304	1	> 0.05	false	5.12548e-15	-3.42538	1	> 0.05	false
ENSG00000221751	miRNA		AC006380.1	0	-3.1644	1	> 0.05	false	-5.12548e-15	-3.30304	1	> 0.05	false	5.12548e-15	-3.42538	1	> 0.05	false
ENSG00000231418	lincRNA		AC006380.3	0	-3.1644	1	> 0.05	false	-5.12548e-15	-3.30304	1	> 0.05	false	5.12548e-15	-3.42538	1	> 0.05	false
ENSG00000248444	pseudogene	heterogeneous nuclear ribonucleoprotein A1 pseudogene 65 [Source:HGNC Symbol;Acc:48795]	AC006390.3	0	-3.1644	1	> 0.05	false	-5.12548e-15	-3.30304	1	> 0.05	false	5.12548e-15	-3.42538	1	> 0.05	false
ENSG00000251638	pseudogene		AC006390.4	0	-3.1644	1	> 0.05	false	-5.12548e-15	-3.30304	1	> 0.05	false	5.12548e-15	-3.42538	1	> 0.05	false
ENSG00000248851	pseudogene		AC006427.2	-2.28526	-2.99519	1	> 0.05	false	-2.31863	-3.13326	1	> 0.05	false	-2.32119	-3.25565	1	> 0.05	false
ENSG00000266633	miRNA		AC006432.1	0	-3.1644	1	> 0.05	false	-5.12548e-15	-3.30304	1	> 0.05	false	5.12548e-15	-3.42538	1	> 0.05	false
ENSG00000242209	pseudogene		AC006445.6	0	-3.1644	1	> 0.05	false	-5.12548e-15	-3.30304	1	> 0.05	false	5.12548e-15	-3.42538	1	> 0.05	false
ENSG00000249148	pseudogene		AC006445.7	2.35821	-2.99386	1	> 0.05	false	-5.12548e-15	-3.30304	1	> 0.05	false	5.12548e-15	-3.42538	1	> 0.05	false
ENSG00000246095	lincRNA	long intergenic non-protein coding RNA 1096 [Source:HGNC Symbol;Acc:27739]	AC006445.8	0	-3.1644	1	> 0.05	false	-5.12548e-15	-3.30304	1	> 0.05	false	5.12548e-15	-3.42538	1	> 0.05	false
ENSG00000269094	protein_coding	NS5ATP13TP1; Uncharacterized protein [Source:UniProtKB/TrEMBL;Acc:Q6JHZ5]	AC006449.1	0	-3.1644	1	> 0.05	false	-5.12548e-15	-3.30304	1	> 0.05	false	5.12548e-15	-3.42538	1	> 0.05	false
ENSG00000221732	miRNA		AC006452.1	0	-3.1644	1	> 0.05	false	-5.12548e-15	-3.30304	1	> 0.05	false	5.12548e-15	-3.42538	1	> 0.05	false
ENSG00000230000	protein_coding		AC006455.1	0	-3.1644	1	> 0.05	false	-5.12548e-15	-3.30304	1	> 0.05	false	5.12548e-15	-3.42538	1	> 0.05	false
ENSG00000227489	lincRNA		AC006458.3	0	-3.1644	1	> 0.05	false	-5.12548e-15	-3.30304	1	> 0.05	false	5.12548e-15	-3.42538	1	> 0.05	false
ENSG00000228509	antisense		AC006460.2	0.340757	-1.25888	0.919943	> 0.05	false	0.1754	-1.43938	1	> 0.05	false	0.91616	-1.21512	0.309482	> 0.05	false
ENSG00000228568	pseudogene		AC006461.2	3.49246	-0.317583	0.000188572	> 0.05	false	0.60938	-2.1244	0.80503	> 0.05	false	1.40568	-1.89926	0.223639	> 0.05	false
ENSG00000219545	protein_coding	RPA3 antisense RNA 1 [Source:HGNC Symbol;Acc:48955]	AC006465.3	0.507985	3.65146	0.346619	> 0.05	false	0.272073	3.42163	0.525665	> 0.05	false	0.236167	3.28375	0.579339	> 0.05	false
ENSG00000214998	pseudogene		AC006465.4	-1.15601	-2.25755	0.583914	> 0.05	false	-4.40369	-2.60095	0.137884	> 0.05	false	-1.22635	-2.5162	0.575844	> 0.05	false
ENSG00000232887	pseudogene		AC006466.5	1.44781	-2.57833	0.669337	> 0.05	false	-2.32422	-3.13277	1	> 0.05	false	-2.32758	-3.25516	1	> 0.05	false
ENSG00000265600	miRNA		AC006480.1	0	-3.1644	1	> 0.05	false	-5.12548e-15	-3.30304	1	> 0.05	false	5.12548e-15	-3.42538	1	> 0.05	false
ENSG00000232790	processed_transcript	long intergenic non-protein coding RNA 1162 [Source:HGNC Symbol;Acc:49528]	AC006481.1	0	-3.1644	1	> 0.05	false	-5.12548e-15	-3.30304	1	> 0.05	false	5.12548e-15	-3.42538	1	> 0.05	false
ENSG00000228675	lincRNA		AC006482.1	0	-3.1644	1	> 0.05	false	-5.12548e-15	-3.30304	1	> 0.05	false	5.12548e-15	-3.42538	1	> 0.05	false
ENSG00000263900	miRNA		AC006483.1	0	-3.1644	1	> 0.05	false	-5.12548e-15	-3.30304	1	> 0.05	false	5.12548e-15	-3.42538	1	> 0.05	false
ENSG00000228974	pseudogene		AC006483.5	0.291605	5.67456	0.563421	> 0.05	false	0.263149	5.56143	0.529431	> 0.05	false	0.456052	5.55133	0.25685	> 0.05	false
ENSG00000204957	protein_coding		AC006486.1	-1.12155	-0.921819	0.330502	> 0.05	false	-0.886993	-0.974778	0.260578	> 0.05	false	-2.32217	-1.38007	0.0111311	> 0.05	false
ENSG00000268643	protein_coding	Uncharacterized protein [Source:UniProtKB/TrEMBL;Acc:M0QYV0]	AC006486.9	0	-3.1644	1	> 0.05	false	-5.12548e-15	-3.30304	1	> 0.05	false	5.12548e-15	-3.42538	1	> 0.05	false
ENSG00000252789	miRNA		AC006487.1	0	-3.1644	1	> 0.05	false	-5.12548e-15	-3.30304	1	> 0.05	false	5.12548e-15	-3.42538	1	> 0.05	false
ENSG00000251338	pseudogene		AC006499.1	0	-3.1644	1	> 0.05	false	-5.12548e-15	-3.30304	1	> 0.05	false	5.12548e-15	-3.42538	1	> 0.05	false
ENSG00000251278	pseudogene		AC006499.2	0	-3.1644	1	> 0.05	false	-5.12548e-15	-3.30304	1	> 0.05	false	5.12548e-15	-3.42538	1	> 0.05	false
ENSG00000250505	pseudogene		AC006499.3	0	-3.1644	1	> 0.05	false	-5.12548e-15	-3.30304	1	> 0.05	false	5.12548e-15	-3.42538	1	> 0.05	false
ENSG00000250074	pseudogene		AC006499.4	0	-3.1644	1	> 0.05	false	-5.12548e-15	-3.30304	1	> 0.05	false	5.12548e-15	-3.42538	1	> 0.05	false
ENSG00000250573	pseudogene		AC006499.5	0	-3.1644	1	> 0.05	false	-5.12548e-15	-3.30304	1	> 0.05	false	5.12548e-15	-3.42538	1	> 0.05	false
ENSG00000248777	pseudogene		AC006499.6	-2.29226	-2.99468	1	> 0.05	false	-2.32414	-3.13277	1	> 0.05	false	-2.32771	-3.25516	1	> 0.05	false
ENSG00000251296	pseudogene		AC006499.7	0	-3.1644	1	> 0.05	false	-5.12548e-15	-3.30304	1	> 0.05	false	2.32527	-3.25497	1	> 0.05	false
ENSG00000250040	pseudogene		AC006499.8	0.0733284	-2.35588	1	> 0.05	false	-3.70834	-2.84259	0.320903	> 0.05	false	-3.71185	-2.96508	0.319837	> 0.05	false
ENSG00000271544	pseudogene		AC006499.9	0	-3.1644	1	> 0.05	false	-5.12548e-15	-3.30304	1	> 0.05	false	5.12548e-15	-3.42538	1	> 0.05	false
ENSG00000224443	pseudogene		AC006509.4	0	-3.1644	1	> 0.05	false	-5.12548e-15	-3.30304	1	> 0.05	false	5.12548e-15	-3.42538	1	> 0.05	false
ENSG00000225009	processed_transcript	mutS homolog 6 [Source:HGNC Symbol;Acc:7329]	AC006509.6	0	-3.1644	1	> 0.05	false	-5.12548e-15	-3.30304	1	> 0.05	false	5.12548e-15	-3.42538	1	> 0.05	false
ENSG00000224058	pseudogene		AC006509.7	1.95897	-1.99196	0.212332	> 0.05	false	0.526517	-2.60436	1	> 0.05	false	1.68742	-2.33798	0.249602	> 0.05	false
ENSG00000222548	miRNA		AC006534.1	0	-3.1644	1	> 0.05	false	-5.12548e-15	-3.30304	1	> 0.05	false	5.12548e-15	-3.42538	1	> 0.05	false
ENSG00000265086	miRNA		AC006534.2	0	-3.1644	1	> 0.05	false	-5.12548e-15	-3.30304	1	> 0.05	false	5.12548e-15	-3.42538	1	> 0.05	false
ENSG00000261342	sense_intronic		AC006538.1	-0.178092	-1.91594	1	> 0.05	false	-0.956571	-2.21555	0.586321	> 0.05	false	-2.33849	-2.5178	0.196448	> 0.05	false
ENSG00000267001	protein_coding	Uncharacterized protein [Source:UniProtKB/TrEMBL;Acc:K7EQS6]	AC006538.4	0	-3.1644	1	> 0.05	false	-5.12548e-15	-3.30304	1	> 0.05	false	5.12548e-15	-3.42538	1	> 0.05	false
ENSG00000264441	miRNA		AC006539.1	0	-3.1644	1	> 0.05	false	-5.12548e-15	-3.30304	1	> 0.05	false	5.12548e-15	-3.42538	1	> 0.05	false
ENSG00000240673	pseudogene		AC006539.2	-0.459545	-2.46337	1	> 0.05	false	-3.70831	-2.84259	0.320537	> 0.05	false	-3.71185	-2.96508	0.319795	> 0.05	false
ENSG00000268070	pseudogene		AC006539.3	0	-3.1644	1	> 0.05	false	-5.12548e-15	-3.30304	1	> 0.05	false	5.12548e-15	-3.42538	1	> 0.05	false
ENSG00000269154	pseudogene		AC006539.4	0	-3.1644	1	> 0.05	false	-5.12548e-15	-3.30304	1	> 0.05	false	5.12548e-15	-3.42538	1	> 0.05	false
ENSG00000236540	antisense		AC006547.13	-0.42467	1.35935	0.542734	> 0.05	false	-0.644245	1.17164	0.226527	> 0.05	false	-0.748611	1.01532	0.143648	> 0.05	false
ENSG00000234409	protein_coding	uncharacterized protein LOC388849 [Source:RefSeq peptide;Acc:NP_001230466]	AC006547.14	0	-3.1644	1	> 0.05	false	2.3077	-3.13494	1	> 0.05	false	5.12548e-15	-3.42538	1	> 0.05	false
ENSG00000268292	antisense		AC006547.15	0	-3.1644	1	> 0.05	false	-5.12548e-15	-3.30304	1	> 0.05	false	5.12548e-15	-3.42538	1	> 0.05	false
ENSG00000243762	processed_transcript		AC006547.8	0	-3.1644	1	> 0.05	false	-5.12548e-15	-3.30304	1	> 0.05	false	5.12548e-15	-3.42538	1	> 0.05	false
ENSG00000225480	pseudogene		AC006548.19	0	-3.1644	1	> 0.05	false	-5.12548e-15	-3.30304	1	> 0.05	false	5.12548e-15	-3.42538	1	> 0.05	false
ENSG00000270226	pseudogene		AC006548.26	0	-3.1644	1	> 0.05	false	-5.12548e-15	-3.30304	1	> 0.05	false	5.12548e-15	-3.42538	1	> 0.05	false
ENSG00000250456	lincRNA		AC006552.1	0	-3.1644	1	> 0.05	false	-5.12548e-15	-3.30304	1	> 0.05	false	5.12548e-15	-3.42538	1	> 0.05	false
ENSG00000252234	miRNA		AC006557.1	0	-3.1644	1	> 0.05	false	-5.12548e-15	-3.30304	1	> 0.05	false	5.12548e-15	-3.42538	1	> 0.05	false
ENSG00000222226	miRNA		AC006926.1	0	-3.1644	1	> 0.05	false	-5.12548e-15	-3.30304	1	> 0.05	false	5.12548e-15	-3.42538	1	> 0.05	false
ENSG00000269194	antisense		AC006942.4	1.13372	0.303052	0.0940527	> 0.05	false	0.468459	-0.173936	0.475368	> 0.05	false	0.718954	-0.15736	0.239012	> 0.05	false
ENSG00000235328	pseudogene		AC006946.12	-0.473656	-0.0409314	0.592544	> 0.05	false	-1.96997	-0.544017	0.0117122	> 0.05	false	-3.12639	-0.811417	0.00043664	0.0266217	false
ENSG00000235478	protein_coding	Uncharacterized protein [Source:UniProtKB/TrEMBL;Acc:C9JKK2]	AC006946.15	0.860221	-1.91582	0.664048	> 0.05	false	0.367838	-2.21008	1	> 0.05	false	0.790225	-2.17603	0.668267	> 0.05	false
ENSG00000229330	sense_intronic		AC006947.1	0	-3.1644	1	> 0.05	false	-5.12548e-15	-3.30304	1	> 0.05	false	5.12548e-15	-3.42538	1	> 0.05	false
ENSG00000264133	miRNA		AC006953.1	-2.59627	1.91608	0.00396772	> 0.05	false	-1.15239	2.11817	0.0268661	> 0.05	false	-1.94926	1.80022	0.000193232	0.0144962	false
ENSG00000234457	pseudogene		AC006960.5	-1.07948	-1.99662	0.474177	> 0.05	false	-1.65826	-2.21134	0.254377	> 0.05	false	-0.215017	-2.03222	1	> 0.05	false
ENSG00000237400	antisense		AC006960.7	-1.1248	-0.921066	0.328193	> 0.05	false	-1.19917	-1.05408	0.135832	> 0.05	false	-1.55658	-1.25426	0.0599146	> 0.05	false
ENSG00000269446	protein_coding	Protein LOC100996426 [Source:UniProtKB/TrEMBL;Acc:M0R357]	AC006967.1	2.35824	-2.99386	1	> 0.05	false	-5.12548e-15	-3.30304	1	> 0.05	false	5.12548e-15	-3.42538	1	> 0.05	false
ENSG00000235859	pseudogene		AC006978.6	-0.15633	3.06285	0.802398	> 0.05	false	-0.157944	2.96333	0.746554	> 0.05	false	-0.0551203	2.89409	0.913019	> 0.05	false
ENSG00000235193	pseudogene		AC006987.4	0	-3.1644	1	> 0.05	false	-5.12548e-15	-3.30304	1	> 0.05	false	2.32546	-3.25497	1	> 0.05	false
ENSG00000235691	pseudogene		AC006987.5	0	-3.1644	1	> 0.05	false	-5.12548e-15	-3.30304	1	> 0.05	false	5.12548e-15	-3.42538	1	> 0.05	false
ENSG00000226975	pseudogene		AC006987.6	0	-3.1644	1	> 0.05	false	-5.12548e-15	-3.30304	1	> 0.05	false	5.12548e-15	-3.42538	1	> 0.05	false
ENSG00000231411	pseudogene		AC006987.7	0	-3.1644	1	> 0.05	false	-5.12548e-15	-3.30304	1	> 0.05	false	2.31374	-3.256	1	> 0.05	false
ENSG00000211518	miRNA		AC006988.1	0	-3.1644	1	> 0.05	false	-5.12548e-15	-3.30304	1	> 0.05	false	5.12548e-15	-3.42538	1	> 0.05	false
ENSG00000224518	pseudogene		AC006989.2	0	-3.1644	1	> 0.05	false	-5.12548e-15	-3.30304	1	> 0.05	false	5.12548e-15	-3.42538	1	> 0.05	false
ENSG00000231063	pseudogene		AC006994.1	-0.473022	-1.99656	0.832938	> 0.05	false	-0.544789	-2.13298	0.797406	> 0.05	false	-2.32661	-2.51965	0.196297	> 0.05	false
ENSG00000231294	antisense		AC006994.2	3.20439	-2.84174	0.559735	> 0.05	false	-5.12548e-15	-3.30304	1	> 0.05	false	3.17923	-3.10249	0.542245	> 0.05	false
ENSG00000263530	miRNA		AC006994.3	0	-3.1644	1	> 0.05	false	-5.12548e-15	-3.30304	1	> 0.05	false	5.12548e-15	-3.42538	1	> 0.05	false
ENSG00000205580	pseudogene		AC006995.8	0	-3.1644	1	> 0.05	false	-5.12548e-15	-3.30304	1	> 0.05	false	5.12548e-15	-3.42538	1	> 0.05	false
ENSG00000225726	pseudogene		AC007000.10	-1.80542	-1.99554	0.244606	> 0.05	false	-2.70662	-2.21159	0.104646	> 0.05	false	-2.73163	-2.33576	0.102353	> 0.05	false
ENSG00000237815	pseudogene		AC007000.11	-0.060629	-1.41038	1	> 0.05	false	-0.945097	-1.77723	0.414285	> 0.05	false	-2.19013	-2.10396	0.0855953	> 0.05	false
ENSG00000205482	pseudogene		AC007000.12	-1.58005	-1.77449	0.198371	> 0.05	false	-5.35911	-2.13182	0.00704023	> 0.05	false	-2.19571	-2.10264	0.0801091	> 0.05	false
ENSG00000231183	processed_transcript		AC007003.1	0	-3.1644	1	> 0.05	false	-5.12548e-15	-3.30304	1	> 0.05	false	5.12548e-15	-3.42538	1	> 0.05	false
ENSG00000244239	processed_transcript		AC007009.1	0	-3.1644	1	> 0.05	false	-5.12548e-15	-3.30304	1	> 0.05	false	5.12548e-15	-3.42538	1	> 0.05	false
ENSG00000265212	miRNA		AC007009.2	0	-3.1644	1	> 0.05	false	-5.12548e-15	-3.30304	1	> 0.05	false	5.12548e-15	-3.42538	1	> 0.05	false
ENSG00000229917	pseudogene	ribosomal protein L7 pseudogene 46 [Source:HGNC Symbol;Acc:36706]	AC007014.1	-1.68932	-2.46585	0.454911	> 0.05	false	-1.77514	-2.60444	0.430037	> 0.05	false	-4.08763	-2.84071	0.162199	> 0.05	false
ENSG00000249930	pseudogene		AC007016.3	-2.25337	-2.25856	0.231198	> 0.05	false	-4.64978	-2.4942	0.0639006	> 0.05	false	-1.48556	-2.42425	0.373493	> 0.05	false
ENSG00000263653	miRNA		AC007025.1	0	-3.1644	1	> 0.05	false	-5.12548e-15	-3.30304	1	> 0.05	false	5.12548e-15	-3.42538	1	> 0.05	false
ENSG00000230751	sense_intronic		AC007036.4	-1.14775	-2.25779	0.56198	> 0.05	false	-0.703043	-2.30333	0.766927	> 0.05	false	-2.08518	-2.61761	0.286775	> 0.05	false
ENSG00000251660	processed_transcript		AC007036.5	0	-3.1644	1	> 0.05	false	-5.12548e-15	-3.30304	1	> 0.05	false	5.12548e-15	-3.42538	1	> 0.05	false
ENSG00000227017	lincRNA		AC007036.6	-0.775852	-1.52232	0.549933	> 0.05	false	-3.15776	-1.97768	0.0226375	> 0.05	false	-3.18187	-2.10281	0.0215113	> 0.05	false
ENSG00000229127	antisense		AC007038.7	-0.858175	-2.07915	0.61237	> 0.05	false	-0.517837	-2.12942	0.80239	> 0.05	false	-4.64112	-2.61869	0.0628925	> 0.05	false
ENSG00000265812	miRNA		AC007040.1	0	-3.1644	1	> 0.05	false	-5.12548e-15	-3.30304	1	> 0.05	false	5.12548e-15	-3.42538	1	> 0.05	false
ENSG00000258881	antisense	Uncharacterized protein [Source:UniProtKB/TrEMBL;Acc:U3KQ87]	AC007040.11	0	-3.1644	1	> 0.05	false	-5.12548e-15	-3.30304	1	> 0.05	false	5.12548e-15	-3.42538	1	> 0.05	false
ENSG00000266029	miRNA		AC007040.2	0	-3.1644	1	> 0.05	false	-5.12548e-15	-3.30304	1	> 0.05	false	5.12548e-15	-3.42538	1	> 0.05	false
ENSG00000266186	miRNA		AC007040.3	0	-3.1644	1	> 0.05	false	-5.12548e-15	-3.30304	1	> 0.05	false	5.12548e-15	-3.42538	1	> 0.05	false
ENSG00000237751	lincRNA	long intergenic non-protein coding RNA 1143 [Source:HGNC Symbol;Acc:49458]	AC007040.5	0	-3.1644	1	> 0.05	false	-5.12548e-15	-3.30304	1	> 0.05	false	5.12548e-15	-3.42538	1	> 0.05	false
ENSG00000228384	antisense		AC007040.6	-2.29211	-2.99468	1	> 0.05	false	0.811253	-2.84682	1	> 0.05	false	3.02494	-2.17835	0.0307874	> 0.05	false
ENSG00000239322	antisense		AC007040.7	0	-3.1644	1	> 0.05	false	-5.12548e-15	-3.30304	1	> 0.05	false	5.12548e-15	-3.42538	1	> 0.05	false
ENSG00000236469	processed_transcript		AC007040.8	0	-3.1644	1	> 0.05	false	-5.12548e-15	-3.30304	1	> 0.05	false	5.12548e-15	-3.42538	1	> 0.05	false
ENSG00000252216	miRNA		AC007041.1	0	-3.1644	1	> 0.05	false	-5.12548e-15	-3.30304	1	> 0.05	false	5.12548e-15	-3.42538	1	> 0.05	false
ENSG00000235411	pseudogene		AC007041.2	0.747049	0.127123	0.301583	> 0.05	false	0.550797	-0.0702604	0.453123	> 0.05	false	0.660832	-0.137472	0.290539	> 0.05	false
ENSG00000264718	miRNA		AC007050.1	0	-3.1644	1	> 0.05	false	-5.12548e-15	-3.30304	1	> 0.05	false	5.12548e-15	-3.42538	1	> 0.05	false
ENSG00000236003	antisense		AC007050.17	-0.771844	-2.706	1	> 0.05	false	0.0523655	-2.71431	1	> 0.05	false	-3.16588	-3.10385	0.557067	> 0.05	false
ENSG00000250261	pseudogene		AC007050.18	-2.28512	-2.99519	1	> 0.05	false	-0.0140761	-2.98306	1	> 0.05	false	-2.32136	-3.25565	1	> 0.05	false
ENSG00000239163	miRNA		AC007056.1	0	-3.1644	1	> 0.05	false	-5.12548e-15	-3.30304	1	> 0.05	false	5.12548e-15	-3.42538	1	> 0.05	false
ENSG00000237835	pseudogene		AC007064.22	0.926692	-2.70446	1	> 0.05	false	-0.0140363	-2.98306	1	> 0.05	false	-2.32177	-3.25565	1	> 0.05	false
ENSG00000237689	lincRNA		AC007064.24	0	-3.1644	1	> 0.05	false	-5.12548e-15	-3.30304	1	> 0.05	false	5.12548e-15	-3.42538	1	> 0.05	false
ENSG00000237358	pseudogene		AC007064.25	0	-3.1644	1	> 0.05	false	-5.12548e-15	-3.30304	1	> 0.05	false	5.12548e-15	-3.42538	1	> 0.05	false
ENSG00000250614	antisense		AC007078.4	-3.65141	-2.70706	0.359996	> 0.05	false	-3.69155	-2.84404	0.325645	> 0.05	false	-3.69465	-2.96653	0.332763	> 0.05	false
ENSG00000223838	lincRNA		AC007091.1	0	-3.1644	1	> 0.05	false	-5.12548e-15	-3.30304	1	> 0.05	false	5.12548e-15	-3.42538	1	> 0.05	false
ENSG00000233723	lincRNA	long intergenic non-protein coding RNA 1122 [Source:HGNC Symbol;Acc:49267]	AC007092.1	0	-3.1644	1	> 0.05	false	2.3472	-3.13102	1	> 0.05	false	3.16709	-3.10351	0.518331	> 0.05	false
ENSG00000223052	miRNA		AC007096.1	0	-3.1644	1	> 0.05	false	2.30775	-3.13494	1	> 0.05	false	2.31184	-3.256	1	> 0.05	false
ENSG00000226605	antisense		AC007098.1	0	-3.1644	1	> 0.05	false	-5.12548e-15	-3.30304	1	> 0.05	false	5.12548e-15	-3.42538	1	> 0.05	false
ENSG00000231172	processed_transcript		AC007099.1	0	-3.1644	1	> 0.05	false	-5.12548e-15	-3.30304	1	> 0.05	false	5.12548e-15	-3.42538	1	> 0.05	false
ENSG00000237293	antisense		AC007099.2	0	-3.1644	1	> 0.05	false	-5.12548e-15	-3.30304	1	> 0.05	false	5.12548e-15	-3.42538	1	> 0.05	false
ENSG00000251410	lincRNA		AC007106.1	0	-3.1644	1	> 0.05	false	-5.12548e-15	-3.30304	1	> 0.05	false	5.12548e-15	-3.42538	1	> 0.05	false
ENSG00000265809	miRNA		AC007114.1	0	-3.1644	1	> 0.05	false	-5.12548e-15	-3.30304	1	> 0.05	false	5.12548e-15	-3.42538	1	> 0.05	false
ENSG00000258148	pseudogene		AC007115.3	0.211214	-1.30319	1	> 0.05	false	-1.67711	-1.90951	0.222848	> 0.05	false	-3.05834	-2.17574	0.0604688	> 0.05	false
ENSG00000250497	lincRNA		AC007126.1	0.0728314	-2.84257	1	> 0.05	false	-2.31883	-3.13326	1	> 0.05	false	0.00275834	-3.10317	1	> 0.05	false
ENSG00000229970	processed_transcript		AC007128.1	0	-3.1644	1	> 0.05	false	-5.12548e-15	-3.30304	1	> 0.05	false	5.12548e-15	-3.42538	1	> 0.05	false
ENSG00000222030	lincRNA		AC007131.1	0	-3.1644	1	> 0.05	false	-5.12548e-15	-3.30304	1	> 0.05	false	5.12548e-15	-3.42538	1	> 0.05	false
ENSG00000233891	processed_transcript		AC007131.2	0	-3.1644	1	> 0.05	false	-5.12548e-15	-3.30304	1	> 0.05	false	5.12548e-15	-3.42538	1	> 0.05	false
ENSG00000221653	miRNA		AC007131.3	0	-3.1644	1	> 0.05	false	-5.12548e-15	-3.30304	1	> 0.05	false	5.12548e-15	-3.42538	1	> 0.05	false
ENSG00000267180	pseudogene		AC007136.1	0	-3.1644	1	> 0.05	false	-5.12548e-15	-3.30304	1	> 0.05	false	5.12548e-15	-3.42538	1	> 0.05	false
ENSG00000234718	lincRNA		AC007161.5	-1.99925	-2.35863	0.298161	> 0.05	false	-0.0238887	-2.13713	1	> 0.05	false	-0.69658	-2.42453	0.759452	> 0.05	false
ENSG00000224590	pseudogene		AC007163.10	0	-3.1644	1	> 0.05	false	-5.12548e-15	-3.30304	1	> 0.05	false	5.12548e-15	-3.42538	1	> 0.05	false
ENSG00000234731	pseudogene		AC007163.11	0	-3.1644	1	> 0.05	false	-5.12548e-15	-3.30304	1	> 0.05	false	5.12548e-15	-3.42538	1	> 0.05	false
ENSG00000237166	processed_transcript		AC007163.3	-4.33933	-2.46736	0.16941	> 0.05	false	-0.693079	-2.30516	0.78495	> 0.05	false	-1.2306	-2.52044	0.580449	> 0.05	false
ENSG00000244301	pseudogene	aldehyde oxidase 3, pseudogene [Source:HGNC Symbol;Acc:19049]	AC007163.4	-2.28522	-2.99519	1	> 0.05	false	-2.31892	-3.13326	1	> 0.05	false	-2.32091	-3.25565	1	> 0.05	false
ENSG00000230408	antisense		AC007163.6	0	-3.1644	1	> 0.05	false	-5.12548e-15	-3.30304	1	> 0.05	false	2.31094	-3.256	1	> 0.05	false
ENSG00000234842	pseudogene		AC007163.8	0	-3.1644	1	> 0.05	false	-5.12548e-15	-3.30304	1	> 0.05	false	5.12548e-15	-3.42538	1	> 0.05	false
ENSG00000227736	pseudogene		AC007163.9	0	-3.1644	1	> 0.05	false	2.3474	-3.13102	1	> 0.05	false	5.12548e-15	-3.42538	1	> 0.05	false
ENSG00000231815	lincRNA		AC007179.1	0	-3.1644	1	> 0.05	false	-5.12548e-15	-3.30304	1	> 0.05	false	5.12548e-15	-3.42538	1	> 0.05	false
ENSG00000252455	miRNA		AC007179.2	0	-3.1644	1	> 0.05	false	-5.12548e-15	-3.30304	1	> 0.05	false	5.12548e-15	-3.42538	1	> 0.05	false
ENSG00000224721	processed_transcript		AC007182.6	0	-3.1644	1	> 0.05	false	-5.12548e-15	-3.30304	1	> 0.05	false	5.12548e-15	-3.42538	1	> 0.05	false
ENSG00000269145	antisense		AC007192.6	-2.28504	-2.99519	1	> 0.05	false	-2.31864	-3.13326	1	> 0.05	false	-2.32084	-3.25565	1	> 0.05	false
ENSG00000269124	antisense		AC007193.10	0	-3.1644	1	> 0.05	false	-5.12548e-15	-3.30304	1	> 0.05	false	5.12548e-15	-3.42538	1	> 0.05	false
ENSG00000267922	lincRNA		AC007193.6	0	-3.1644	1	> 0.05	false	-5.12548e-15	-3.30304	1	> 0.05	false	5.12548e-15	-3.42538	1	> 0.05	false
ENSG00000269151	antisense		AC007193.8	0	-3.1644	1	> 0.05	false	-5.12548e-15	-3.30304	1	> 0.05	false	5.12548e-15	-3.42538	1	> 0.05	false
ENSG00000268810	antisense		AC007193.9	0	-3.1644	1	> 0.05	false	-5.12548e-15	-3.30304	1	> 0.05	false	5.12548e-15	-3.42538	1	> 0.05	false
ENSG00000268461	protein_coding	Uncharacterized protein [Source:UniProtKB/TrEMBL;Acc:M0R2T9]	AC007204.1	-2.28536	-2.99519	1	> 0.05	false	0.816879	-2.84731	1	> 0.05	false	-2.32167	-3.25565	1	> 0.05	false
ENSG00000267268	lincRNA		AC007204.2	0	-3.1644	1	> 0.05	false	-5.12548e-15	-3.30304	1	> 0.05	false	5.12548e-15	-3.42538	1	> 0.05	false
ENSG00000266163	miRNA		AC007216.1	0	-3.1644	1	> 0.05	false	-5.12548e-15	-3.30304	1	> 0.05	false	5.12548e-15	-3.42538	1	> 0.05	false
ENSG00000269121	protein_coding	Uncharacterized protein [Source:UniProtKB/TrEMBL;Acc:M0QYP7]	AC007216.2	0	-3.1644	1	> 0.05	false	-5.12548e-15	-3.30304	1	> 0.05	false	2.31217	-3.256	1	> 0.05	false
ENSG00000269696	antisense		AC007228.11	2.35458	-2.99411	1	> 0.05	false	-5.12548e-15	-3.30304	1	> 0.05	false	2.32526	-3.25497	1	> 0.05	false
ENSG00000268352	lincRNA		AC007228.5	0	-3.1644	1	> 0.05	false	-5.12548e-15	-3.30304	1	> 0.05	false	5.12548e-15	-3.42538	1	> 0.05	false
ENSG00000268036	pseudogene		AC007228.8	0	-3.1644	1	> 0.05	false	-5.12548e-15	-3.30304	1	> 0.05	false	5.12548e-15	-3.42538	1	> 0.05	false
ENSG00000268568	lincRNA		AC007228.9	-0.0120076	-0.957805	1	> 0.05	false	-0.194963	-1.15787	0.921219	> 0.05	false	0.762464	-0.834425	0.482073	> 0.05	false
ENSG00000267544	pseudogene		AC007229.3	0.0865174	-1.25691	1	> 0.05	false	-0.423312	-1.54329	0.722814	> 0.05	false	0.527842	-1.29542	0.56419	> 0.05	false
ENSG00000226230	pseudogene		AC007237.2	0.757978	-1.30471	0.590593	> 0.05	false	1.1662	-1.20938	0.191357	> 0.05	false	0.559193	-1.61842	0.600121	> 0.05	false
ENSG00000231043	pseudogene		AC007238.1	0.470463	5.53847	0.360026	> 0.05	false	0.1494	5.26386	0.718001	> 0.05	false	0.0864882	5.11275	0.833596	> 0.05	false
ENSG00000252439	miRNA		AC007241.1	0	-3.1644	1	> 0.05	false	-5.12548e-15	-3.30304	1	> 0.05	false	5.12548e-15	-3.42538	1	> 0.05	false
ENSG00000221374	miRNA		AC007242.1	0	-3.1644	1	> 0.05	false	-5.12548e-15	-3.30304	1	> 0.05	false	5.12548e-15	-3.42538	1	> 0.05	false
ENSG00000231312	antisense		AC007246.3	-1.31274	-2.57944	0.698855	> 0.05	false	-0.576471	-2.60508	1	> 0.05	false	-3.71182	-2.96508	0.319473	> 0.05	false
ENSG00000205716	pseudogene		AC007248.6	-0.382074	-0.642602	0.758474	> 0.05	false	-0.70706	-0.865854	0.451423	> 0.05	false	0.489352	-0.490648	0.505097	> 0.05	false
ENSG00000236785	pseudogene		AC007248.7	-2.29239	-2.99468	1	> 0.05	false	-2.32439	-3.13277	1	> 0.05	false	-2.32806	-3.25516	1	> 0.05	false
ENSG00000217258	processed_transcript		AC007249.3	0	-3.1644	1	> 0.05	false	-5.12548e-15	-3.30304	1	> 0.05	false	5.12548e-15	-3.42538	1	> 0.05	false
ENSG00000225226	lincRNA		AC007250.4	0	-3.1644	1	> 0.05	false	-5.12548e-15	-3.30304	1	> 0.05	false	5.12548e-15	-3.42538	1	> 0.05	false
ENSG00000236757	lincRNA		AC007251.2	0	-3.1644	1	> 0.05	false	-5.12548e-15	-3.30304	1	> 0.05	false	5.12548e-15	-3.42538	1	> 0.05	false
ENSG00000235653	pseudogene		AC007253.1	0	-3.1644	1	> 0.05	false	-5.12548e-15	-3.30304	1	> 0.05	false	5.12548e-15	-3.42538	1	> 0.05	false
ENSG00000225264	processed_transcript	zinc and ring finger 2 pseudogene 2 [Source:HGNC Symbol;Acc:42793]	AC007255.7	0	-3.1644	1	> 0.05	false	-5.12548e-15	-3.30304	1	> 0.05	false	5.12548e-15	-3.42538	1	> 0.05	false
ENSG00000223813	processed_transcript		AC007255.8	0	-3.1644	1	> 0.05	false	-5.12548e-15	-3.30304	1	> 0.05	false	5.12548e-15	-3.42538	1	> 0.05	false
ENSG00000213090	pseudogene		AC007256.5	0.38957	2.72576	0.506232	> 0.05	false	0.193145	2.52249	0.699695	> 0.05	false	0.232581	2.42441	0.630338	> 0.05	false
ENSG00000226925	antisense		AC007271.3	-1.54581	-1.31071	0.116751	> 0.05	false	-0.998227	-1.30762	0.283699	> 0.05	false	1.4679	-0.319541	0.0204191	> 0.05	false
ENSG00000237078	pseudogene		AC007272.1	0.0660916	-2.84206	1	> 0.05	false	-2.32448	-3.13277	1	> 0.05	false	-2.32758	-3.25516	1	> 0.05	false
ENSG00000225695	pseudogene	heterogeneous nuclear ribonucleoprotein A1 pseudogene 35 [Source:HGNC Symbol;Acc:48764]	AC007272.2	-1.71125	-1.70776	0.14885	> 0.05	false	-1.75197	-1.83701	0.131906	> 0.05	false	-5.49618	-2.17676	0.0040058	> 0.05	false
ENSG00000224672	pseudogene		AC007272.3	3.20437	-2.84174	0.560307	> 0.05	false	-5.12548e-15	-3.30304	1	> 0.05	false	5.12548e-15	-3.42538	1	> 0.05	false
ENSG00000223422	pseudogene		AC007274.2	0	-3.1644	1	> 0.05	false	-5.12548e-15	-3.30304	1	> 0.05	false	5.12548e-15	-3.42538	1	> 0.05	false
ENSG00000236690	pseudogene		AC007274.5	0	-3.1644	1	> 0.05	false	-5.12548e-15	-3.30304	1	> 0.05	false	5.12548e-15	-3.42538	1	> 0.05	false
ENSG00000234795	processed_transcript	raftlin, lipid raft linker 1 pseudogene 1 [Source:HGNC Symbol;Acc:23971]	AC007275.2	0.0718561	-2.57864	1	> 0.05	false	-3.17551	-2.98042	0.543955	> 0.05	false	-0.864864	-2.9659	1	> 0.05	false
ENSG00000227855	pseudogene	DPY19L2 pseudogene 3 [Source:HGNC Symbol;Acc:22367]	AC007276.5	-1.69316	-2.46536	0.443481	> 0.05	false	-1.74998	-2.60022	0.422201	> 0.05	false	-1.77479	-2.72528	0.421067	> 0.05	false
ENSG00000213981	processed_transcript		AC007277.3	0	-3.1644	1	> 0.05	false	-5.12548e-15	-3.30304	1	> 0.05	false	5.12548e-15	-3.42538	1	> 0.05	false
ENSG00000236525	sense_intronic		AC007278.2	-1.56079	2.42858	0.048575	> 0.05	false	-1.84782	2.2616	0.000495015	> 0.05	false	-2.6778	2.00081	7.29048e-07	0.000143444	false
ENSG00000234389	sense_intronic		AC007278.3	-0.923972	2.50293	0.25724	> 0.05	false	-1.46564	2.24103	0.00186885	> 0.05	false	-1.66699	2.07203	0.00449665	> 0.05	false
ENSG00000230799	pseudogene		AC007279.2	-1.30489	-2.58066	0.669069	> 0.05	false	-0.525417	-2.60229	1	> 0.05	false	-3.70213	-2.96605	0.28213	> 0.05	false
ENSG00000224299	pseudogene		AC007282.6	0	-3.1644	1	> 0.05	false	-5.12548e-15	-3.30304	1	> 0.05	false	5.12548e-15	-3.42538	1	> 0.05	false
ENSG00000235579	pseudogene		AC007283.4	0.0590358	0.755409	0.933118	> 0.05	false	0.0141825	0.637661	1	> 0.05	false	-0.110184	0.458168	0.876008	> 0.05	false
ENSG00000234431	lincRNA		AC007283.5	-0.149603	5.34891	0.794428	> 0.05	false	-0.404423	5.13627	0.368323	> 0.05	false	-0.761746	4.87524	0.0730849	> 0.05	false
ENSG00000227014	antisense		AC007285.6	-3.13295	-2.84338	0.521809	> 0.05	false	-0.830948	-2.84136	1	> 0.05	false	-3.173	-3.10336	0.519681	> 0.05	false
ENSG00000231519	antisense		AC007285.7	0	-3.1644	1	> 0.05	false	-5.12548e-15	-3.30304	1	> 0.05	false	2.32543	-3.25497	1	> 0.05	false
ENSG00000267938	pseudogene		AC007292.1	-3.65146	-2.70706	0.359097	> 0.05	false	-1.39272	-2.72027	0.680344	> 0.05	false	0.681495	-2.42749	0.777552	> 0.05	false
ENSG00000269318	antisense		AC007292.3	-1.35621	-0.780587	0.185283	> 0.05	false	-0.914413	-0.781025	0.301955	> 0.05	false	-1.62627	-1.07249	0.116174	> 0.05	false
ENSG00000269807	antisense		AC007292.4	-1.07726	-1.99639	0.449584	> 0.05	false	-0.810192	-2.06126	0.630744	> 0.05	false	0.490907	-1.78255	0.696856	> 0.05	false
ENSG00000267980	antisense		AC007292.6	-0.330364	-0.335515	0.801545	> 0.05	false	0.062969	-0.27855	1	> 0.05	false	-0.343194	-0.566566	0.649292	> 0.05	false
ENSG00000269425	antisense		AC007292.7	0	-3.1644	1	> 0.05	false	-5.12548e-15	-3.30304	1	> 0.05	false	5.12548e-15	-3.42538	1	> 0.05	false
ENSG00000234252	antisense		AC007308.6	-0.696411	-0.556194	0.500624	> 0.05	false	-1.19567	-0.809605	0.147643	> 0.05	false	-1.4961	-0.999804	0.0835147	> 0.05	false
ENSG00000224946	pseudogene		AC007312.3	-0.597535	-0.77399	0.508338	> 0.05	false	-0.0408124	-0.670329	1	> 0.05	false	0.115339	-0.726945	0.920119	> 0.05	false
ENSG00000226046	pseudogene		AC007316.3	0	-3.1644	1	> 0.05	false	-5.12548e-15	-3.30304	1	> 0.05	false	5.12548e-15	-3.42538	1	> 0.05	false
ENSG00000233128	lincRNA		AC007317.1	0	-3.1644	1	> 0.05	false	-5.12548e-15	-3.30304	1	> 0.05	false	5.12548e-15	-3.42538	1	> 0.05	false
ENSG00000172974	pseudogene		AC007318.5	-0.12652	3.56066	0.817044	> 0.05	false	0.693443	3.9097	0.110266	> 0.05	false	0.886128	3.91227	0.0325348	> 0.05	false
ENSG00000224063	processed_transcript		AC007319.1	0	-3.1644	1	> 0.05	false	-5.12548e-15	-3.30304	1	> 0.05	false	5.12548e-15	-3.42538	1	> 0.05	false
ENSG00000229725	pseudogene		AC007322.1	0	-3.1644	1	> 0.05	false	-5.12548e-15	-3.30304	1	> 0.05	false	5.12548e-15	-3.42538	1	> 0.05	false
ENSG00000251618	pseudogene		AC007322.3	0	-3.1644	1	> 0.05	false	-5.12548e-15	-3.30304	1	> 0.05	false	5.12548e-15	-3.42538	1	> 0.05	false
ENSG00000227444	pseudogene		AC007322.5	0	-3.1644	1	> 0.05	false	-5.12548e-15	-3.30304	1	> 0.05	false	5.12548e-15	-3.42538	1	> 0.05	false
ENSG00000237968	pseudogene		AC007322.7	0	-3.1644	1	> 0.05	false	-5.12548e-15	-3.30304	1	> 0.05	false	5.12548e-15	-3.42538	1	> 0.05	false
ENSG00000271275	pseudogene		AC007326.9	0.0786367	-2.5801	1	> 0.05	false	-3.16313	-2.9814	0.549372	> 0.05	false	-3.16619	-3.10385	0.553706	> 0.05	false
ENSG00000229679	antisense		AC007327.5	0.0647059	-2.57912	1	> 0.05	false	0.000636929	-2.71714	1	> 0.05	false	1.85531	-2.25698	0.189439	> 0.05	false
ENSG00000228770	pseudogene		AC007327.6	-0.777822	-2.70551	1	> 0.05	false	0.00362575	-2.71762	1	> 0.05	false	1.21887	-2.51804	0.5052	> 0.05	false
ENSG00000221515	miRNA		AC007333.1	0	-3.1644	1	> 0.05	false	-5.12548e-15	-3.30304	1	> 0.05	false	5.12548e-15	-3.42538	1	> 0.05	false
ENSG00000221134	miRNA		AC007339.1	0	-3.1644	1	> 0.05	false	-5.12548e-15	-3.30304	1	> 0.05	false	5.12548e-15	-3.42538	1	> 0.05	false
ENSG00000214696	pseudogene		AC007347.1	0	-3.1644	1	> 0.05	false	-5.12548e-15	-3.30304	1	> 0.05	false	5.12548e-15	-3.42538	1	> 0.05	false
ENSG00000229424	lincRNA		AC007349.4	-2.29223	-2.99468	1	> 0.05	false	0.850165	-2.843	1	> 0.05	false	-2.32768	-3.25516	1	> 0.05	false
ENSG00000235728	lincRNA		AC007349.5	-0.446204	-2.46506	1	> 0.05	false	-3.69156	-2.84404	0.325553	> 0.05	false	-3.69466	-2.96653	0.332691	> 0.05	false
ENSG00000230831	antisense		AC007349.7	-4.34678	-2.46688	0.117217	> 0.05	false	-4.38725	-2.60285	0.098852	> 0.05	false	-4.39099	-2.72542	0.0984077	> 0.05	false
ENSG00000221532	miRNA		AC007353.1	0	-3.1644	1	> 0.05	false	-5.12548e-15	-3.30304	1	> 0.05	false	5.12548e-15	-3.42538	1	> 0.05	false
ENSG00000221489	miRNA		AC007358.1	0	-3.1644	1	> 0.05	false	-5.12548e-15	-3.30304	1	> 0.05	false	5.12548e-15	-3.42538	1	> 0.05	false
ENSG00000236951	lincRNA		AC007359.6	0	-3.1644	1	> 0.05	false	-5.12548e-15	-3.30304	1	> 0.05	false	5.12548e-15	-3.42538	1	> 0.05	false
ENSG00000180672	pseudogene		AC007362.1	0	-3.1644	1	> 0.05	false	-5.12548e-15	-3.30304	1	> 0.05	false	5.12548e-15	-3.42538	1	> 0.05	false
ENSG00000225216	antisense		AC007362.3	0	-3.1644	1	> 0.05	false	-5.12548e-15	-3.30304	1	> 0.05	false	5.12548e-15	-3.42538	1	> 0.05	false
ENSG00000162947	lincRNA		AC007364.1	3.21191	-2.84125	0.557063	> 0.05	false	-5.12548e-15	-3.30304	1	> 0.05	false	2.32553	-3.25497	1	> 0.05	false
ENSG00000233694	lincRNA		AC007365.1	-0.775272	-2.70526	1	> 0.05	false	-0.858991	-2.84519	1	> 0.05	false	-0.857384	-2.96638	1	> 0.05	false
ENSG00000253082	miRNA		AC007365.2	0	-3.1644	1	> 0.05	false	-5.12548e-15	-3.30304	1	> 0.05	false	5.12548e-15	-3.42538	1	> 0.05	false
ENSG00000226756	lincRNA		AC007365.3	-0.490504	-1.35875	0.646037	> 0.05	false	-1.91958	-1.77986	0.0839594	> 0.05	false	-2.45113	-1.9655	0.0367383	> 0.05	false
ENSG00000227791	pseudogene		AC007365.4	-3.66008	-2.70656	0.294766	> 0.05	false	-0.00473031	-2.49709	1	> 0.05	false	-0.535174	-2.72509	1	> 0.05	false
ENSG00000269883	protein_coding	Uncharacterized protein; cDNA FLJ43210 fis, clone FEBRA2020582 [Source:UniProtKB/TrEMBL;Acc:Q6ZUY4]	AC007375.1	0	-3.1644	1	> 0.05	false	-5.12548e-15	-3.30304	1	> 0.05	false	5.12548e-15	-3.42538	1	> 0.05	false
ENSG00000268898	protein_coding		AC007377.1	-3.12454	-2.84388	0.572871	> 0.05	false	-3.16306	-2.9814	0.550084	> 0.05	false	0.0100481	-2.83986	1	> 0.05	false
ENSG00000248395	processed_transcript	heat shock transcription factor, Y linked 2 [Source:HGNC Symbol;Acc:23950]	AC007379.5	0	-3.1644	1	> 0.05	false	-5.12548e-15	-3.30304	1	> 0.05	false	5.12548e-15	-3.42538	1	> 0.05	false
ENSG00000223929	lincRNA		AC007381.2	0	-3.1644	1	> 0.05	false	-5.12548e-15	-3.30304	1	> 0.05	false	5.12548e-15	-3.42538	1	> 0.05	false
ENSG00000228590	lincRNA		AC007381.3	1.44997	-2.57809	0.669351	> 0.05	false	-2.32416	-3.13277	1	> 0.05	false	-2.32768	-3.25516	1	> 0.05	false
ENSG00000268688	protein_coding	Uncharacterized protein [Source:UniProtKB/TrEMBL;Acc:M0QZ87]	AC007382.1	-1.44329	-1.58418	0.256275	> 0.05	false	-1.22019	-1.66058	0.263665	> 0.05	false	-0.982203	-1.72757	0.388914	> 0.05	false
ENSG00000227946	lincRNA		AC007383.3	0.71947	-1.46285	0.616692	> 0.05	false	0.800321	-1.5402	0.495998	> 0.05	false	0.18745	-1.90147	1	> 0.05	false
ENSG00000231955	antisense		AC007383.4	0.784848	-0.518349	0.359269	> 0.05	false	0.437378	-0.80263	0.631004	> 0.05	false	-0.539018	-1.29964	0.619822	> 0.05	false
ENSG00000159186	pseudogene		AC007383.6	1.51647	-0.911455	0.0965497	> 0.05	false	0.89347	-1.34839	0.338464	> 0.05	false	0.444739	-1.67041	0.717565	> 0.05	false
ENSG00000265131	miRNA	KMT2E antisense RNA 1 (head to head) [Source:HGNC Symbol;Acc:40845]	AC007384.1	0	-3.1644	1	> 0.05	false	-5.12548e-15	-3.30304	1	> 0.05	false	5.12548e-15	-3.42538	1	> 0.05	false
ENSG00000237638	lincRNA		AC007386.2	-3.13295	-2.84338	0.522412	> 0.05	false	-3.16954	-2.98091	0.519165	> 0.05	false	-3.173	-3.10336	0.519786	> 0.05	false
ENSG00000227394	pseudogene		AC007386.3	3.72989	-0.906767	0.000571358	> 0.05	false	1.50114	-2.29843	0.361411	> 0.05	false	1.46802	-2.42544	0.349424	> 0.05	false
ENSG00000232613	antisense		AC007386.4	4.13401	-2.57705	0.229386	> 0.05	false	-5.12548e-15	-3.30304	1	> 0.05	false	5.12548e-15	-3.42538	1	> 0.05	false
ENSG00000224646	pseudogene		AC007387.2	2.35819	-2.99386	1	> 0.05	false	-5.12548e-15	-3.30304	1	> 0.05	false	5.12548e-15	-3.42538	1	> 0.05	false
ENSG00000237979	pseudogene		AC007389.1	0.341571	-0.182898	0.683081	> 0.05	false	-0.629209	-0.683702	0.41736	> 0.05	false	-0.734068	-0.837265	0.352026	> 0.05	false
ENSG00000223739	pseudogene		AC007389.2	1.06996	-0.603619	0.238661	> 0.05	false	0.60312	-0.947567	0.457766	> 0.05	false	1.0312	-0.840326	0.150231	> 0.05	false
ENSG00000235725	lincRNA		AC007389.3	-1.30222	-2.58042	0.669231	> 0.05	false	-3.69854	-2.84356	0.281909	> 0.05	false	-3.70213	-2.96605	0.282086	> 0.05	false
ENSG00000214533	pseudogene	keratin 18 pseudogene 33 [Source:HGNC Symbol;Acc:33402]	AC007389.4	0	-3.1644	1	> 0.05	false	-5.12548e-15	-3.30304	1	> 0.05	false	5.12548e-15	-3.42538	1	> 0.05	false
ENSG00000265899	miRNA		AC007389.5	0	-3.1644	1	> 0.05	false	-5.12548e-15	-3.30304	1	> 0.05	false	5.12548e-15	-3.42538	1	> 0.05	false
ENSG00000233159	pseudogene		AC007390.4	-2.28527	-2.99519	1	> 0.05	false	-0.013883	-2.98306	1	> 0.05	false	-2.32108	-3.25565	1	> 0.05	false
ENSG00000218739	protein_coding	CEBPZ antisense RNA 1 [Source:HGNC Symbol;Acc:49288]	AC007390.5	1.5397	2.59339	0.0103017	> 0.05	false	0.716101	1.947	0.124817	> 0.05	false	0.929294	1.96074	0.0328947	> 0.05	false
ENSG00000243788	processed_transcript	CEBPZ antisense RNA 1 [Source:HGNC Symbol;Acc:49288]	AC007390.6	-0.455761	-2.46409	1	> 0.05	false	1.15586	-2.13349	0.418142	> 0.05	false	-0.00458619	-2.61725	1	> 0.05	false
ENSG00000232028	lincRNA		AC007391.2	0	-3.1644	1	> 0.05	false	-5.12548e-15	-3.30304	1	> 0.05	false	5.12548e-15	-3.42538	1	> 0.05	false
ENSG00000232046	processed_transcript		AC007392.3	0	-3.1644	1	> 0.05	false	-5.12548e-15	-3.30304	1	> 0.05	false	5.12548e-15	-3.42538	1	> 0.05	false
ENSG00000237179	lincRNA		AC007392.4	0	-3.1644	1	> 0.05	false	-5.12548e-15	-3.30304	1	> 0.05	false	5.12548e-15	-3.42538	1	> 0.05	false
ENSG00000223604	pseudogene		AC007394.3	0	-3.1644	1	> 0.05	false	-5.12548e-15	-3.30304	1	> 0.05	false	5.12548e-15	-3.42538	1	> 0.05	false
ENSG00000235035	antisense		AC007395.3	0	-3.1644	1	> 0.05	false	-5.12548e-15	-3.30304	1	> 0.05	false	5.12548e-15	-3.42538	1	> 0.05	false
ENSG00000231386	pseudogene		AC007395.4	0.768135	0.784815	0.235095	> 0.05	false	0.155439	0.356746	0.817768	> 0.05	false	0.936951	0.672589	0.0649544	> 0.05	false
ENSG00000256845	pseudogene		AC007401.1	0.645734	-1.64058	0.735881	> 0.05	false	0.411057	-1.84253	0.829067	> 0.05	false	-0.253261	-2.1773	1	> 0.05	false
ENSG00000217075	protein_coding	Uncharacterized protein [Source:UniProtKB/TrEMBL;Acc:B5MCU5]	AC007401.2	0.0771804	-2.35659	1	> 0.05	false	-1.36288	-2.71552	0.65648	> 0.05	false	-1.38965	-2.84056	0.655992	> 0.05	false
ENSG00000222692	miRNA		AC007402.1	0	-3.1644	1	> 0.05	false	-5.12548e-15	-3.30304	1	> 0.05	false	5.12548e-15	-3.42538	1	> 0.05	false
ENSG00000232688	lincRNA		AC007403.1	0	-3.1644	1	> 0.05	false	-5.12548e-15	-3.30304	1	> 0.05	false	5.12548e-15	-3.42538	1	> 0.05	false
ENSG00000230525	lincRNA		AC007403.2	2.35823	-2.99386	1	> 0.05	false	-5.12548e-15	-3.30304	1	> 0.05	false	5.12548e-15	-3.42538	1	> 0.05	false
ENSG00000223859	lincRNA		AC007403.3	0	-3.1644	1	> 0.05	false	-5.12548e-15	-3.30304	1	> 0.05	false	5.12548e-15	-3.42538	1	> 0.05	false
ENSG00000222033	protein_coding	long intergenic non-protein coding RNA 1124 [Source:HGNC Symbol;Acc:49270]	AC007405.2	0	-3.1644	1	> 0.05	false	-5.12548e-15	-3.30304	1	> 0.05	false	5.12548e-15	-3.42538	1	> 0.05	false
ENSG00000234350	lincRNA		AC007405.4	-3.13295	-2.84338	0.52171	> 0.05	false	0.00362968	-2.71762	1	> 0.05	false	1.22504	-2.51708	0.51708	> 0.05	false
ENSG00000239467	lincRNA		AC007405.6	0	-3.1644	1	> 0.05	false	2.34814	-3.13102	1	> 0.05	false	5.12548e-15	-3.42538	1	> 0.05	false
ENSG00000235934	antisense		AC007405.8	0	-3.1644	1	> 0.05	false	-5.12548e-15	-3.30304	1	> 0.05	false	5.12548e-15	-3.42538	1	> 0.05	false
ENSG00000268503	protein_coding		AC007421.1	-2.29242	-2.99468	1	> 0.05	false	-2.32437	-3.13277	1	> 0.05	false	-2.32792	-3.25516	1	> 0.05	false
ENSG00000224173	lincRNA		AC007422.1	0	-3.1644	1	> 0.05	false	-5.12548e-15	-3.30304	1	> 0.05	false	5.12548e-15	-3.42538	1	> 0.05	false
ENSG00000166329	protein_coding	coiled-coil domain containing 182 [Source:HGNC Symbol;Acc:49392]	AC007431.1	0	-3.1644	1	> 0.05	false	-5.12548e-15	-3.30304	1	> 0.05	false	5.12548e-15	-3.42538	1	> 0.05	false
ENSG00000266510	miRNA		AC007435.1	0	-3.1644	1	> 0.05	false	-5.12548e-15	-3.30304	1	> 0.05	false	5.12548e-15	-3.42538	1	> 0.05	false
ENSG00000211542	miRNA		AC007436.1	0	-3.1644	1	> 0.05	false	-5.12548e-15	-3.30304	1	> 0.05	false	5.12548e-15	-3.42538	1	> 0.05	false
ENSG00000221128	miRNA		AC007450.1	0	-3.1644	1	> 0.05	false	-5.12548e-15	-3.30304	1	> 0.05	false	5.12548e-15	-3.42538	1	> 0.05	false
ENSG00000267893	protein_coding	Uncharacterized protein [Source:UniProtKB/TrEMBL;Acc:Q8IVH9]	AC007461.1	0	-3.1644	1	> 0.05	false	-5.12548e-15	-3.30304	1	> 0.05	false	5.12548e-15	-3.42538	1	> 0.05	false
ENSG00000226101	lincRNA		AC007461.2	0	-3.1644	1	> 0.05	false	-5.12548e-15	-3.30304	1	> 0.05	false	5.12548e-15	-3.42538	1	> 0.05	false
ENSG00000226506	lincRNA		AC007463.2	0	-3.1644	1	> 0.05	false	-5.12548e-15	-3.30304	1	> 0.05	false	5.12548e-15	-3.42538	1	> 0.05	false
ENSG00000235665	lincRNA	long intergenic non-protein coding RNA 298 [Source:HGNC Symbol;Acc:49257]	AC007464.1	0	-3.1644	1	> 0.05	false	-5.12548e-15	-3.30304	1	> 0.05	false	5.12548e-15	-3.42538	1	> 0.05	false
ENSG00000212032	miRNA		AC007486.1	0	-3.1644	1	> 0.05	false	-5.12548e-15	-3.30304	1	> 0.05	false	5.12548e-15	-3.42538	1	> 0.05	false
ENSG00000215923	miRNA		AC007528.1	0	-3.1644	1	> 0.05	false	-5.12548e-15	-3.30304	1	> 0.05	false	5.12548e-15	-3.42538	1	> 0.05	false
ENSG00000252445	miRNA		AC007535.1	0	-3.1644	1	> 0.05	false	-5.12548e-15	-3.30304	1	> 0.05	false	5.12548e-15	-3.42538	1	> 0.05	false
ENSG00000221156	miRNA		AC007551.1	-3.12452	-2.84388	0.573053	> 0.05	false	-3.16296	-2.9814	0.551164	> 0.05	false	-3.16588	-3.10385	0.557139	> 0.05	false
ENSG00000232736	pseudogene		AC007551.2	0	-3.1644	1	> 0.05	false	-5.12548e-15	-3.30304	1	> 0.05	false	5.12548e-15	-3.42538	1	> 0.05	false
ENSG00000228878	processed_transcript		AC007551.3	-0.309097	-2.25796	1	> 0.05	false	-0.371493	-2.39355	1	> 0.05	false	-0.92366	-2.6179	0.71683	> 0.05	false
ENSG00000235321	antisense		AC007556.3	0.198981	-1.12118	1	> 0.05	false	-0.792013	-1.55578	0.514466	> 0.05	false	-0.561486	-1.61726	0.629467	> 0.05	false
ENSG00000223874	protein_coding	HCG1816075; Uncharacterized protein [Source:UniProtKB/TrEMBL;Acc:C9J1J8]	AC007557.1	0	-3.1644	1	> 0.05	false	-5.12548e-15	-3.30304	1	> 0.05	false	5.12548e-15	-3.42538	1	> 0.05	false
ENSG00000237479	antisense		AC007557.2	0	-3.1644	1	> 0.05	false	-5.12548e-15	-3.30304	1	> 0.05	false	5.12548e-15	-3.42538	1	> 0.05	false
ENSG00000227021	lincRNA		AC007557.3	0	-3.1644	1	> 0.05	false	-5.12548e-15	-3.30304	1	> 0.05	false	5.12548e-15	-3.42538	1	> 0.05	false
ENSG00000231597	antisense		AC007557.4	0	-3.1644	1	> 0.05	false	-5.12548e-15	-3.30304	1	> 0.05	false	5.12548e-15	-3.42538	1	> 0.05	false
ENSG00000235993	pseudogene		AC007559.1	1.14507	-0.989794	0.250525	> 0.05	false	0.15787	-1.54644	1	> 0.05	false	0.131013	-1.67313	1	> 0.05	false
ENSG00000238165	pseudogene		AC007560.1	0.462215	-0.913815	0.649618	> 0.05	false	0.194817	-1.13442	0.890563	> 0.05	false	-0.124746	-1.38098	1	> 0.05	false
ENSG00000215968	miRNA		AC007560.2	0	-3.1644	1	> 0.05	false	-5.12548e-15	-3.30304	1	> 0.05	false	5.12548e-15	-3.42538	1	> 0.05	false
ENSG00000235583	pseudogene		AC007562.1	0	-3.1644	1	> 0.05	false	-5.12548e-15	-3.30304	1	> 0.05	false	5.12548e-15	-3.42538	1	> 0.05	false
ENSG00000236295	antisense		AC007563.1	2.35462	-2.99411	1	> 0.05	false	-5.12548e-15	-3.30304	1	> 0.05	false	5.12548e-15	-3.42538	1	> 0.05	false
ENSG00000229352	lincRNA		AC007563.3	2.3583	-2.99386	1	> 0.05	false	-5.12548e-15	-3.30304	1	> 0.05	false	5.12548e-15	-3.42538	1	> 0.05	false
ENSG00000237930	pseudogene		AC007563.4	2.3583	-2.99386	1	> 0.05	false	-5.12548e-15	-3.30304	1	> 0.05	false	5.12548e-15	-3.42538	1	> 0.05	false
ENSG00000236886	processed_transcript		AC007563.5	0	-3.1644	1	> 0.05	false	-5.12548e-15	-3.30304	1	> 0.05	false	5.12548e-15	-3.42538	1	> 0.05	false
ENSG00000244055	processed_transcript		AC007566.10	-3.12451	-2.84388	0.573239	> 0.05	false	-3.16301	-2.9814	0.550657	> 0.05	false	-3.16605	-3.10385	0.555193	> 0.05	false
ENSG00000230927	pseudogene	transmembrane BAX inhibitor motif containing 7, pseudogene [Source:HGNC Symbol;Acc:49212]	AC007566.11	0	-3.1644	1	> 0.05	false	-5.12548e-15	-3.30304	1	> 0.05	false	5.12548e-15	-3.42538	1	> 0.05	false
ENSG00000266112	miRNA		AC007567.1	0	-3.1644	1	> 0.05	false	-5.12548e-15	-3.30304	1	> 0.05	false	5.12548e-15	-3.42538	1	> 0.05	false
ENSG00000224136	pseudogene		AC007568.1	0	-3.1644	1	> 0.05	false	-5.12548e-15	-3.30304	1	> 0.05	false	5.12548e-15	-3.42538	1	> 0.05	false
ENSG00000220993	miRNA		AC007611.1	0	-3.1644	1	> 0.05	false	-5.12548e-15	-3.30304	1	> 0.05	false	5.12548e-15	-3.42538	1	> 0.05	false
ENSG00000203648	pseudogene		AC007618.3	0	-3.1644	1	> 0.05	false	-5.12548e-15	-3.30304	1	> 0.05	false	5.12548e-15	-3.42538	1	> 0.05	false
ENSG00000242539	antisense		AC007620.3	-0.0958816	2.88055	0.859529	> 0.05	false	-0.0395714	2.80928	0.940911	> 0.05	false	-0.142359	2.64192	0.743668	> 0.05	false
ENSG00000264131	lincRNA		AC007631.1	0	-3.1644	1	> 0.05	false	-5.12548e-15	-3.30304	1	> 0.05	false	5.12548e-15	-3.42538	1	> 0.05	false
ENSG00000235464	lincRNA		AC007652.1	0	-3.1644	1	> 0.05	false	-5.12548e-15	-3.30304	1	> 0.05	false	5.12548e-15	-3.42538	1	> 0.05	false
ENSG00000226297	pseudogene		AC007677.2	0	-3.1644	1	> 0.05	false	-5.12548e-15	-3.30304	1	> 0.05	false	5.12548e-15	-3.42538	1	> 0.05	false
ENSG00000213739	pseudogene		AC007679.1	0	-3.1644	1	> 0.05	false	-5.12548e-15	-3.30304	1	> 0.05	false	5.12548e-15	-3.42538	1	> 0.05	false
ENSG00000225610	antisense		AC007679.3	0	-3.1644	1	> 0.05	false	-5.12548e-15	-3.30304	1	> 0.05	false	5.12548e-15	-3.42538	1	> 0.05	false
ENSG00000237041	pseudogene		AC007679.4	-3.1411	-2.84288	0.567644	> 0.05	false	-3.1755	-2.98042	0.543888	> 0.05	false	-0.852825	-2.96489	1	> 0.05	false
ENSG00000237374	lincRNA		AC007680.2	0	-3.1644	1	> 0.05	false	-5.12548e-15	-3.30304	1	> 0.05	false	5.12548e-15	-3.42538	1	> 0.05	false
ENSG00000231918	processed_transcript		AC007682.1	2.17113	-1.03046	0.0592608	> 0.05	false	1.02834	-1.73238	0.513665	> 0.05	false	0.459004	-2.10588	0.831555	> 0.05	false
ENSG00000216011	miRNA		AC007682.2	0	-3.1644	1	> 0.05	false	-5.12548e-15	-3.30304	1	> 0.05	false	5.12548e-15	-3.42538	1	> 0.05	false
ENSG00000203632	pseudogene		AC007690.1	-3.66007	-2.70656	0.294957	> 0.05	false	-1.35985	-2.716	0.656254	> 0.05	false	-3.70213	-2.96605	0.281932	> 0.05	false
ENSG00000265300	miRNA		AC007731.1	0	-3.1644	1	> 0.05	false	-5.12548e-15	-3.30304	1	> 0.05	false	5.12548e-15	-3.42538	1	> 0.05	false
ENSG00000237750	antisense		AC007740.1	0	-3.1644	1	> 0.05	false	-5.12548e-15	-3.30304	1	> 0.05	false	5.12548e-15	-3.42538	1	> 0.05	false
ENSG00000225896	pseudogene		AC007742.3	0	-3.1644	1	> 0.05	false	-5.12548e-15	-3.30304	1	> 0.05	false	5.12548e-15	-3.42538	1	> 0.05	false
ENSG00000250868	pseudogene		AC007742.7	0	-3.1644	1	> 0.05	false	-5.12548e-15	-3.30304	1	> 0.05	false	5.12548e-15	-3.42538	1	> 0.05	false
ENSG00000233251	processed_transcript		AC007743.1	0	-3.1644	1	> 0.05	false	-5.12548e-15	-3.30304	1	> 0.05	false	5.12548e-15	-3.42538	1	> 0.05	false
ENSG00000236841	antisense		AC007750.5	0	-3.1644	1	> 0.05	false	-5.12548e-15	-3.30304	1	> 0.05	false	5.12548e-15	-3.42538	1	> 0.05	false
ENSG00000263960	miRNA		AC007773.1	0	-3.1644	1	> 0.05	false	-5.12548e-15	-3.30304	1	> 0.05	false	5.12548e-15	-3.42538	1	> 0.05	false
ENSG00000267213	lincRNA		AC007773.2	0.0693181	-2.84281	1	> 0.05	false	-2.31919	-3.13326	1	> 0.05	false	0.00274852	-3.10317	1	> 0.05	false
ENSG00000269093	protein_coding	Uncharacterized protein [Source:UniProtKB/TrEMBL;Acc:M0QXJ4]	AC007773.3	0	-3.1644	1	> 0.05	false	-5.12548e-15	-3.30304	1	> 0.05	false	5.12548e-15	-3.42538	1	> 0.05	false
ENSG00000267610	antisense		AC007787.2	0	-3.1644	1	> 0.05	false	-5.12548e-15	-3.30304	1	> 0.05	false	5.12548e-15	-3.42538	1	> 0.05	false
ENSG00000226205	pseudogene		AC007790.4	-1.30221	-2.58042	0.669329	> 0.05	false	-0.0352596	-2.50079	1	> 0.05	false	-3.70214	-2.96605	0.281721	> 0.05	false
ENSG00000267617	lincRNA		AC007795.1	0	-3.1644	1	> 0.05	false	-5.12548e-15	-3.30304	1	> 0.05	false	5.12548e-15	-3.42538	1	> 0.05	false
ENSG00000267662	lincRNA		AC007796.1	0	-3.1644	1	> 0.05	false	-5.12548e-15	-3.30304	1	> 0.05	false	5.12548e-15	-3.42538	1	> 0.05	false
ENSG00000221233	miRNA		AC007842.1	0	-3.1644	1	> 0.05	false	-5.12548e-15	-3.30304	1	> 0.05	false	5.12548e-15	-3.42538	1	> 0.05	false
ENSG00000231859	pseudogene		AC007875.2	0	-3.1644	1	> 0.05	false	-5.12548e-15	-3.30304	1	> 0.05	false	5.12548e-15	-3.42538	1	> 0.05	false
ENSG00000235982	pseudogene		AC007875.3	0	-3.1644	1	> 0.05	false	-5.12548e-15	-3.30304	1	> 0.05	false	5.12548e-15	-3.42538	1	> 0.05	false
ENSG00000224342	lincRNA		AC007879.1	-3.13295	-2.84338	0.52156	> 0.05	false	-3.16954	-2.98091	0.51836	> 0.05	false	-0.849904	-2.96538	1	> 0.05	false
ENSG00000234902	lincRNA		AC007879.2	-1.35576	-0.444666	0.108144	> 0.05	false	-1.06443	-0.485004	0.177401	> 0.05	false	-0.659246	-0.474866	0.370694	> 0.05	false
ENSG00000240440	lincRNA		AC007879.3	-0.8601	-2.07938	0.638582	> 0.05	false	-1.42838	-2.29953	0.390627	> 0.05	false	-0.00134833	-2.10422	1	> 0.05	false
ENSG00000225916	lincRNA		AC007879.4	2.57255	-1.29908	0.0308265	> 0.05	false	0.949327	-2.21429	0.567988	> 0.05	false	1.66317	-2.03024	0.189972	> 0.05	false
ENSG00000223725	antisense		AC007879.5	-1.85006	0.163644	0.0113933	> 0.05	false	-0.916054	0.289524	0.125022	> 0.05	false	-0.997472	0.144944	0.0775794	> 0.05	false
ENSG00000225064	lincRNA		AC007879.6	-3.14116	-2.84288	0.568343	> 0.05	false	-3.17555	-2.98042	0.544387	> 0.05	false	-3.17921	-3.10287	0.54624	> 0.05	false
ENSG00000229647	lincRNA		AC007879.7	-2.23948	-1.77699	0.0980516	> 0.05	false	-3.148	-1.97945	0.0259029	> 0.05	false	-2.3302	-2.03465	0.068461	> 0.05	false
ENSG00000234572	lincRNA		AC007880.1	1.95602	-1.99128	0.21452	> 0.05	false	1.64653	-2.22344	0.267649	> 0.05	false	0.527456	-2.72443	1	> 0.05	false
ENSG00000264051	miRNA		AC007881.1	0	-3.1644	1	> 0.05	false	-5.12548e-15	-3.30304	1	> 0.05	false	5.12548e-15	-3.42538	1	> 0.05	false
ENSG00000264382	miRNA		AC007881.2	0	-3.1644	1	> 0.05	false	-5.12548e-15	-3.30304	1	> 0.05	false	5.12548e-15	-3.42538	1	> 0.05	false
ENSG00000233870	pseudogene		AC007881.4	-2.59803	-1.58151	0.0788422	> 0.05	false	-2.62114	-1.71086	0.0697476	> 0.05	false	-5.85004	-1.96278	0.00693903	> 0.05	false
ENSG00000234485	pseudogene	olfactory receptor, family 7, subfamily E, member 46 pseudogene [Source:HGNC Symbol;Acc:8420]	AC007881.5	0	-3.1644	1	> 0.05	false	-5.12548e-15	-3.30304	1	> 0.05	false	5.12548e-15	-3.42538	1	> 0.05	false
ENSG00000224891	pseudogene		AC007899.3	-0.123745	-0.994565	0.902604	> 0.05	false	0.111568	-1.01133	1	> 0.05	false	0.0861588	-1.13845	1	> 0.05	false
ENSG00000264711	miRNA		AC007919.1	0	-3.1644	1	> 0.05	false	-5.12548e-15	-3.30304	1	> 0.05	false	5.12548e-15	-3.42538	1	> 0.05	false
ENSG00000224611	pseudogene		AC007919.18	-0.299693	-2.25797	1	> 0.05	false	-4.08398	-2.71818	0.161893	> 0.05	false	-0.393445	-2.51933	1	> 0.05	false
ENSG00000231384	pseudogene		AC007919.19	-2.28539	-2.99519	1	> 0.05	false	-2.31852	-3.13326	1	> 0.05	false	-2.32099	-3.25565	1	> 0.05	false
ENSG00000269496	protein_coding	HCG1787166; PRO1163; Uncharacterized protein [Source:UniProtKB/TrEMBL;Acc:Q9P1K3]	AC007919.2	0	-3.1644	1	> 0.05	false	-5.12548e-15	-3.30304	1	> 0.05	false	5.12548e-15	-3.42538	1	> 0.05	false
ENSG00000263863	lincRNA		AC007948.1	0	-3.1644	1	> 0.05	false	-5.12548e-15	-3.30304	1	> 0.05	false	5.12548e-15	-3.42538	1	> 0.05	false
ENSG00000259268	processed_transcript		AC007950.1	0.71379	-0.404351	0.427089	> 0.05	false	0.19699	-0.753995	0.829988	> 0.05	false	-0.188456	-1.03504	0.909346	> 0.05	false
ENSG00000214844	protein_coding	Uncharacterized protein [Source:UniProtKB/TrEMBL;Acc:H7C2L0]	AC007952.1	0	-3.1644	1	> 0.05	false	-5.12548e-15	-3.30304	1	> 0.05	false	5.12548e-15	-3.42538	1	> 0.05	false
ENSG00000266311	processed_transcript		AC007952.4	0	-3.1644	1	> 0.05	false	-5.12548e-15	-3.30304	1	> 0.05	false	5.12548e-15	-3.42538	1	> 0.05	false
ENSG00000228157	protein_coding	Uncharacterized protein ENSP00000382042 [Source:UniProtKB/Swiss-Prot;Acc:A8MWP6]	AC007952.5	0	-3.1644	1	> 0.05	false	-5.12548e-15	-3.30304	1	> 0.05	false	5.12548e-15	-3.42538	1	> 0.05	false
ENSG00000197665	protein_coding	Uncharacterized protein [Source:UniProtKB/TrEMBL;Acc:F2Z353]	AC007952.6	0	-3.1644	1	> 0.05	false	-5.12548e-15	-3.30304	1	> 0.05	false	5.12548e-15	-3.42538	1	> 0.05	false
ENSG00000214670	protein_coding	Full-length cDNA 5-PRIME end of clone CS0CAP004YO05 of Thymus of Homo sapiens (human); Uncharacterized protein [Source:UniProtKB/TrEMBL;Acc:Q86TS6]	AC007956.1	0	-3.1644	1	> 0.05	false	-5.12548e-15	-3.30304	1	> 0.05	false	5.12548e-15	-3.42538	1	> 0.05	false
ENSG00000269393	protein_coding	Uncharacterized protein [Source:UniProtKB/TrEMBL;Acc:M0QY58]	AC007965.1	0	-3.1644	1	> 0.05	false	-5.12548e-15	-3.30304	1	> 0.05	false	5.12548e-15	-3.42538	1	> 0.05	false
ENSG00000248451	processed_transcript	RNA binding motif protein, Y-linked, family 2, member D pseudogene [Source:HGNC Symbol;Acc:23259]	AC007965.12	0	-3.1644	1	> 0.05	false	-5.12548e-15	-3.30304	1	> 0.05	false	5.12548e-15	-3.42538	1	> 0.05	false
ENSG00000226747	processed_transcript		AC007966.1	0	-3.1644	1	> 0.05	false	-5.12548e-15	-3.30304	1	> 0.05	false	5.12548e-15	-3.42538	1	> 0.05	false
ENSG00000228207	pseudogene		AC007967.2	0	-3.1644	1	> 0.05	false	-5.12548e-15	-3.30304	1	> 0.05	false	5.12548e-15	-3.42538	1	> 0.05	false
ENSG00000173357	pseudogene		AC007967.3	0	-3.1644	1	> 0.05	false	-5.12548e-15	-3.30304	1	> 0.05	false	5.12548e-15	-3.42538	1	> 0.05	false
ENSG00000230025	pseudogene		AC007967.4	0	-3.1644	1	> 0.05	false	-5.12548e-15	-3.30304	1	> 0.05	false	5.12548e-15	-3.42538	1	> 0.05	false
ENSG00000234061	pseudogene		AC007969.4	1.05791	-1.3028	0.363972	> 0.05	false	0.622787	-1.6054	0.577069	> 0.05	false	1.23964	-1.4265	0.154653	> 0.05	false
ENSG00000233762	pseudogene		AC007969.5	0.309197	1.58287	0.619392	> 0.05	false	0.40284	1.53526	0.410274	> 0.05	false	0.220509	1.32053	0.657514	> 0.05	false
ENSG00000234281	antisense		AC007970.1	0	-3.1644	1	> 0.05	false	-5.12548e-15	-3.30304	1	> 0.05	false	5.12548e-15	-3.42538	1	> 0.05	false
ENSG00000221178	miRNA		AC008045.1	0	-3.1644	1	> 0.05	false	-5.12548e-15	-3.30304	1	> 0.05	false	5.12548e-15	-3.42538	1	> 0.05	false
ENSG00000227365	antisense		AC008060.5	0	-3.1644	1	> 0.05	false	-5.12548e-15	-3.30304	1	> 0.05	false	5.12548e-15	-3.42538	1	> 0.05	false
ENSG00000218672	protein_coding	HCG2000720; Hypothetical gene supported by AK054822; Uncharacterized protein [Source:UniProtKB/TrEMBL;Acc:A4D251]	AC008060.7	0	-3.1644	1	> 0.05	false	-5.12548e-15	-3.30304	1	> 0.05	false	5.12548e-15	-3.42538	1	> 0.05	false
ENSG00000236544	lincRNA		AC008060.8	0	-3.1644	1	> 0.05	false	-5.12548e-15	-3.30304	1	> 0.05	false	5.12548e-15	-3.42538	1	> 0.05	false
ENSG00000230918	antisense		AC008063.2	0	-3.1644	1	> 0.05	false	-5.12548e-15	-3.30304	1	> 0.05	false	5.12548e-15	-3.42538	1	> 0.05	false
ENSG00000233397	lincRNA		AC008063.3	0	-3.1644	1	> 0.05	false	-5.12548e-15	-3.30304	1	> 0.05	false	5.12548e-15	-3.42538	1	> 0.05	false
ENSG00000264740	miRNA		AC008064.1	0	-3.1644	1	> 0.05	false	-5.12548e-15	-3.30304	1	> 0.05	false	5.12548e-15	-3.42538	1	> 0.05	false
ENSG00000224553	pseudogene		AC008065.1	2.35822	-2.99386	1	> 0.05	false	-5.12548e-15	-3.30304	1	> 0.05	false	5.12548e-15	-3.42538	1	> 0.05	false
ENSG00000237031	antisense		AC008067.2	0	-3.1644	1	> 0.05	false	-5.12548e-15	-3.30304	1	> 0.05	false	5.12548e-15	-3.42538	1	> 0.05	false
ENSG00000223536	lincRNA		AC008069.1	0	-3.1644	1	> 0.05	false	-5.12548e-15	-3.30304	1	> 0.05	false	5.12548e-15	-3.42538	1	> 0.05	false
ENSG00000224604	pseudogene		AC008069.2	2.35821	-2.99386	1	> 0.05	false	-5.12548e-15	-3.30304	1	> 0.05	false	5.12548e-15	-3.42538	1	> 0.05	false
ENSG00000234890	pseudogene	heterogeneous nuclear ribonucleoprotein D-like pseudogene 2 [Source:HGNC Symbol;Acc:48753]	AC008070.1	0.140873	-0.232567	0.880678	> 0.05	false	0.291463	-0.261669	0.678582	> 0.05	false	0.873189	-0.0681113	0.135063	> 0.05	false
ENSG00000228681	pseudogene		AC008072.1	1.44997	-2.57809	0.669339	> 0.05	false	-2.32412	-3.13277	1	> 0.05	false	-2.32752	-3.25516	1	> 0.05	false
ENSG00000232642	antisense		AC008073.7	-2.28536	-2.99519	1	> 0.05	false	-2.31909	-3.13326	1	> 0.05	false	-2.32182	-3.25565	1	> 0.05	false
ENSG00000223754	antisense		AC008073.9	-3.12474	-2.84388	0.570279	> 0.05	false	-3.16311	-2.9814	0.549574	> 0.05	false	-0.00199945	-2.84086	1	> 0.05	false
ENSG00000223935	antisense		AC008074.3	-1.19552	-0.647448	0.219324	> 0.05	false	-0.243897	-0.450986	0.785953	> 0.05	false	-1.04561	-0.841003	0.150336	> 0.05	false
ENSG00000223863	lincRNA		AC008074.4	0	-3.1644	1	> 0.05	false	-5.12548e-15	-3.30304	1	> 0.05	false	5.12548e-15	-3.42538	1	> 0.05	false
ENSG00000237217	pseudogene		AC008074.5	-1.26439	-1.91923	0.370331	> 0.05	false	-2.7306	-2.21701	0.0745817	> 0.05	false	-2.72334	-2.33758	0.0727303	> 0.05	false
ENSG00000187979	antisense		AC008079.9	0	-3.1644	1	> 0.05	false	-5.12548e-15	-3.30304	1	> 0.05	false	5.12548e-15	-3.42538	1	> 0.05	false
ENSG00000252811	miRNA		AC008085.1	0	-3.1644	1	> 0.05	false	-5.12548e-15	-3.30304	1	> 0.05	false	5.12548e-15	-3.42538	1	> 0.05	false
ENSG00000260907	lincRNA		AC008088.4	0	-3.1644	1	> 0.05	false	-5.12548e-15	-3.30304	1	> 0.05	false	5.12548e-15	-3.42538	1	> 0.05	false
ENSG00000161103	processed_transcript	Uncharacterized protein [Source:UniProtKB/TrEMBL;Acc:E2QRI0]	AC008103.5	2.35821	-2.99386	1	> 0.05	false	-5.12548e-15	-3.30304	1	> 0.05	false	5.12548e-15	-3.42538	1	> 0.05	false
ENSG00000238641	miRNA		AC008122.1	0	-3.1644	1	> 0.05	false	-5.12548e-15	-3.30304	1	> 0.05	false	5.12548e-15	-3.42538	1	> 0.05	false
ENSG00000182824	protein_coding	Uncharacterized protein [Source:UniProtKB/TrEMBL;Acc:E7EP86]	AC008132.1	0	-3.1644	1	> 0.05	false	-5.12548e-15	-3.30304	1	> 0.05	false	5.12548e-15	-3.42538	1	> 0.05	false
ENSG00000234764	pseudogene		AC008132.12	0	-3.1644	1	> 0.05	false	-5.12548e-15	-3.30304	1	> 0.05	false	5.12548e-15	-3.42538	1	> 0.05	false
ENSG00000182356	protein_coding	Uncharacterized protein [Source:UniProtKB/TrEMBL;Acc:E2QRI0]	AC008132.13	0	-3.1644	1	> 0.05	false	-5.12548e-15	-3.30304	1	> 0.05	false	5.12548e-15	-3.42538	1	> 0.05	false
ENSG00000239989	pseudogene		AC008132.14	0	-3.1644	1	> 0.05	false	-5.12548e-15	-3.30304	1	> 0.05	false	5.12548e-15	-3.42538	1	> 0.05	false
ENSG00000203432	pseudogene		AC008147.1	0	-3.1644	1	> 0.05	false	-5.12548e-15	-3.30304	1	> 0.05	false	5.12548e-15	-3.42538	1	> 0.05	false
ENSG00000203433	pseudogene		AC008147.2	0	-3.1644	1	> 0.05	false	-5.12548e-15	-3.30304	1	> 0.05	false	5.12548e-15	-3.42538	1	> 0.05	false
ENSG00000231098	antisense		AC008154.4	0	-3.1644	1	> 0.05	false	-5.12548e-15	-3.30304	1	> 0.05	false	5.12548e-15	-3.42538	1	> 0.05	false
ENSG00000229177	lincRNA		AC008154.5	0	-3.1644	1	> 0.05	false	-5.12548e-15	-3.30304	1	> 0.05	false	5.12548e-15	-3.42538	1	> 0.05	false
ENSG00000213237	pseudogene		AC008155.1	4.12797	-2.57753	0.169967	> 0.05	false	3.12467	-2.98471	0.550564	> 0.05	false	3.70088	-2.96552	0.283355	> 0.05	false
ENSG00000213238	pseudogene		AC008155.2	0	-3.1644	1	> 0.05	false	-5.12548e-15	-3.30304	1	> 0.05	false	5.12548e-15	-3.42538	1	> 0.05	false
ENSG00000234113	lincRNA		AC008163.4	0	-3.1644	1	> 0.05	false	-5.12548e-15	-3.30304	1	> 0.05	false	5.12548e-15	-3.42538	1	> 0.05	false
ENSG00000232968	pseudogene		AC008163.6	0	-3.1644	1	> 0.05	false	-5.12548e-15	-3.30304	1	> 0.05	false	5.12548e-15	-3.42538	1	> 0.05	false
ENSG00000266512	miRNA		AC008166.1	0	-3.1644	1	> 0.05	false	-5.12548e-15	-3.30304	1	> 0.05	false	5.12548e-15	-3.42538	1	> 0.05	false
ENSG00000223890	pseudogene		AC008171.1	0	-3.1644	1	> 0.05	false	-5.12548e-15	-3.30304	1	> 0.05	false	5.12548e-15	-3.42538	1	> 0.05	false
ENSG00000231570	pseudogene		AC008173.1	0	-3.1644	1	> 0.05	false	-5.12548e-15	-3.30304	1	> 0.05	false	5.12548e-15	-3.42538	1	> 0.05	false
ENSG00000231646	antisense		AC008174.3	0	-3.1644	1	> 0.05	false	-5.12548e-15	-3.30304	1	> 0.05	false	5.12548e-15	-3.42538	1	> 0.05	false
ENSG00000235059	lincRNA		AC008175.1	0	-3.1644	1	> 0.05	false	-5.12548e-15	-3.30304	1	> 0.05	false	5.12548e-15	-3.42538	1	> 0.05	false
ENSG00000250136	processed_transcript	RNA binding motif protein, Y-linked, family 2, member B pseudogene [Source:HGNC Symbol;Acc:9918]	AC008175.10	0	-3.1644	1	> 0.05	false	-5.12548e-15	-3.30304	1	> 0.05	false	5.12548e-15	-3.42538	1	> 0.05	false
ENSG00000224545	pseudogene		AC008264.4	0.072812	-2.84257	1	> 0.05	false	0.0253215	-2.97919	1	> 0.05	false	-2.32097	-3.25565	1	> 0.05	false
ENSG00000214815	pseudogene		AC008265.2	1.11408	0.800102	0.0874197	> 0.05	false	-0.609552	-0.153911	0.360027	> 0.05	false	-0.168455	-0.101866	0.834165	> 0.05	false
ENSG00000267941	protein_coding	HCG1983814; Uncharacterized protein [Source:UniProtKB/TrEMBL;Acc:Q8TCB9]	AC008267.1	-3.13294	-2.84338	0.520446	> 0.05	false	-0.859041	-2.84519	1	> 0.05	false	-0.849933	-2.96538	1	> 0.05	false
ENSG00000235584	lincRNA		AC008268.1	0	-3.1644	1	> 0.05	false	-5.12548e-15	-3.30304	1	> 0.05	false	5.12548e-15	-3.42538	1	> 0.05	false
ENSG00000237510	pseudogene		AC008268.2	0	-3.1644	1	> 0.05	false	-5.12548e-15	-3.30304	1	> 0.05	false	5.12548e-15	-3.42538	1	> 0.05	false
ENSG00000229321	lincRNA		AC008269.2	0	-3.1644	1	> 0.05	false	-5.12548e-15	-3.30304	1	> 0.05	false	5.12548e-15	-3.42538	1	> 0.05	false
ENSG00000231031	protein_coding		AC008271.1	0	-3.1644	1	> 0.05	false	-5.12548e-15	-3.30304	1	> 0.05	false	5.12548e-15	-3.42538	1	> 0.05	false
ENSG00000223642	antisense		AC008277.1	-1.60037	0.981949	0.0334695	> 0.05	false	-1.60519	0.875161	0.00321238	> 0.05	false	-1.59677	0.756515	0.00192369	> 0.05	false
ENSG00000234022	antisense		AC008278.2	0	-3.1644	1	> 0.05	false	-5.12548e-15	-3.30304	1	> 0.05	false	5.12548e-15	-3.42538	1	> 0.05	false
ENSG00000224194	antisense		AC008278.3	0	-3.1644	1	> 0.05	false	-5.12548e-15	-3.30304	1	> 0.05	false	5.12548e-15	-3.42538	1	> 0.05	false
ENSG00000213917	pseudogene	ribosomal protein L5 pseudogene 8 [Source:HGNC Symbol;Acc:36290]	AC008279.1	-0.777819	-2.70551	1	> 0.05	false	0.865387	-2.50236	0.738198	> 0.05	false	-0.0138345	-2.84137	1	> 0.05	false
ENSG00000235937	pseudogene		AC008280.1	-3.12453	-2.84388	0.57299	> 0.05	false	-3.16293	-2.9814	0.551454	> 0.05	false	-3.16596	-3.10385	0.556157	> 0.05	false
ENSG00000241114	pseudogene		AC008280.3	0	-3.1644	1	> 0.05	false	-5.12548e-15	-3.30304	1	> 0.05	false	5.12548e-15	-3.42538	1	> 0.05	false
ENSG00000239235	antisense	acylphosphatase 2, muscle type [Source:HGNC Symbol;Acc:180]	AC008280.5	-0.0367019	-1.21119	1	> 0.05	false	0.000497917	-1.30466	1	> 0.05	false	-0.263767	-1.51988	0.871325	> 0.05	false
ENSG00000228909	lincRNA		AC008281.1	0	-3.1644	1	> 0.05	false	-5.12548e-15	-3.30304	1	> 0.05	false	5.12548e-15	-3.42538	1	> 0.05	false
ENSG00000268208	protein_coding		AC008372.1	0	-3.1644	1	> 0.05	false	2.34707	-3.13102	1	> 0.05	false	5.12548e-15	-3.42538	1	> 0.05	false
ENSG00000268217	protein_coding		AC008387.1	0	-3.1644	1	> 0.05	false	-5.12548e-15	-3.30304	1	> 0.05	false	5.12548e-15	-3.42538	1	> 0.05	false
ENSG00000265665	miRNA		AC008391.1	0	-3.1644	1	> 0.05	false	-5.12548e-15	-3.30304	1	> 0.05	false	5.12548e-15	-3.42538	1	> 0.05	false
ENSG00000233828	protein_coding	Uncharacterized protein [Source:UniProtKB/TrEMBL;Acc:F5H5A5]	AC008394.1	0	-3.1644	1	> 0.05	false	-5.12548e-15	-3.30304	1	> 0.05	false	5.12548e-15	-3.42538	1	> 0.05	false
ENSG00000221167	miRNA		AC008397.1	0	-3.1644	1	> 0.05	false	-5.12548e-15	-3.30304	1	> 0.05	false	5.12548e-15	-3.42538	1	> 0.05	false
ENSG00000221131	miRNA		AC008410.1	0	-3.1644	1	> 0.05	false	-5.12548e-15	-3.30304	1	> 0.05	false	5.12548e-15	-3.42538	1	> 0.05	false
ENSG00000251583	pseudogene		AC008427.2	0.620871	1.55043	0.29034	> 0.05	false	0.319869	1.28493	0.522078	> 0.05	false	0.216504	1.11178	0.681296	> 0.05	false
ENSG00000232324	lincRNA		AC008440.10	-3.1246	-2.84388	0.572075	> 0.05	false	0.526513	-2.60436	1	> 0.05	false	-0.842547	-2.96586	1	> 0.05	false
ENSG00000232220	antisense		AC008440.5	0	-3.1644	1	> 0.05	false	-5.12548e-15	-3.30304	1	> 0.05	false	5.12548e-15	-3.42538	1	> 0.05	false
ENSG00000268397	protein_coding	CDNA: FLJ23158 fis, clone LNG09623; Uncharacterized protein [Source:UniProtKB/TrEMBL;Acc:Q9H5Q9]	AC008443.1	0	-3.1644	1	> 0.05	false	-5.12548e-15	-3.30304	1	> 0.05	false	5.12548e-15	-3.42538	1	> 0.05	false
ENSG00000269267	protein_coding		AC008498.1	0	-3.1644	1	> 0.05	false	-5.12548e-15	-3.30304	1	> 0.05	false	5.12548e-15	-3.42538	1	> 0.05	false
ENSG00000266499	miRNA		AC008536.1	0	-3.1644	1	> 0.05	false	-5.12548e-15	-3.30304	1	> 0.05	false	5.12548e-15	-3.42538	1	> 0.05	false
ENSG00000203442	pseudogene		AC008555.1	0	-3.1644	1	> 0.05	false	-5.12548e-15	-3.30304	1	> 0.05	false	5.12548e-15	-3.42538	1	> 0.05	false
ENSG00000213084	pseudogene		AC008555.2	0	-3.1644	1	> 0.05	false	-5.12548e-15	-3.30304	1	> 0.05	false	5.12548e-15	-3.42538	1	> 0.05	false
ENSG00000251135	pseudogene		AC008565.1	0	-3.1644	1	> 0.05	false	-5.12548e-15	-3.30304	1	> 0.05	false	5.12548e-15	-3.42538	1	> 0.05	false
ENSG00000222316	miRNA		AC008581.1	0	-3.1644	1	> 0.05	false	-5.12548e-15	-3.30304	1	> 0.05	false	5.12548e-15	-3.42538	1	> 0.05	false
ENSG00000251000	pseudogene		AC008592.3	0.550546	-1.84134	0.828087	> 0.05	false	-0.643693	-2.29698	0.771002	> 0.05	false	0.651022	-2.03235	0.647464	> 0.05	false
ENSG00000251409	antisense		AC008592.4	-2.28519	-2.99519	1	> 0.05	false	0.0253008	-2.97919	1	> 0.05	false	0.844212	-2.9662	1	> 0.05	false
ENSG00000250362	processed_transcript		AC008592.5	-3.12474	-2.84388	0.570315	> 0.05	false	-0.81771	-2.84185	1	> 0.05	false	1.23027	-2.51754	0.529034	> 0.05	false
ENSG00000250955	processed_transcript		AC008592.7	0	-3.1644	1	> 0.05	false	-5.12548e-15	-3.30304	1	> 0.05	false	5.12548e-15	-3.42538	1	> 0.05	false
ENSG00000221070	miRNA		AC008625.1	0	-3.1644	1	> 0.05	false	-5.12548e-15	-3.30304	1	> 0.05	false	5.12548e-15	-3.42538	1	> 0.05	false
ENSG00000222732	miRNA		AC008671.1	-2.28529	-2.99519	1	> 0.05	false	-2.31861	-3.13326	1	> 0.05	false	-2.32127	-3.25565	1	> 0.05	false
ENSG00000263401	miRNA		AC008674.1	0	-3.1644	1	> 0.05	false	-5.12548e-15	-3.30304	1	> 0.05	false	5.12548e-15	-3.42538	1	> 0.05	false
ENSG00000214109	protein_coding	Uncharacterized protein [Source:UniProtKB/TrEMBL;Acc:H7BYR1]	AC008686.1	0	-3.1644	1	> 0.05	false	-5.12548e-15	-3.30304	1	> 0.05	false	5.12548e-15	-3.42538	1	> 0.05	false
ENSG00000254199	lincRNA		AC008691.1	0	-3.1644	1	> 0.05	false	-5.12548e-15	-3.30304	1	> 0.05	false	5.12548e-15	-3.42538	1	> 0.05	false
ENSG00000254336	pseudogene		AC008694.2	0	-3.1644	1	> 0.05	false	-5.12548e-15	-3.30304	1	> 0.05	false	5.12548e-15	-3.42538	1	> 0.05	false
ENSG00000253798	antisense		AC008694.3	0	-3.1644	1	> 0.05	false	-5.12548e-15	-3.30304	1	> 0.05	false	5.12548e-15	-3.42538	1	> 0.05	false
ENSG00000249738	processed_transcript		AC008697.1	-0.77184	-2.706	1	> 0.05	false	-0.817638	-2.84185	1	> 0.05	false	-3.16586	-3.10385	0.557368	> 0.05	false
ENSG00000253298	lincRNA		AC008703.1	0	-3.1644	1	> 0.05	false	-5.12548e-15	-3.30304	1	> 0.05	false	5.12548e-15	-3.42538	1	> 0.05	false
ENSG00000266432	miRNA		AC008703.2	0	-3.1644	1	> 0.05	false	-5.12548e-15	-3.30304	1	> 0.05	false	5.12548e-15	-3.42538	1	> 0.05	false
ENSG00000239048	miRNA		AC008706.1	0	-3.1644	1	> 0.05	false	-5.12548e-15	-3.30304	1	> 0.05	false	5.12548e-15	-3.42538	1	> 0.05	false
ENSG00000256439	pseudogene		AC008731.1	0	-3.1644	1	> 0.05	false	-5.12548e-15	-3.30304	1	> 0.05	false	5.12548e-15	-3.42538	1	> 0.05	false
ENSG00000230259	pseudogene		AC008738.1	0	-3.1644	1	> 0.05	false	-5.12548e-15	-3.30304	1	> 0.05	false	5.12548e-15	-3.42538	1	> 0.05	false
ENSG00000264355	miRNA		AC008738.2	0	-3.1644	1	> 0.05	false	-5.12548e-15	-3.30304	1	> 0.05	false	5.12548e-15	-3.42538	1	> 0.05	false
ENSG00000237955	pseudogene		AC008746.10	3.21198	-2.84125	0.558551	> 0.05	false	-5.12548e-15	-3.30304	1	> 0.05	false	5.12548e-15	-3.42538	1	> 0.05	false
ENSG00000267838	lincRNA		AC008746.12	-2.28504	-2.99519	1	> 0.05	false	0.0248383	-2.97919	1	> 0.05	false	0.0027153	-3.10317	1	> 0.05	false
ENSG00000227407	antisense		AC008746.3	2.35465	-2.99411	1	> 0.05	false	-5.12548e-15	-3.30304	1	> 0.05	false	5.12548e-15	-3.42538	1	> 0.05	false
ENSG00000235681	pseudogene		AC008746.5	0	-3.1644	1	> 0.05	false	-5.12548e-15	-3.30304	1	> 0.05	false	5.12548e-15	-3.42538	1	> 0.05	false
ENSG00000213016	pseudogene		AC008746.9	0	-3.1644	1	> 0.05	false	-5.12548e-15	-3.30304	1	> 0.05	false	5.12548e-15	-3.42538	1	> 0.05	false
ENSG00000221584	miRNA		AC008747.1	0	-3.1644	1	> 0.05	false	-5.12548e-15	-3.30304	1	> 0.05	false	5.12548e-15	-3.42538	1	> 0.05	false
ENSG00000216102	miRNA		AC008752.1	0	-3.1644	1	> 0.05	false	-5.12548e-15	-3.30304	1	> 0.05	false	5.12548e-15	-3.42538	1	> 0.05	false
ENSG00000265379	miRNA		AC008752.2	0	-3.1644	1	> 0.05	false	-5.12548e-15	-3.30304	1	> 0.05	false	5.12548e-15	-3.42538	1	> 0.05	false
ENSG00000266247	miRNA		AC008752.3	0	-3.1644	1	> 0.05	false	-5.12548e-15	-3.30304	1	> 0.05	false	5.12548e-15	-3.42538	1	> 0.05	false
ENSG00000238150	pseudogene		AC008753.3	0.00552409	-0.489024	1	> 0.05	false	0.0625691	-0.570126	1	> 0.05	false	-1.14609	-1.10148	0.262056	> 0.05	false
ENSG00000269564	lincRNA		AC008753.4	-0.157614	0.153732	0.886442	> 0.05	false	-0.76069	-0.177054	0.24505	> 0.05	false	-1.93671	-0.592274	0.0065213	> 0.05	false
ENSG00000228323	antisense		AC008753.6	-0.552693	-1.46583	0.617206	> 0.05	false	0.0307633	-1.38945	1	> 0.05	false	-0.00387135	-1.51809	1	> 0.05	false
ENSG00000221195	miRNA		AC008780.1	0	-3.1644	1	> 0.05	false	-5.12548e-15	-3.30304	1	> 0.05	false	5.12548e-15	-3.42538	1	> 0.05	false
ENSG00000228737	antisense		AC008781.7	-4.35442	-2.46591	0.103035	> 0.05	false	-1.22005	-2.3952	0.507366	> 0.05	false	-4.39691	-2.72448	0.0882077	> 0.05	false
ENSG00000248901	lincRNA		AC008834.1	0	-3.1644	1	> 0.05	false	-5.12548e-15	-3.30304	1	> 0.05	false	5.12548e-15	-3.42538	1	> 0.05	false
ENSG00000249101	pseudogene		AC008834.2	0	-3.1644	1	> 0.05	false	-5.12548e-15	-3.30304	1	> 0.05	false	5.12548e-15	-3.42538	1	> 0.05	false
ENSG00000223200	miRNA		AC008836.1	0	-3.1644	1	> 0.05	false	-5.12548e-15	-3.30304	1	> 0.05	false	5.12548e-15	-3.42538	1	> 0.05	false
ENSG00000227836	pseudogene		AC008850.3	-1.69068	-2.46513	0.443626	> 0.05	false	-4.08708	-2.7177	0.154415	> 0.05	false	-4.09075	-2.84023	0.154796	> 0.05	false
ENSG00000213702	pseudogene		AC008865.1	0	-3.1644	1	> 0.05	false	-5.12548e-15	-3.30304	1	> 0.05	false	5.12548e-15	-3.42538	1	> 0.05	false
ENSG00000238335	miRNA		AC008869.1	0	-3.1644	1	> 0.05	false	-5.12548e-15	-3.30304	1	> 0.05	false	5.12548e-15	-3.42538	1	> 0.05	false
ENSG00000268280	protein_coding	Uncharacterized protein [Source:UniProtKB/TrEMBL;Acc:M0R272]	AC008914.1	0	-3.1644	1	> 0.05	false	-5.12548e-15	-3.30304	1	> 0.05	false	5.12548e-15	-3.42538	1	> 0.05	false
ENSG00000237705	antisense		AC008937.2	-0.469856	-0.387085	0.640783	> 0.05	false	-0.858988	-0.624565	0.227827	> 0.05	false	-0.560401	-0.645488	0.439938	> 0.05	false
ENSG00000225230	antisense		AC008937.3	-3.14095	-2.84288	0.565817	> 0.05	false	0.546517	-2.59966	1	> 0.05	false	-3.17903	-3.10287	0.544522	> 0.05	false
ENSG00000264465	miRNA		AC008938.1	0	-3.1644	1	> 0.05	false	-5.12548e-15	-3.30304	1	> 0.05	false	5.12548e-15	-3.42538	1	> 0.05	false
ENSG00000228650	lincRNA		AC008940.1	0	-3.1644	1	> 0.05	false	-5.12548e-15	-3.30304	1	> 0.05	false	5.12548e-15	-3.42538	1	> 0.05	false
ENSG00000268424	protein_coding		AC008948.1	0	-3.1644	1	> 0.05	false	-5.12548e-15	-3.30304	1	> 0.05	false	5.12548e-15	-3.42538	1	> 0.05	false
ENSG00000222961	miRNA		AC008949.1	0	-3.1644	1	> 0.05	false	-5.12548e-15	-3.30304	1	> 0.05	false	5.12548e-15	-3.42538	1	> 0.05	false
ENSG00000269215	protein_coding		AC008964.1	0	-3.1644	1	> 0.05	false	-5.12548e-15	-3.30304	1	> 0.05	false	5.12548e-15	-3.42538	1	> 0.05	false
ENSG00000221310	miRNA		AC008967.1	-2.28502	-2.99519	1	> 0.05	false	-2.31912	-3.13326	1	> 0.05	false	0.00274146	-3.10317	1	> 0.05	false
ENSG00000269688	sense_intronic		AC008982.2	-1.03496	1.36023	0.181071	> 0.05	false	-1.46813	1.13464	0.0100152	> 0.05	false	-2.82881	0.771569	5.23965e-06	0.000762717	false
ENSG00000248166	processed_transcript		AC008984.2	-0.827241	1.6898	0.150842	> 0.05	false	-0.410373	1.74773	0.378646	> 0.05	false	-0.390122	1.63758	0.402439	> 0.05	false
ENSG00000251431	pseudogene		AC008984.5	2.35465	-2.99411	1	> 0.05	false	-5.12548e-15	-3.30304	1	> 0.05	false	5.12548e-15	-3.42538	1	> 0.05	false
ENSG00000250507	pseudogene		AC008984.6	-1.80151	-1.996	0.21558	> 0.05	false	-5.04896	-2.30142	0.0222955	> 0.05	false	-1.89297	-2.2552	0.191171	> 0.05	false
ENSG00000234436	pseudogene		AC008984.7	-0.772706	0.271689	0.288135	> 0.05	false	-0.00842686	0.466427	1	> 0.05	false	0.177493	0.442288	0.761671	> 0.05	false
ENSG00000267683	lincRNA		AC008991.1	0	-3.1644	1	> 0.05	false	-5.12548e-15	-3.30304	1	> 0.05	false	5.12548e-15	-3.42538	1	> 0.05	false
ENSG00000267636	lincRNA		AC008992.1	0	-3.1644	1	> 0.05	false	-5.12548e-15	-3.30304	1	> 0.05	false	5.12548e-15	-3.42538	1	> 0.05	false
ENSG00000267553	lincRNA		AC008992.2	0	-3.1644	1	> 0.05	false	-5.12548e-15	-3.30304	1	> 0.05	false	5.12548e-15	-3.42538	1	> 0.05	false
ENSG00000267111	lincRNA		AC008993.2	0	-3.1644	1	> 0.05	false	-5.12548e-15	-3.30304	1	> 0.05	false	5.12548e-15	-3.42538	1	> 0.05	false
ENSG00000225373	pseudogene	WAS protein family homolog 5 pseudogene [Source:HGNC Symbol;Acc:33884]	AC008993.5	0	-3.1644	1	> 0.05	false	-5.12548e-15	-3.30304	1	> 0.05	false	5.12548e-15	-3.42538	1	> 0.05	false
ENSG00000267751	antisense		AC009005.2	-0.255963	-0.0991271	0.780754	> 0.05	false	0.242003	0.0246639	0.73607	> 0.05	false	0.266251	-0.0862553	0.67026	> 0.05	false
ENSG00000267276	antisense		AC009005.3	0	-3.1644	1	> 0.05	false	-5.12548e-15	-3.30304	1	> 0.05	false	5.12548e-15	-3.42538	1	> 0.05	false
ENSG00000238393	miRNA		AC009009.1	0	-3.1644	1	> 0.05	false	-5.12548e-15	-3.30304	1	> 0.05	false	5.12548e-15	-3.42538	1	> 0.05	false
ENSG00000264935	miRNA		AC009035.1	0	-3.1644	1	> 0.05	false	-5.12548e-15	-3.30304	1	> 0.05	false	5.12548e-15	-3.42538	1	> 0.05	false
ENSG00000181791	pseudogene		AC009041.1	0	-3.1644	1	> 0.05	false	-5.12548e-15	-3.30304	1	> 0.05	false	5.12548e-15	-3.42538	1	> 0.05	false
ENSG00000269047	protein_coding		AC009041.2	0	-3.1644	1	> 0.05	false	-5.12548e-15	-3.30304	1	> 0.05	false	5.12548e-15	-3.42538	1	> 0.05	false
ENSG00000260345	processed_transcript		AC009052.12	0	-3.1644	1	> 0.05	false	-5.12548e-15	-3.30304	1	> 0.05	false	5.12548e-15	-3.42538	1	> 0.05	false
ENSG00000269746	protein_coding	Uncharacterized protein [Source:UniProtKB/TrEMBL;Acc:M0R2Z2]	AC009060.1	0	-3.1644	1	> 0.05	false	-5.12548e-15	-3.30304	1	> 0.05	false	5.12548e-15	-3.42538	1	> 0.05	false
ENSG00000203401	pseudogene		AC009061.1	-1.3026	-0.814355	0.187716	> 0.05	false	-0.703636	-0.770376	0.455302	> 0.05	false	0.529778	-0.374509	0.58237	> 0.05	false
ENSG00000167970	protein_coding	Uncharacterized protein [Source:UniProtKB/TrEMBL;Acc:H0Y5Z1]	AC009065.1	0	-3.1644	1	> 0.05	false	-5.12548e-15	-3.30304	1	> 0.05	false	5.12548e-15	-3.42538	1	> 0.05	false
ENSG00000207715	miRNA		AC009065.2	0	-3.1644	1	> 0.05	false	-5.12548e-15	-3.30304	1	> 0.05	false	5.12548e-15	-3.42538	1	> 0.05	false
ENSG00000252958	miRNA		AC009065.3	0	-3.1644	1	> 0.05	false	-5.12548e-15	-3.30304	1	> 0.05	false	5.12548e-15	-3.42538	1	> 0.05	false
ENSG00000265127	miRNA		AC009080.1	0	-3.1644	1	> 0.05	false	-5.12548e-15	-3.30304	1	> 0.05	false	5.12548e-15	-3.42538	1	> 0.05	false
ENSG00000265167	miRNA		AC009081.1	0	-3.1644	1	> 0.05	false	-5.12548e-15	-3.30304	1	> 0.05	false	5.12548e-15	-3.42538	1	> 0.05	false
ENSG00000196927	pseudogene		AC009093.1	-1.00763	-1.58455	0.559717	> 0.05	false	-1.78975	-1.84644	0.236918	> 0.05	false	-5.47897	-2.17943	0.0280745	> 0.05	false
ENSG00000237718	antisense		AC009095.4	0.324032	-1.91633	1	> 0.05	false	-2.0824	-2.49671	0.272639	> 0.05	false	-2.08089	-2.61808	0.27064	> 0.05	false
ENSG00000203343	pseudogene		AC009107.1	0	-3.1644	1	> 0.05	false	-5.12548e-15	-3.30304	1	> 0.05	false	5.12548e-15	-3.42538	1	> 0.05	false
ENSG00000231589	lincRNA		AC009110.1	0	-3.1644	1	> 0.05	false	-5.12548e-15	-3.30304	1	> 0.05	false	5.12548e-15	-3.42538	1	> 0.05	false
ENSG00000261248	processed_transcript		AC009120.10	0	-3.1644	1	> 0.05	false	-5.12548e-15	-3.30304	1	> 0.05	false	5.12548e-15	-3.42538	1	> 0.05	false
ENSG00000239763	pseudogene		AC009120.3	-0.88386	-1.64344	0.45536	> 0.05	false	-5.35534	-2.13272	0.00694724	> 0.05	false	-3.03687	-2.17703	0.0309225	> 0.05	false
ENSG00000261404	processed_transcript		AC009120.4	-4.04833	-2.58121	0.167803	> 0.05	false	-1.77614	-2.60396	0.42159	> 0.05	false	-4.09075	-2.84023	0.15472	> 0.05	false
ENSG00000260884	processed_transcript		AC009120.5	-1.56001	-1.52499	0.185813	> 0.05	false	-3.41328	-1.84482	0.00994804	> 0.05	false	-5.729	-2.03318	0.00171985	> 0.05	false
ENSG00000259972	antisense		AC009120.6	0.262638	0.313754	0.743543	> 0.05	false	-0.0944078	0.048533	0.889854	> 0.05	false	-0.119827	-0.0836427	0.888606	> 0.05	false
ENSG00000260471	pseudogene		AC009120.8	-3.66408	-2.70607	0.295934	> 0.05	false	-1.39186	-2.71931	0.655903	> 0.05	false	-3.70522	-2.96557	0.283095	> 0.05	false
ENSG00000238774	miRNA		AC009121.1	0	-3.1644	1	> 0.05	false	-5.12548e-15	-3.30304	1	> 0.05	false	5.12548e-15	-3.42538	1	> 0.05	false
ENSG00000263661	miRNA		AC009132.1	-2.28503	-2.99519	1	> 0.05	false	-2.31887	-3.13326	1	> 0.05	false	-2.32091	-3.25565	1	> 0.05	false
ENSG00000261690	antisense		AC009133.12	-0.252536	-0.102152	0.79341	> 0.05	false	-0.879232	-0.426604	0.235748	> 0.05	false	-0.856985	-0.542149	0.243166	> 0.05	false
ENSG00000238045	antisense		AC009133.14	-3.66407	-2.70607	0.295889	> 0.05	false	-1.36287	-2.71552	0.656505	> 0.05	false	-1.38966	-2.84056	0.656035	> 0.05	false
ENSG00000259952	antisense		AC009133.15	-2.29215	-2.99468	1	> 0.05	false	-2.32425	-3.13277	1	> 0.05	false	-2.32778	-3.25516	1	> 0.05	false
ENSG00000260719	antisense		AC009133.17	-0.625585	0.0412083	0.397037	> 0.05	false	-1.44127	-0.303289	0.0286074	> 0.05	false	-0.897172	-0.274715	0.148989	> 0.05	false
ENSG00000262323	protein_coding	quinolinate phosphoribosyltransferase [Source:HGNC Symbol;Acc:9755]	AC009133.19	0	-3.1644	1	> 0.05	false	-5.12548e-15	-3.30304	1	> 0.05	false	5.12548e-15	-3.42538	1	> 0.05	false
ENSG00000261962	antisense		AC009133.20	0	-3.1644	1	> 0.05	false	-5.12548e-15	-3.30304	1	> 0.05	false	5.12548e-15	-3.42538	1	> 0.05	false
ENSG00000262756	lincRNA		AC009133.21	-2.29218	-2.99468	1	> 0.05	false	-2.32411	-3.13277	1	> 0.05	false	-2.32753	-3.25516	1	> 0.05	false
ENSG00000262116	antisense		AC009134.1	0	-3.1644	1	> 0.05	false	-5.12548e-15	-3.30304	1	> 0.05	false	5.12548e-15	-3.42538	1	> 0.05	false
ENSG00000222299	miRNA		AC009142.1	0	-3.1644	1	> 0.05	false	-5.12548e-15	-3.30304	1	> 0.05	false	5.12548e-15	-3.42538	1	> 0.05	false
ENSG00000231876	lincRNA		AC009158.1	-3.141	-2.84288	0.566465	> 0.05	false	-3.1755	-2.98042	0.543852	> 0.05	false	-3.1791	-3.10287	0.545192	> 0.05	false
ENSG00000221330	miRNA		AC009159.1	0	-3.1644	1	> 0.05	false	-5.12548e-15	-3.30304	1	> 0.05	false	5.12548e-15	-3.42538	1	> 0.05	false
ENSG00000237901	pseudogene		AC009161.1	0	-3.1644	1	> 0.05	false	-5.12548e-15	-3.30304	1	> 0.05	false	5.12548e-15	-3.42538	1	> 0.05	false
ENSG00000261238	antisense		AC009166.5	0	-3.1644	1	> 0.05	false	-5.12548e-15	-3.30304	1	> 0.05	false	5.12548e-15	-3.42538	1	> 0.05	false
ENSG00000221157	miRNA		AC009196.1	0	-3.1644	1	> 0.05	false	2.34739	-3.13102	1	> 0.05	false	5.12548e-15	-3.42538	1	> 0.05	false
ENSG00000237442	pseudogene	heterogeneous nuclear ribonucleoprotein A1 pseudogene 57 [Source:HGNC Symbol;Acc:48787]	AC009223.1	0	-3.1644	1	> 0.05	false	-5.12548e-15	-3.30304	1	> 0.05	false	5.12548e-15	-3.42538	1	> 0.05	false
ENSG00000241522	processed_transcript	heterogeneous nuclear ribonucleoprotein A1 pseudogene 57 [Source:HGNC Symbol;Acc:48787]	AC009223.2	0	-3.1644	1	> 0.05	false	-5.12548e-15	-3.30304	1	> 0.05	false	5.12548e-15	-3.42538	1	> 0.05	false
ENSG00000224675	antisense		AC009227.2	-3.13294	-2.84338	0.520555	> 0.05	false	-3.16954	-2.98091	0.518519	> 0.05	false	-3.173	-3.10336	0.519028	> 0.05	false
ENSG00000238004	lincRNA		AC009227.3	0	-3.1644	1	> 0.05	false	-5.12548e-15	-3.30304	1	> 0.05	false	5.12548e-15	-3.42538	1	> 0.05	false
ENSG00000242628	antisense		AC009228.1	1.44782	-2.57833	0.669271	> 0.05	false	-2.3241	-3.13277	1	> 0.05	false	-2.32761	-3.25516	1	> 0.05	false
ENSG00000227770	pseudogene	ribosomal protein L7 pseudogene 12 [Source:HGNC Symbol;Acc:36611]	AC009229.4	0	-3.1644	1	> 0.05	false	-5.12548e-15	-3.30304	1	> 0.05	false	5.12548e-15	-3.42538	1	> 0.05	false
ENSG00000227292	lincRNA		AC009229.5	0	-3.1644	1	> 0.05	false	-5.12548e-15	-3.30304	1	> 0.05	false	5.12548e-15	-3.42538	1	> 0.05	false
ENSG00000229160	lincRNA		AC009229.6	-2.28508	-2.99519	1	> 0.05	false	-2.3187	-3.13326	1	> 0.05	false	-2.32135	-3.25565	1	> 0.05	false
ENSG00000225619	lincRNA	MYT1L antisense RNA 1 [Source:HGNC Symbol;Acc:49274]	AC009232.2	0	-3.1644	1	> 0.05	false	-5.12548e-15	-3.30304	1	> 0.05	false	5.12548e-15	-3.42538	1	> 0.05	false
ENSG00000230327	pseudogene		AC009234.1	0	-3.1644	1	> 0.05	false	-5.12548e-15	-3.30304	1	> 0.05	false	5.12548e-15	-3.42538	1	> 0.05	false
ENSG00000216191	miRNA		AC009234.2	0	-3.1644	1	> 0.05	false	-5.12548e-15	-3.30304	1	> 0.05	false	5.12548e-15	-3.42538	1	> 0.05	false
ENSG00000205054	processed_transcript	long intergenic non-protein coding RNA 1121 [Source:HGNC Symbol;Acc:49266]	AC009236.1	0	-3.1644	1	> 0.05	false	-5.12548e-15	-3.30304	1	> 0.05	false	2.31152	-3.256	1	> 0.05	false
ENSG00000231054	lincRNA		AC009236.2	0	-3.1644	1	> 0.05	false	-5.12548e-15	-3.30304	1	> 0.05	false	5.12548e-15	-3.42538	1	> 0.05	false
ENSG00000233037	pseudogene		AC009237.10	0	-3.1644	1	> 0.05	false	-5.12548e-15	-3.30304	1	> 0.05	false	5.12548e-15	-3.42538	1	> 0.05	false
ENSG00000236431	pseudogene		AC009237.11	0	-3.1644	1	> 0.05	false	-5.12548e-15	-3.30304	1	> 0.05	false	5.12548e-15	-3.42538	1	> 0.05	false
ENSG00000230083	pseudogene		AC009237.13	0	-3.1644	1	> 0.05	false	-5.12548e-15	-3.30304	1	> 0.05	false	5.12548e-15	-3.42538	1	> 0.05	false
ENSG00000236026	pseudogene		AC009237.14	0	-3.1644	1	> 0.05	false	-5.12548e-15	-3.30304	1	> 0.05	false	5.12548e-15	-3.42538	1	> 0.05	false
ENSG00000236750	pseudogene		AC009237.16	0	-3.1644	1	> 0.05	false	-5.12548e-15	-3.30304	1	> 0.05	false	5.12548e-15	-3.42538	1	> 0.05	false
ENSG00000235959	pseudogene		AC009237.17	0	-3.1644	1	> 0.05	false	-5.12548e-15	-3.30304	1	> 0.05	false	5.12548e-15	-3.42538	1	> 0.05	false
ENSG00000223917	pseudogene		AC009237.2	0	-3.1644	1	> 0.05	false	-5.12548e-15	-3.30304	1	> 0.05	false	5.12548e-15	-3.42538	1	> 0.05	false
ENSG00000238162	pseudogene		AC009237.4	0	-3.1644	1	> 0.05	false	-5.12548e-15	-3.30304	1	> 0.05	false	5.12548e-15	-3.42538	1	> 0.05	false
ENSG00000237308	pseudogene		AC009237.5	0	-3.1644	1	> 0.05	false	-5.12548e-15	-3.30304	1	> 0.05	false	5.12548e-15	-3.42538	1	> 0.05	false
ENSG00000224719	pseudogene		AC009237.6	0	-3.1644	1	> 0.05	false	-5.12548e-15	-3.30304	1	> 0.05	false	5.12548e-15	-3.42538	1	> 0.05	false
ENSG00000213283	pseudogene		AC009237.8	0	-3.1644	1	> 0.05	false	-5.12548e-15	-3.30304	1	> 0.05	false	5.12548e-15	-3.42538	1	> 0.05	false
ENSG00000168992	pseudogene	olfactory receptor, family 7, subfamily E, member 102 pseudogene [Source:HGNC Symbol;Acc:15043]	AC009237.9	0	-3.1644	1	> 0.05	false	-5.12548e-15	-3.30304	1	> 0.05	false	5.12548e-15	-3.42538	1	> 0.05	false
ENSG00000248821	pseudogene		AC009238.6	0	-3.1644	1	> 0.05	false	-5.12548e-15	-3.30304	1	> 0.05	false	5.12548e-15	-3.42538	1	> 0.05	false
ENSG00000227120	pseudogene		AC009238.7	0	-3.1644	1	> 0.05	false	-5.12548e-15	-3.30304	1	> 0.05	false	5.12548e-15	-3.42538	1	> 0.05	false
ENSG00000233275	pseudogene		AC009238.8	0	-3.1644	1	> 0.05	false	-5.12548e-15	-3.30304	1	> 0.05	false	5.12548e-15	-3.42538	1	> 0.05	false
ENSG00000230383	pseudogene		AC009245.3	-0.549319	-0.992757	0.677609	> 0.05	false	-3.01245	-1.54645	0.0774094	> 0.05	false	-1.49711	-1.46813	0.284372	> 0.05	false
ENSG00000236212	lincRNA		AC009262.2	0	-3.1644	1	> 0.05	false	-5.12548e-15	-3.30304	1	> 0.05	false	5.12548e-15	-3.42538	1	> 0.05	false
ENSG00000234639	pseudogene		AC009263.2	0.811026	1.40739	0.180673	> 0.05	false	0.274936	1.00756	0.621959	> 0.05	false	0.602132	1.06836	0.225189	> 0.05	false
ENSG00000234352	antisense	hsa-mir-490 [Source:miRBase;Acc:MI0003125]	AC009264.1	2.35819	-2.99386	1	> 0.05	false	-5.12548e-15	-3.30304	1	> 0.05	false	5.12548e-15	-3.42538	1	> 0.05	false
ENSG00000226045	pseudogene		AC009274.6	0.469797	-2.25696	1	> 0.05	false	0.339399	-2.4029	1	> 0.05	false	0.689496	-2.42513	0.759598	> 0.05	false
ENSG00000224375	lincRNA		AC009276.4	3.2082	-2.8415	0.528145	> 0.05	false	2.30528	-3.13494	1	> 0.05	false	5.12548e-15	-3.42538	1	> 0.05	false
ENSG00000233497	pseudogene	heterogeneous nuclear ribonucleoprotein A1 pseudogene 60 [Source:HGNC Symbol;Acc:48790]	AC009294.1	2.35818	-2.99386	1	> 0.05	false	-5.12548e-15	-3.30304	1	> 0.05	false	5.12548e-15	-3.42538	1	> 0.05	false
ENSG00000212001	miRNA		AC009297.1	0	-3.1644	1	> 0.05	false	-5.12548e-15	-3.30304	1	> 0.05	false	5.12548e-15	-3.42538	1	> 0.05	false
ENSG00000221590	miRNA		AC009299.1	0	-3.1644	1	> 0.05	false	-5.12548e-15	-3.30304	1	> 0.05	false	5.12548e-15	-3.42538	1	> 0.05	false
ENSG00000235724	antisense		AC009299.2	-2.24427	-1.4147	0.0473102	> 0.05	false	-1.16473	-1.34848	0.195766	> 0.05	false	1.50589	-0.295133	0.0170319	> 0.05	false
ENSG00000227403	processed_transcript		AC009299.3	-3.12454	-2.84388	0.572832	> 0.05	false	-0.0301178	-2.72188	1	> 0.05	false	0.51455	-2.72688	1	> 0.05	false
ENSG00000225813	pseudogene		AC009299.4	0	-3.1644	1	> 0.05	false	-5.12548e-15	-3.30304	1	> 0.05	false	5.12548e-15	-3.42538	1	> 0.05	false
ENSG00000232320	pseudogene		AC009299.5	0.459883	-0.612613	0.817329	> 0.05	false	1.0865	-0.430179	0.486757	> 0.05	false	0.656509	-0.747352	0.66937	> 0.05	false
ENSG00000233868	pseudogene		AC009302.2	1.42348	0.446411	0.0476604	> 0.05	false	1.1426	0.17	0.0764357	> 0.05	false	0.737133	-0.192592	0.277938	> 0.05	false
ENSG00000226331	pseudogene		AC009302.4	0	-3.1644	1	> 0.05	false	-5.12548e-15	-3.30304	1	> 0.05	false	5.12548e-15	-3.42538	1	> 0.05	false
ENSG00000235066	antisense		AC009303.1	-2.40998	-1.31267	0.0294921	> 0.05	false	-0.835312	-1.13418	0.326646	> 0.05	false	-2.49225	-1.56676	0.0115627	> 0.05	false
ENSG00000224967	pseudogene		AC009303.3	-2.29231	-2.99468	1	> 0.05	false	-2.32419	-3.13277	1	> 0.05	false	0.840633	-2.96571	1	> 0.05	false
ENSG00000234579	antisense		AC009305.1	0.0693105	-2.84281	1	> 0.05	false	0.0249978	-2.97919	1	> 0.05	false	-2.32122	-3.25565	1	> 0.05	false
ENSG00000216093	miRNA		AC009305.2	0	-3.1644	1	> 0.05	false	-5.12548e-15	-3.30304	1	> 0.05	false	5.12548e-15	-3.42538	1	> 0.05	false
ENSG00000225911	pseudogene		AC009310.1	0	-3.1644	1	> 0.05	false	-5.12548e-15	-3.30304	1	> 0.05	false	5.12548e-15	-3.42538	1	> 0.05	false
ENSG00000238207	antisense		AC009312.1	0	-3.1644	1	> 0.05	false	-5.12548e-15	-3.30304	1	> 0.05	false	5.12548e-15	-3.42538	1	> 0.05	false
ENSG00000224467	antisense		AC009313.1	-5.68818	-1.77711	0.00339135	> 0.05	false	-1.03897	-1.53973	0.302457	> 0.05	false	-1.64294	-1.78002	0.113562	> 0.05	false
ENSG00000232337	pseudogene		AC009313.2	0	-3.1644	1	> 0.05	false	-5.12548e-15	-3.30304	1	> 0.05	false	5.12548e-15	-3.42538	1	> 0.05	false
ENSG00000216193	miRNA		AC009336.1	0	-3.1644	1	> 0.05	false	-5.12548e-15	-3.30304	1	> 0.05	false	5.12548e-15	-3.42538	1	> 0.05	false
ENSG00000226363	lincRNA		AC009336.24	0	-3.1644	1	> 0.05	false	-5.12548e-15	-3.30304	1	> 0.05	false	5.12548e-15	-3.42538	1	> 0.05	false
ENSG00000233287	pseudogene		AC009362.2	0.725141	1.37946	0.354643	> 0.05	false	0.587313	1.20497	0.32554	> 0.05	false	0.658722	1.12541	0.264273	> 0.05	false
ENSG00000183470	protein_coding		AC009365.3	0	-3.1644	1	> 0.05	false	-5.12548e-15	-3.30304	1	> 0.05	false	5.12548e-15	-3.42538	1	> 0.05	false
ENSG00000225881	antisense		AC009365.4	0	-3.1644	1	> 0.05	false	-5.12548e-15	-3.30304	1	> 0.05	false	5.12548e-15	-3.42538	1	> 0.05	false
ENSG00000216895	protein_coding	Protein LOC100506302 [Source:UniProtKB/TrEMBL;Acc:B5MCR4]	AC009403.2	0.864035	0.335831	0.248069	> 0.05	false	0.373599	-0.0258048	0.624549	> 0.05	false	0.655355	0.00144212	0.322802	> 0.05	false
ENSG00000236255	lincRNA		AC009404.2	-2.2827	0.295446	0.0103341	> 0.05	false	-0.627813	0.600276	0.263421	> 0.05	false	1.89327	1.93742	7.83605e-05	0.00696864	false
ENSG00000232023	lincRNA		AC009410.1	0	-3.1644	1	> 0.05	false	-5.12548e-15	-3.30304	1	> 0.05	false	5.12548e-15	-3.42538	1	> 0.05	false
ENSG00000228538	lincRNA		AC009411.1	0	-3.1644	1	> 0.05	false	-5.12548e-15	-3.30304	1	> 0.05	false	5.12548e-15	-3.42538	1	> 0.05	false
ENSG00000235537	lincRNA		AC009411.2	0	-3.1644	1	> 0.05	false	-5.12548e-15	-3.30304	1	> 0.05	false	5.12548e-15	-3.42538	1	> 0.05	false
ENSG00000236533	pseudogene		AC009413.2	0.0795537	-1.99307	1	> 0.05	false	0.417642	-1.98783	0.825593	> 0.05	false	0.632499	-2.0342	0.664146	> 0.05	false
ENSG00000233752	pseudogene		AC009414.1	0	-3.1644	1	> 0.05	false	2.34713	-3.13102	1	> 0.05	false	5.12548e-15	-3.42538	1	> 0.05	false
ENSG00000256309	pseudogene		AC009469.1	0	-3.1644	1	> 0.05	false	-5.12548e-15	-3.30304	1	> 0.05	false	5.12548e-15	-3.42538	1	> 0.05	false
ENSG00000234141	antisense		AC009473.1	-2.1115	-1.84456	0.126692	> 0.05	false	-1.2894	-1.84486	0.286754	> 0.05	false	-2.20478	-2.10312	0.0930271	> 0.05	false
ENSG00000224071	pseudogene		AC009474.1	1.55656	-2.16298	0.391914	> 0.05	false	0.526518	-2.60436	1	> 0.05	false	0.531811	-2.72491	1	> 0.05	false
ENSG00000230355	pseudogene		AC009474.2	1.44997	-2.57809	0.669384	> 0.05	false	-2.3242	-3.13277	1	> 0.05	false	-0.00261286	-3.10268	1	> 0.05	false
ENSG00000230559	pseudogene	ribosomal protein L17 pseudogene 12 [Source:HGNC Symbol;Acc:36779]	AC009476.1	0	-3.1644	1	> 0.05	false	-5.12548e-15	-3.30304	1	> 0.05	false	5.12548e-15	-3.42538	1	> 0.05	false
ENSG00000225448	pseudogene		AC009477.7	0	-3.1644	1	> 0.05	false	-5.12548e-15	-3.30304	1	> 0.05	false	5.12548e-15	-3.42538	1	> 0.05	false
ENSG00000225258	lincRNA		AC009478.1	0	-3.1644	1	> 0.05	false	-5.12548e-15	-3.30304	1	> 0.05	false	5.12548e-15	-3.42538	1	> 0.05	false
ENSG00000264976	miRNA		AC009478.2	0	-3.1644	1	> 0.05	false	-5.12548e-15	-3.30304	1	> 0.05	false	5.12548e-15	-3.42538	1	> 0.05	false
ENSG00000265049	miRNA		AC009480.1	-2.28559	-2.99519	1	> 0.05	false	-2.3187	-3.13326	1	> 0.05	false	-2.32098	-3.25565	1	> 0.05	false
ENSG00000223911	antisense		AC009480.3	0	-3.1644	1	> 0.05	false	-5.12548e-15	-3.30304	1	> 0.05	false	5.12548e-15	-3.42538	1	> 0.05	false
ENSG00000229143	pseudogene		AC009480.4	0	-3.1644	1	> 0.05	false	-5.12548e-15	-3.30304	1	> 0.05	false	5.12548e-15	-3.42538	1	> 0.05	false
ENSG00000224076	antisense		AC009487.4	0	-3.1644	1	> 0.05	false	-5.12548e-15	-3.30304	1	> 0.05	false	5.12548e-15	-3.42538	1	> 0.05	false
ENSG00000251621	processed_transcript		AC009487.5	0	-3.1644	1	> 0.05	false	-5.12548e-15	-3.30304	1	> 0.05	false	5.12548e-15	-3.42538	1	> 0.05	false
ENSG00000235716	pseudogene	keratin 18 pseudogene 46 [Source:HGNC Symbol;Acc:33416]	AC009487.7	0.0693166	-2.84281	1	> 0.05	false	-2.31872	-3.13326	1	> 0.05	false	-2.32175	-3.25565	1	> 0.05	false
ENSG00000233143	lincRNA		AC009492.1	0	-3.1644	1	> 0.05	false	-5.12548e-15	-3.30304	1	> 0.05	false	5.12548e-15	-3.42538	1	> 0.05	false
ENSG00000216844	pseudogene		AC009494.3	0	-3.1644	1	> 0.05	false	-5.12548e-15	-3.30304	1	> 0.05	false	5.12548e-15	-3.42538	1	> 0.05	false
ENSG00000221234	miRNA		AC009495.1	2.35461	-2.99411	1	> 0.05	false	-5.12548e-15	-3.30304	1	> 0.05	false	5.12548e-15	-3.42538	1	> 0.05	false
ENSG00000235192	lincRNA		AC009495.2	-0.675695	-0.414206	0.448949	> 0.05	false	0.10912	-0.213393	0.937127	> 0.05	false	0.696953	-0.0308604	0.26968	> 0.05	false
ENSG00000232411	lincRNA		AC009495.3	0	-3.1644	1	> 0.05	false	-5.12548e-15	-3.30304	1	> 0.05	false	5.12548e-15	-3.42538	1	> 0.05	false
ENSG00000229195	lincRNA		AC009495.4	0	-3.1644	1	> 0.05	false	-5.12548e-15	-3.30304	1	> 0.05	false	2.31238	-3.256	1	> 0.05	false
ENSG00000237271	lincRNA		AC009498.1	0	-3.1644	1	> 0.05	false	-5.12548e-15	-3.30304	1	> 0.05	false	5.12548e-15	-3.42538	1	> 0.05	false
ENSG00000203386	lincRNA		AC009499.1	0	-3.1644	1	> 0.05	false	-5.12548e-15	-3.30304	1	> 0.05	false	5.12548e-15	-3.42538	1	> 0.05	false
ENSG00000237790	lincRNA		AC009499.2	0	-3.1644	1	> 0.05	false	-5.12548e-15	-3.30304	1	> 0.05	false	5.12548e-15	-3.42538	1	> 0.05	false
ENSG00000236748	pseudogene		AC009500.2	0	-3.1644	1	> 0.05	false	-5.12548e-15	-3.30304	1	> 0.05	false	5.12548e-15	-3.42538	1	> 0.05	false
ENSG00000231609	antisense		AC009501.4	-0.231341	-2.07746	1	> 0.05	false	-0.00385	-2.13358	1	> 0.05	false	-0.317361	-2.33852	1	> 0.05	false
ENSG00000231802	pseudogene		AC009502.1	-0.610042	-2.16528	0.774439	> 0.05	false	0.729179	-1.89911	0.562245	> 0.05	false	1.09984	-1.83936	0.313589	> 0.05	false
ENSG00000223903	pseudogene	ribosomal protein L23 pseudogene 4 [Source:HGNC Symbol;Acc:36678]	AC009502.2	0	-3.1644	1	> 0.05	false	-5.12548e-15	-3.30304	1	> 0.05	false	5.12548e-15	-3.42538	1	> 0.05	false
ENSG00000235667	lincRNA		AC009502.3	0	-3.1644	1	> 0.05	false	-5.12548e-15	-3.30304	1	> 0.05	false	5.12548e-15	-3.42538	1	> 0.05	false
ENSG00000227308	processed_transcript		AC009502.4	0	-3.1644	1	> 0.05	false	-5.12548e-15	-3.30304	1	> 0.05	false	5.12548e-15	-3.42538	1	> 0.05	false
ENSG00000235522	antisense		AC009505.2	-0.777821	-2.70551	1	> 0.05	false	-3.16954	-2.98091	0.518894	> 0.05	false	-0.0138562	-2.84137	1	> 0.05	false
ENSG00000234162	lincRNA		AC009505.4	0	-3.1644	1	> 0.05	false	-5.12548e-15	-3.30304	1	> 0.05	false	5.12548e-15	-3.42538	1	> 0.05	false
ENSG00000224152	antisense		AC009506.1	0.44877	4.07188	0.529842	> 0.05	false	0.146416	3.81109	0.818735	> 0.05	false	-0.447088	3.41141	0.43256	> 0.05	false
ENSG00000225369	pseudogene		AC009506.2	0	-3.1644	1	> 0.05	false	-5.12548e-15	-3.30304	1	> 0.05	false	5.12548e-15	-3.42538	1	> 0.05	false
ENSG00000227930	lincRNA		AC009508.1	0	-3.1644	1	> 0.05	false	-5.12548e-15	-3.30304	1	> 0.05	false	5.12548e-15	-3.42538	1	> 0.05	false
ENSG00000224469	pseudogene		AC009517.2	2.35828	-2.99386	1	> 0.05	false	-5.12548e-15	-3.30304	1	> 0.05	false	5.12548e-15	-3.42538	1	> 0.05	false
ENSG00000233263	pseudogene		AC009518.2	2.25573	-1.20428	0.039752	> 0.05	false	0.806136	-2.04812	0.629386	> 0.05	false	-0.93457	-2.6184	0.728357	> 0.05	false
ENSG00000236386	pseudogene		AC009518.3	0	-3.1644	1	> 0.05	false	2.30523	-3.13494	1	> 0.05	false	5.12548e-15	-3.42538	1	> 0.05	false
ENSG00000243416	processed_transcript		AC009518.4	0	-3.1644	1	> 0.05	false	-5.12548e-15	-3.30304	1	> 0.05	false	5.12548e-15	-3.42538	1	> 0.05	false
ENSG00000224865	processed_transcript		AC009518.5	0	-3.1644	1	> 0.05	false	-5.12548e-15	-3.30304	1	> 0.05	false	5.12548e-15	-3.42538	1	> 0.05	false
ENSG00000227197	antisense		AC009518.8	-2.28536	-2.99519	1	> 0.05	false	-2.31853	-3.13326	1	> 0.05	false	-2.32096	-3.25565	1	> 0.05	false
ENSG00000226063	lincRNA		AC009531.2	0	-3.1644	1	> 0.05	false	-5.12548e-15	-3.30304	1	> 0.05	false	5.12548e-15	-3.42538	1	> 0.05	false
ENSG00000226066	pseudogene		AC009541.1	0	-3.1644	1	> 0.05	false	2.31347	-3.13494	1	> 0.05	false	5.12548e-15	-3.42538	1	> 0.05	false
ENSG00000231794	antisense		AC009542.2	-1.45012	-0.10946	0.0884291	> 0.05	false	-1.93685	-0.321924	0.00955376	> 0.05	false	-2.2517	-0.495356	0.00334609	> 0.05	false
ENSG00000238870	miRNA		AC009677.1	0	-3.1644	1	> 0.05	false	-5.12548e-15	-3.30304	1	> 0.05	false	5.12548e-15	-3.42538	1	> 0.05	false
ENSG00000266713	miRNA		AC009695.1	0	-3.1644	1	> 0.05	false	-5.12548e-15	-3.30304	1	> 0.05	false	5.12548e-15	-3.42538	1	> 0.05	false
ENSG00000266016	miRNA		AC009779.1	0	-3.1644	1	> 0.05	false	-5.12548e-15	-3.30304	1	> 0.05	false	5.12548e-15	-3.42538	1	> 0.05	false
ENSG00000220982	miRNA		AC009784.1	0	-3.1644	1	> 0.05	false	2.34746	-3.13102	1	> 0.05	false	5.12548e-15	-3.42538	1	> 0.05	false
ENSG00000232053	lincRNA		AC009784.3	0.0786374	-2.5801	1	> 0.05	false	-0.862423	-2.84568	1	> 0.05	false	1.23027	-2.51754	0.529009	> 0.05	false
ENSG00000236503	pseudogene		AC009784.4	0	-3.1644	1	> 0.05	false	-5.12548e-15	-3.30304	1	> 0.05	false	5.12548e-15	-3.42538	1	> 0.05	false
ENSG00000265835	miRNA		AC009800.1	0	-3.1644	1	> 0.05	false	-5.12548e-15	-3.30304	1	> 0.05	false	5.12548e-15	-3.42538	1	> 0.05	false
ENSG00000268706	protein_coding	Uncharacterized protein [Source:UniProtKB/TrEMBL;Acc:M0QZX6]	AC009802.1	0	-3.1644	1	> 0.05	false	-5.12548e-15	-3.30304	1	> 0.05	false	5.12548e-15	-3.42538	1	> 0.05	false
ENSG00000265063	miRNA		AC009831.1	-3.12458	-2.84388	0.572274	> 0.05	false	-3.16309	-2.9814	0.549797	> 0.05	false	-3.16601	-3.10385	0.555672	> 0.05	false
ENSG00000221621	miRNA		AC009835.1	0	-3.1644	1	> 0.05	false	-5.12548e-15	-3.30304	1	> 0.05	false	5.12548e-15	-3.42538	1	> 0.05	false
ENSG00000235160	lincRNA		AC009878.2	0	-3.1644	1	> 0.05	false	-5.12548e-15	-3.30304	1	> 0.05	false	5.12548e-15	-3.42538	1	> 0.05	false
ENSG00000264799	miRNA		AC009892.1	0	-3.1644	1	> 0.05	false	-5.12548e-15	-3.30304	1	> 0.05	false	5.12548e-15	-3.42538	1	> 0.05	false
ENSG00000224730	protein_coding	Uncharacterized protein [Source:UniProtKB/TrEMBL;Acc:F2Z374]	AC009892.10	0	-3.1644	1	> 0.05	false	-5.12548e-15	-3.30304	1	> 0.05	false	5.12548e-15	-3.42538	1	> 0.05	false
ENSG00000235181	pseudogene		AC009892.2	0.774185	-2.16258	0.803369	> 0.05	false	-3.70161	-2.84308	0.282729	> 0.05	false	-1.38211	-2.83957	0.655981	> 0.05	false
ENSG00000238094	pseudogene		AC009892.5	0	-3.1644	1	> 0.05	false	-5.12548e-15	-3.30304	1	> 0.05	false	5.12548e-15	-3.42538	1	> 0.05	false
ENSG00000237323	pseudogene		AC009892.9	0	-3.1644	1	> 0.05	false	-5.12548e-15	-3.30304	1	> 0.05	false	5.12548e-15	-3.42538	1	> 0.05	false
ENSG00000264969	miRNA		AC009941.1	0	-3.1644	1	> 0.05	false	-5.12548e-15	-3.30304	1	> 0.05	false	5.12548e-15	-3.42538	1	> 0.05	false
ENSG00000234356	pseudogene		AC009945.4	0.0788877	-0.461959	0.932659	> 0.05	false	0.625797	-0.299656	0.37286	> 0.05	false	-0.0106402	-0.723305	1	> 0.05	false
ENSG00000230073	pseudogene		AC009947.2	0	-3.1644	1	> 0.05	false	-5.12548e-15	-3.30304	1	> 0.05	false	5.12548e-15	-3.42538	1	> 0.05	false
ENSG00000215540	pseudogene		AC009947.3	0	-3.1644	1	> 0.05	false	-5.12548e-15	-3.30304	1	> 0.05	false	5.12548e-15	-3.42538	1	> 0.05	false
ENSG00000197955	processed_transcript		AC009947.4	0	-3.1644	1	> 0.05	false	-5.12548e-15	-3.30304	1	> 0.05	false	5.12548e-15	-3.42538	1	> 0.05	false
ENSG00000236647	pseudogene		AC009947.5	0	-3.1644	1	> 0.05	false	-5.12548e-15	-3.30304	1	> 0.05	false	5.12548e-15	-3.42538	1	> 0.05	false
ENSG00000223960	antisense		AC009948.5	-0.976972	-1.12463	0.347911	> 0.05	false	-0.247087	-1.01332	0.80625	> 0.05	false	-2.41221	-1.61928	0.0209407	> 0.05	false
ENSG00000238082	pseudogene		AC009948.7	0.397818	1.42769	0.560004	> 0.05	false	0.285384	1.26955	0.581499	> 0.05	false	0.22545	1.12053	0.668392	> 0.05	false
ENSG00000243565	processed_transcript	SP140 nuclear body protein [Source:HGNC Symbol;Acc:17133]	AC009950.1	-2.38711	-0.783719	0.0299858	> 0.05	false	-2.69944	-0.941095	0.0218279	> 0.05	false	-3.16911	-1.10638	0.00308955	> 0.05	false
ENSG00000225963	antisense		AC009950.2	-0.332244	2.22297	0.683652	> 0.05	false	-0.826847	1.92933	0.103393	> 0.05	false	-0.412826	1.97028	0.385032	> 0.05	false
ENSG00000176824	pseudogene		AC009951.1	-2.28964	0.400606	0.0132378	> 0.05	false	-1.75615	0.380931	0.0578623	> 0.05	false	-1.27546	0.380746	0.0908293	> 0.05	false
ENSG00000213410	pseudogene		AC009951.2	2.35461	-2.99411	1	> 0.05	false	-5.12548e-15	-3.30304	1	> 0.05	false	5.12548e-15	-3.42538	1	> 0.05	false
ENSG00000228973	antisense		AC009955.8	0	-3.1644	1	> 0.05	false	-5.12548e-15	-3.30304	1	> 0.05	false	5.12548e-15	-3.42538	1	> 0.05	false
ENSG00000223619	pseudogene		AC009960.1	0	-3.1644	1	> 0.05	false	-5.12548e-15	-3.30304	1	> 0.05	false	5.12548e-15	-3.42538	1	> 0.05	false
ENSG00000233888	pseudogene		AC009960.2	0	-3.1644	1	> 0.05	false	-5.12548e-15	-3.30304	1	> 0.05	false	5.12548e-15	-3.42538	1	> 0.05	false
ENSG00000233311	pseudogene		AC009960.3	0	-3.1644	1	> 0.05	false	-5.12548e-15	-3.30304	1	> 0.05	false	5.12548e-15	-3.42538	1	> 0.05	false
ENSG00000235433	pseudogene		AC009960.4	2.35824	-2.99386	1	> 0.05	false	-5.12548e-15	-3.30304	1	> 0.05	false	5.12548e-15	-3.42538	1	> 0.05	false
ENSG00000237542	pseudogene		AC009960.5	0	-3.1644	1	> 0.05	false	-5.12548e-15	-3.30304	1	> 0.05	false	5.12548e-15	-3.42538	1	> 0.05	false
ENSG00000241221	pseudogene		AC009960.6	0	-3.1644	1	> 0.05	false	-5.12548e-15	-3.30304	1	> 0.05	false	5.12548e-15	-3.42538	1	> 0.05	false
ENSG00000233134	pseudogene		AC009960.7	0	-3.1644	1	> 0.05	false	-5.12548e-15	-3.30304	1	> 0.05	false	5.12548e-15	-3.42538	1	> 0.05	false
ENSG00000230783	pseudogene		AC009961.2	-0.777822	-2.70551	1	> 0.05	false	-0.0245622	-2.7214	1	> 0.05	false	0.00199449	-2.83938	1	> 0.05	false
ENSG00000226266	processed_transcript		AC009961.3	0.243467	0.670803	0.729919	> 0.05	false	-1.04875	0.0571381	0.0807787	> 0.05	false	0.285071	0.47342	0.625626	> 0.05	false
ENSG00000227055	pseudogene		AC009961.5	-4.81328	-2.26122	0.0438048	> 0.05	false	-1.70733	-2.21898	0.262296	> 0.05	false	-4.8578	-2.51887	0.0326589	> 0.05	false
ENSG00000233494	pseudogene		AC009963.3	0	-3.1644	1	> 0.05	false	-5.12548e-15	-3.30304	1	> 0.05	false	5.12548e-15	-3.42538	1	> 0.05	false
ENSG00000227270	pseudogene		AC009963.4	0	-3.1644	1	> 0.05	false	-5.12548e-15	-3.30304	1	> 0.05	false	5.12548e-15	-3.42538	1	> 0.05	false
ENSG00000237745	pseudogene		AC009963.5	0	-3.1644	1	> 0.05	false	-5.12548e-15	-3.30304	1	> 0.05	false	5.12548e-15	-3.42538	1	> 0.05	false
ENSG00000235325	pseudogene		AC009963.6	3.21198	-2.84125	0.558468	> 0.05	false	4.01827	-2.7251	0.201783	> 0.05	false	4.36497	-2.72753	0.14254	> 0.05	false
ENSG00000235951	pseudogene		AC009965.1	0	-3.1644	1	> 0.05	false	-5.12548e-15	-3.30304	1	> 0.05	false	5.12548e-15	-3.42538	1	> 0.05	false
ENSG00000234714	lincRNA		AC009965.2	-2.28549	-2.99519	1	> 0.05	false	-2.31849	-3.13326	1	> 0.05	false	-2.32104	-3.25565	1	> 0.05	false
ENSG00000214369	pseudogene		AC009967.3	-3.13295	-2.84338	0.521742	> 0.05	false	-0.858997	-2.84519	1	> 0.05	false	-3.173	-3.10336	0.519605	> 0.05	false
ENSG00000234932	pseudogene		AC009969.1	0	-3.1644	1	> 0.05	false	-5.12548e-15	-3.30304	1	> 0.05	false	2.31411	-3.256	1	> 0.05	false
ENSG00000233953	antisense		AC009970.1	0	-3.1644	1	> 0.05	false	-5.12548e-15	-3.30304	1	> 0.05	false	2.32523	-3.25497	1	> 0.05	false
ENSG00000232625	pseudogene		AC009974.11	2.35828	-2.99386	1	> 0.05	false	-5.12548e-15	-3.30304	1	> 0.05	false	5.12548e-15	-3.42538	1	> 0.05	false
ENSG00000269084	protein_coding	Uncharacterized protein [Source:UniProtKB/TrEMBL;Acc:M0R1T6]	AC009977.1	-2.28516	-2.99519	1	> 0.05	false	-2.31859	-3.13326	1	> 0.05	false	-2.32082	-3.25565	1	> 0.05	false
ENSG00000221293	miRNA		AC009987.1	0	-3.1644	1	> 0.05	false	-5.12548e-15	-3.30304	1	> 0.05	false	5.12548e-15	-3.42538	1	> 0.05	false
ENSG00000266566	miRNA		AC009994.2	-0.777815	-2.70551	1	> 0.05	false	-3.16954	-2.98091	0.518727	> 0.05	false	-0.857375	-2.96638	1	> 0.05	false
ENSG00000221218	miRNA		AC009997.1	0	-3.1644	1	> 0.05	false	-5.12548e-15	-3.30304	1	> 0.05	false	5.12548e-15	-3.42538	1	> 0.05	false
ENSG00000225000	antisense		AC010082.2	-2.29215	-2.99468	1	> 0.05	false	-2.32438	-3.13277	1	> 0.05	false	-2.32754	-3.25516	1	> 0.05	false
ENSG00000229308	lincRNA		AC010084.1	0	-3.1644	1	> 0.05	false	-5.12548e-15	-3.30304	1	> 0.05	false	5.12548e-15	-3.42538	1	> 0.05	false
ENSG00000226918	pseudogene		AC010086.1	2.35828	-2.99386	1	> 0.05	false	3.12455	-2.98471	0.550743	> 0.05	false	5.12548e-15	-3.42538	1	> 0.05	false
ENSG00000223637	pseudogene	RNA binding motif protein, Y-linked, family 2, member E pseudogene [Source:HGNC Symbol;Acc:23890]	AC010086.4	0	-3.1644	1	> 0.05	false	-5.12548e-15	-3.30304	1	> 0.05	false	5.12548e-15	-3.42538	1	> 0.05	false
ENSG00000236615	pseudogene		AC010086.5	0	-3.1644	1	> 0.05	false	-5.12548e-15	-3.30304	1	> 0.05	false	5.12548e-15	-3.42538	1	> 0.05	false
ENSG00000232606	lincRNA		AC010090.1	-3.14095	-2.84288	0.565798	> 0.05	false	-3.1754	-2.98042	0.542914	> 0.05	false	-0.022385	-2.84089	1	> 0.05	false
ENSG00000233491	processed_transcript		AC010091.1	0	-3.1644	1	> 0.05	false	-5.12548e-15	-3.30304	1	> 0.05	false	5.12548e-15	-3.42538	1	> 0.05	false
ENSG00000230196	pseudogene		AC010091.4	0	-3.1644	1	> 0.05	false	-5.12548e-15	-3.30304	1	> 0.05	false	5.12548e-15	-3.42538	1	> 0.05	false
ENSG00000266020	miRNA		AC010092.1	0	-3.1644	1	> 0.05	false	-5.12548e-15	-3.30304	1	> 0.05	false	5.12548e-15	-3.42538	1	> 0.05	false
ENSG00000228763	antisense		AC010095.5	-4.33932	-2.46736	0.169579	> 0.05	false	-4.38028	-2.60332	0.139057	> 0.05	false	0.015413	-2.25508	1	> 0.05	false
ENSG00000233648	pseudogene		AC010095.6	1.56413	0.533885	0.0224855	> 0.05	false	1.12648	0.157809	0.0710245	> 0.05	false	0.424704	-0.363302	0.529816	> 0.05	false
ENSG00000235644	pseudogene		AC010095.7	0.0660829	-2.84206	1	> 0.05	false	-2.32414	-3.13277	1	> 0.05	false	-2.32777	-3.25516	1	> 0.05	false
ENSG00000234597	lincRNA		AC010096.1	0	-3.1644	1	> 0.05	false	-5.12548e-15	-3.30304	1	> 0.05	false	5.12548e-15	-3.42538	1	> 0.05	false
ENSG00000237992	lincRNA		AC010096.2	0	-3.1644	1	> 0.05	false	-5.12548e-15	-3.30304	1	> 0.05	false	5.12548e-15	-3.42538	1	> 0.05	false
ENSG00000237498	lincRNA		AC010105.1	0	-3.1644	1	> 0.05	false	-5.12548e-15	-3.30304	1	> 0.05	false	5.12548e-15	-3.42538	1	> 0.05	false
ENSG00000236107	antisense		AC010127.3	-0.771855	-2.706	1	> 0.05	false	-3.16303	-2.9814	0.550407	> 0.05	false	-3.16606	-3.10385	0.55514	> 0.05	false
ENSG00000249194	processed_transcript	sodium channel, voltage-gated, type I, alpha subunit [Source:HGNC Symbol;Acc:10585]	AC010127.4	0	-3.1644	1	> 0.05	false	-5.12548e-15	-3.30304	1	> 0.05	false	5.12548e-15	-3.42538	1	> 0.05	false
ENSG00000224490	processed_transcript	TTC21B antisense RNA 1 [Source:HGNC Symbol;Acc:41115]	AC010127.5	0.0752413	-2.57937	1	> 0.05	false	-3.16954	-2.98091	0.518915	> 0.05	false	-0.849901	-2.96538	1	> 0.05	false
ENSG00000231539	lincRNA		AC010132.10	0	-3.1644	1	> 0.05	false	-5.12548e-15	-3.30304	1	> 0.05	false	5.12548e-15	-3.42538	1	> 0.05	false
ENSG00000234983	pseudogene		AC010132.11	0	-3.1644	1	> 0.05	false	-5.12548e-15	-3.30304	1	> 0.05	false	5.12548e-15	-3.42538	1	> 0.05	false
ENSG00000223923	antisense		AC010136.2	0	-3.1644	1	> 0.05	false	-5.12548e-15	-3.30304	1	> 0.05	false	5.12548e-15	-3.42538	1	> 0.05	false
ENSG00000264034	miRNA		AC010139.1	-2.29229	-2.99468	1	> 0.05	false	-2.32432	-3.13277	1	> 0.05	false	-2.32757	-3.25516	1	> 0.05	false
ENSG00000235719	pseudogene		AC010141.1	0	-3.1644	1	> 0.05	false	-5.12548e-15	-3.30304	1	> 0.05	false	5.12548e-15	-3.42538	1	> 0.05	false
ENSG00000242393	pseudogene		AC010141.4	0	-3.1644	1	> 0.05	false	-5.12548e-15	-3.30304	1	> 0.05	false	5.12548e-15	-3.42538	1	> 0.05	false
ENSG00000228257	pseudogene		AC010141.6	0	-3.1644	1	> 0.05	false	-5.12548e-15	-3.30304	1	> 0.05	false	5.12548e-15	-3.42538	1	> 0.05	false
ENSG00000227989	pseudogene		AC010141.8	0	-3.1644	1	> 0.05	false	-5.12548e-15	-3.30304	1	> 0.05	false	5.12548e-15	-3.42538	1	> 0.05	false
ENSG00000223850	lincRNA	MYCN upstream neighbor [Source:HGNC Symbol;Acc:32684]	AC010145.3	0	-3.1644	1	> 0.05	false	-5.12548e-15	-3.30304	1	> 0.05	false	5.12548e-15	-3.42538	1	> 0.05	false
ENSG00000226764	lincRNA		AC010145.4	0	-3.1644	1	> 0.05	false	-5.12548e-15	-3.30304	1	> 0.05	false	5.12548e-15	-3.42538	1	> 0.05	false
ENSG00000229568	pseudogene		AC010146.1	2.35821	-2.99386	1	> 0.05	false	-5.12548e-15	-3.30304	1	> 0.05	false	2.31213	-3.256	1	> 0.05	false
ENSG00000216081	miRNA		AC010146.2	0	-3.1644	1	> 0.05	false	-5.12548e-15	-3.30304	1	> 0.05	false	5.12548e-15	-3.42538	1	> 0.05	false
ENSG00000235726	processed_transcript		AC010148.1	0	-3.1644	1	> 0.05	false	-5.12548e-15	-3.30304	1	> 0.05	false	5.12548e-15	-3.42538	1	> 0.05	false
ENSG00000235419	processed_transcript		AC010149.4	-1.04116	-1.77509	0.44386	> 0.05	false	-2.89511	-2.13468	0.0507731	> 0.05	false	-5.20989	-2.33821	0.01143	> 0.05	false
ENSG00000218682	pseudogene		AC010150.1	-2.45445	-2.1682	0.170448	> 0.05	false	-4.85014	-2.39668	0.0426246	> 0.05	false	-2.52982	-2.42577	0.138817	> 0.05	false
ENSG00000222070	miRNA		AC010150.2	0	-3.1644	1	> 0.05	false	-5.12548e-15	-3.30304	1	> 0.05	false	5.12548e-15	-3.42538	1	> 0.05	false
ENSG00000240566	pseudogene		AC010153.3	0	-3.1644	1	> 0.05	false	-5.12548e-15	-3.30304	1	> 0.05	false	5.12548e-15	-3.42538	1	> 0.05	false
ENSG00000235895	pseudogene		AC010154.2	0	-3.1644	1	> 0.05	false	-5.12548e-15	-3.30304	1	> 0.05	false	5.12548e-15	-3.42538	1	> 0.05	false
ENSG00000178550	pseudogene		AC010170.1	0	-3.1644	1	> 0.05	false	-5.12548e-15	-3.30304	1	> 0.05	false	5.12548e-15	-3.42538	1	> 0.05	false
ENSG00000264077	miRNA		AC010196.1	0	-3.1644	1	> 0.05	false	-5.12548e-15	-3.30304	1	> 0.05	false	5.12548e-15	-3.42538	1	> 0.05	false
ENSG00000221770	miRNA		AC010203.1	0	-3.1644	1	> 0.05	false	-5.12548e-15	-3.30304	1	> 0.05	false	5.12548e-15	-3.42538	1	> 0.05	false
ENSG00000221313	miRNA		AC010207.1	0	-3.1644	1	> 0.05	false	-5.12548e-15	-3.30304	1	> 0.05	false	5.12548e-15	-3.42538	1	> 0.05	false
ENSG00000239036	miRNA		AC010209.1	0	-3.1644	1	> 0.05	false	-5.12548e-15	-3.30304	1	> 0.05	false	5.12548e-15	-3.42538	1	> 0.05	false
ENSG00000249249	antisense		AC010226.4	0.349761	-1.25645	0.897435	> 0.05	false	0.47776	-1.30453	0.64935	> 0.05	false	0.266393	-1.51667	0.879311	> 0.05	false
ENSG00000265637	miRNA		AC010235.1	0	-3.1644	1	> 0.05	false	-5.12548e-15	-3.30304	1	> 0.05	false	5.12548e-15	-3.42538	1	> 0.05	false
ENSG00000235253	pseudogene		AC010240.2	-1.14848	-0.00248094	0.128804	> 0.05	false	-1.97774	-0.297516	0.00422007	> 0.05	false	-3.11359	-0.567601	5.60403e-05	0.0053277	false
ENSG00000229738	pseudogene		AC010240.3	1.06177	-0.911568	0.255546	> 0.05	false	1.4577	-0.780489	0.0545758	> 0.05	false	0.568147	-1.37893	0.556999	> 0.05	false
ENSG00000197071	pseudogene		AC010243.1	2.35465	-2.99411	1	> 0.05	false	2.30709	-3.13494	1	> 0.05	false	5.12548e-15	-3.42538	1	> 0.05	false
ENSG00000265122	miRNA		AC010247.1	-2.28515	-2.99519	1	> 0.05	false	-2.31906	-3.13326	1	> 0.05	false	-2.32177	-3.25565	1	> 0.05	false
ENSG00000251710	miRNA		AC010295.1	0	-3.1644	1	> 0.05	false	-5.12548e-15	-3.30304	1	> 0.05	false	5.12548e-15	-3.42538	1	> 0.05	false
ENSG00000256121	pseudogene		AC010296.1	0	-3.1644	1	> 0.05	false	-5.12548e-15	-3.30304	1	> 0.05	false	5.12548e-15	-3.42538	1	> 0.05	false
ENSG00000221373	miRNA		AC010297.1	0	-3.1644	1	> 0.05	false	-5.12548e-15	-3.30304	1	> 0.05	false	5.12548e-15	-3.42538	1	> 0.05	false
ENSG00000266483	miRNA		AC010311.1	0	-3.1644	1	> 0.05	false	-5.12548e-15	-3.30304	1	> 0.05	false	5.12548e-15	-3.42538	1	> 0.05	false
ENSG00000222805	miRNA		AC010319.1	0	-3.1644	1	> 0.05	false	-5.12548e-15	-3.30304	1	> 0.05	false	5.12548e-15	-3.42538	1	> 0.05	false
ENSG00000265364	miRNA		AC010323.1	0	-3.1644	1	> 0.05	false	-5.12548e-15	-3.30304	1	> 0.05	false	5.12548e-15	-3.42538	1	> 0.05	false
ENSG00000266462	miRNA		AC010327.1	0	-3.1644	1	> 0.05	false	-5.12548e-15	-3.30304	1	> 0.05	false	5.12548e-15	-3.42538	1	> 0.05	false
ENSG00000269808	protein_coding	Uncharacterized protein; cDNA FLJ45856 fis, clone OCBBF2025631 [Source:UniProtKB/TrEMBL;Acc:Q6ZS40]	AC010327.2	0	-3.1644	1	> 0.05	false	-5.12548e-15	-3.30304	1	> 0.05	false	5.12548e-15	-3.42538	1	> 0.05	false
ENSG00000266156	miRNA		AC010329.1	-3.13295	-2.84338	0.521574	> 0.05	false	0.00362682	-2.71762	1	> 0.05	false	-3.173	-3.10336	0.519569	> 0.05	false
ENSG00000256989	pseudogene		AC010335.1	0	-3.1644	1	> 0.05	false	-5.12548e-15	-3.30304	1	> 0.05	false	5.12548e-15	-3.42538	1	> 0.05	false
ENSG00000214248	protein_coding	Uncharacterized protein [Source:UniProtKB/TrEMBL;Acc:F5GXD2]	AC010336.1	0	-3.1644	1	> 0.05	false	2.3131	-3.13494	1	> 0.05	false	2.31385	-3.256	1	> 0.05	false
ENSG00000212082	miRNA		AC010368.1	0	-3.1644	1	> 0.05	false	-5.12548e-15	-3.30304	1	> 0.05	false	5.12548e-15	-3.42538	1	> 0.05	false
ENSG00000269027	protein_coding		AC010368.2	0	-3.1644	1	> 0.05	false	-5.12548e-15	-3.30304	1	> 0.05	false	5.12548e-15	-3.42538	1	> 0.05	false
ENSG00000223149	miRNA		AC010376.1	0	-3.1644	1	> 0.05	false	-5.12548e-15	-3.30304	1	> 0.05	false	5.12548e-15	-3.42538	1	> 0.05	false
ENSG00000221343	miRNA		AC010422.1	0	-3.1644	1	> 0.05	false	-5.12548e-15	-3.30304	1	> 0.05	false	5.12548e-15	-3.42538	1	> 0.05	false
ENSG00000226926	pseudogene		AC010423.1	0	-3.1644	1	> 0.05	false	-5.12548e-15	-3.30304	1	> 0.05	false	5.12548e-15	-3.42538	1	> 0.05	false
ENSG00000269636	protein_coding		AC010441.1	0	-3.1644	1	> 0.05	false	-5.12548e-15	-3.30304	1	> 0.05	false	5.12548e-15	-3.42538	1	> 0.05	false
ENSG00000221721	miRNA		AC010455.1	0	-3.1644	1	> 0.05	false	-5.12548e-15	-3.30304	1	> 0.05	false	5.12548e-15	-3.42538	1	> 0.05	false
ENSG00000221595	miRNA		AC010458.1	0	-3.1644	1	> 0.05	false	-5.12548e-15	-3.30304	1	> 0.05	false	5.12548e-15	-3.42538	1	> 0.05	false
ENSG00000214784	pseudogene		AC010468.1	0.0777906	-2.16358	1	> 0.05	false	-0.916467	-2.49458	0.722313	> 0.05	false	-4.09393	-2.83975	0.162732	> 0.05	false
ENSG00000249318	antisense		AC010468.2	0	-3.1644	1	> 0.05	false	-5.12548e-15	-3.30304	1	> 0.05	false	5.12548e-15	-3.42538	1	> 0.05	false
ENSG00000250728	pseudogene		AC010468.3	0	-3.1644	1	> 0.05	false	-5.12548e-15	-3.30304	1	> 0.05	false	5.12548e-15	-3.42538	1	> 0.05	false
ENSG00000235081	pseudogene		AC010492.2	0.552179	2.25945	0.319565	> 0.05	false	0.272562	2.00613	0.549479	> 0.05	false	0.148815	1.82345	0.747835	> 0.05	false
ENSG00000249189	pseudogene		AC010492.4	-2.29225	-2.99468	1	> 0.05	false	-2.32433	-3.13277	1	> 0.05	false	-2.32756	-3.25516	1	> 0.05	false
ENSG00000240296	pseudogene		AC010492.5	0	-3.1644	1	> 0.05	false	-5.12548e-15	-3.30304	1	> 0.05	false	2.32554	-3.25497	1	> 0.05	false
ENSG00000267219	antisense		AC010504.2	-3.14108	-2.84288	0.567375	> 0.05	false	-3.17552	-2.98042	0.54407	> 0.05	false	-3.17908	-3.10287	0.545048	> 0.05	false
ENSG00000206082	pseudogene	long intergenic non-protein coding RNA 1002 [Source:HGNC Symbol;Acc:38538]	AC010507.5	-3.19089	-0.778008	0.00644468	> 0.05	false	-2.88081	-0.871588	0.00312052	> 0.05	false	-2.13742	-0.899781	0.0245937	> 0.05	false
ENSG00000240197	pseudogene		AC010518.3	0.0794725	-2.35636	1	> 0.05	false	-0.556404	-2.60556	1	> 0.05	false	-3.70521	-2.96557	0.282795	> 0.05	false
ENSG00000269304	pseudogene		AC010522.1	0.407401	2.5186	0.469458	> 0.05	false	0.293096	2.3587	0.524427	> 0.05	false	0.219957	2.20092	0.631966	> 0.05	false
ENSG00000268686	antisense		AC010524.2	0	-3.1644	1	> 0.05	false	2.34831	-3.13102	1	> 0.05	false	5.12548e-15	-3.42538	1	> 0.05	false
ENSG00000268157	antisense		AC010524.4	0	-3.1644	1	> 0.05	false	-5.12548e-15	-3.30304	1	> 0.05	false	5.12548e-15	-3.42538	1	> 0.05	false
ENSG00000203305	pseudogene		AC010525.1	0	-3.1644	1	> 0.05	false	-5.12548e-15	-3.30304	1	> 0.05	false	5.12548e-15	-3.42538	1	> 0.05	false
ENSG00000211571	miRNA		AC010525.2	-3.66008	-2.70656	0.294862	> 0.05	false	-1.35984	-2.716	0.656274	> 0.05	false	-1.37904	-2.84005	0.655678	> 0.05	false
ENSG00000267117	antisense		AC010525.4	-1.34103	-0.558123	0.147163	> 0.05	false	-0.42416	-0.39435	0.557456	> 0.05	false	-1.85102	-0.900179	0.0537843	> 0.05	false
ENSG00000267689	pseudogene		AC010525.5	-0.785239	-2.70501	1	> 0.05	false	-3.17561	-2.98042	0.544894	> 0.05	false	-3.17922	-3.10287	0.546381	> 0.05	false
ENSG00000267183	lincRNA		AC010525.6	-1.04091	-0.961889	0.386608	> 0.05	false	-1.27429	-1.13358	0.189769	> 0.05	false	-0.222017	-0.93455	0.848511	> 0.05	false
ENSG00000267018	lincRNA		AC010525.7	-3.664	-0.853791	0.000877992	> 0.05	false	-1.82696	-0.773208	0.0371306	> 0.05	false	-2.83304	-1.03393	0.00128464	> 0.05	false
ENSG00000264645	miRNA		AC010528.1	0	-3.1644	1	> 0.05	false	-5.12548e-15	-3.30304	1	> 0.05	false	5.12548e-15	-3.42538	1	> 0.05	false
ENSG00000226180	protein_coding	Uncharacterized protein; cDNA FLJ45526 fis, clone BRTHA2027227 [Source:UniProtKB/TrEMBL;Acc:Q6ZSH4]	AC010536.1	2.35459	-2.99411	1	> 0.05	false	2.34774	-3.13102	1	> 0.05	false	5.12548e-15	-3.42538	1	> 0.05	false
ENSG00000265209	miRNA		AC010543.1	0	-3.1644	1	> 0.05	false	-5.12548e-15	-3.30304	1	> 0.05	false	5.12548e-15	-3.42538	1	> 0.05	false
ENSG00000223123	miRNA		AC010546.1	0	-3.1644	1	> 0.05	false	-5.12548e-15	-3.30304	1	> 0.05	false	5.12548e-15	-3.42538	1	> 0.05	false
ENSG00000265704	miRNA		AC010595.1	0	-3.1644	1	> 0.05	false	-5.12548e-15	-3.30304	1	> 0.05	false	5.12548e-15	-3.42538	1	> 0.05	false
ENSG00000222086	miRNA		AC010609.1	0	-3.1644	1	> 0.05	false	-5.12548e-15	-3.30304	1	> 0.05	false	5.12548e-15	-3.42538	1	> 0.05	false
ENSG00000256240	pseudogene		AC010620.1	0	-3.1644	1	> 0.05	false	-5.12548e-15	-3.30304	1	> 0.05	false	5.12548e-15	-3.42538	1	> 0.05	false
ENSG00000267443	processed_transcript		AC010641.1	0	-3.1644	1	> 0.05	false	-5.12548e-15	-3.30304	1	> 0.05	false	5.12548e-15	-3.42538	1	> 0.05	false
ENSG00000267216	protein_coding	Uncharacterized protein [Source:UniProtKB/TrEMBL;Acc:K7EQD1]	AC010642.1	-0.00417816	-0.957992	1	> 0.05	false	0.035093	-1.05335	1	> 0.05	false	-0.0954686	-1.2189	1	> 0.05	false
ENSG00000269794	pseudogene		AC010642.2	1.82912	-2.46275	0.502324	> 0.05	false	-0.0189092	-2.98257	1	> 0.05	false	-0.0134668	-3.1037	1	> 0.05	false
ENSG00000269095	protein_coding	Uncharacterized protein [Source:UniProtKB/TrEMBL;Acc:M0R384]	AC010646.3	0	-3.1644	1	> 0.05	false	-5.12548e-15	-3.30304	1	> 0.05	false	5.12548e-15	-3.42538	1	> 0.05	false
ENSG00000267448	antisense		AC010649.1	0	-3.1644	1	> 0.05	false	-5.12548e-15	-3.30304	1	> 0.05	false	5.12548e-15	-3.42538	1	> 0.05	false
ENSG00000232383	pseudogene		AC010677.5	1.35446	-1.70272	0.313236	> 0.05	false	0.0329632	-2.29898	1	> 0.05	false	0.293265	-2.33973	1	> 0.05	false
ENSG00000223517	lincRNA		AC010723.1	-2.28531	-2.99519	1	> 0.05	false	-2.31859	-3.13326	1	> 0.05	false	-2.32127	-3.25565	1	> 0.05	false
ENSG00000266220	miRNA		AC010723.2	0	-3.1644	1	> 0.05	false	-5.12548e-15	-3.30304	1	> 0.05	false	5.12548e-15	-3.42538	1	> 0.05	false
ENSG00000221517	miRNA		AC010724.1	0	-3.1644	1	> 0.05	false	-5.12548e-15	-3.30304	1	> 0.05	false	5.12548e-15	-3.42538	1	> 0.05	false
ENSG00000242540	processed_transcript		AC010729.1	0	-3.1644	1	> 0.05	false	-5.12548e-15	-3.30304	1	> 0.05	false	5.12548e-15	-3.42538	1	> 0.05	false
ENSG00000236106	lincRNA		AC010729.2	0	-3.1644	1	> 0.05	false	-5.12548e-15	-3.30304	1	> 0.05	false	5.12548e-15	-3.42538	1	> 0.05	false
ENSG00000237266	lincRNA		AC010729.3	0	-3.1644	1	> 0.05	false	-5.12548e-15	-3.30304	1	> 0.05	false	2.31232	-3.256	1	> 0.05	false
ENSG00000228577	antisense		AC010731.2	0	-3.1644	1	> 0.05	false	-5.12548e-15	-3.30304	1	> 0.05	false	5.12548e-15	-3.42538	1	> 0.05	false
ENSG00000231653	antisense		AC010731.3	0	-3.1644	1	> 0.05	false	-5.12548e-15	-3.30304	1	> 0.05	false	5.12548e-15	-3.42538	1	> 0.05	false
ENSG00000235118	antisense		AC010731.4	0	-3.1644	1	> 0.05	false	-5.12548e-15	-3.30304	1	> 0.05	false	5.12548e-15	-3.42538	1	> 0.05	false
ENSG00000213083	pseudogene		AC010731.6	3.21197	-2.84125	0.558408	> 0.05	false	2.34724	-3.13102	1	> 0.05	false	4.63607	-2.61915	0.0520585	> 0.05	false
ENSG00000228414	processed_transcript		AC010733.4	-0.771843	-2.706	1	> 0.05	false	-0.817625	-2.84185	1	> 0.05	false	-3.16601	-3.10385	0.555612	> 0.05	false
ENSG00000232713	pseudogene		AC010733.5	-1.43065	-0.617616	0.134704	> 0.05	false	-0.90846	-0.596721	0.201324	> 0.05	false	-0.842169	-0.695938	0.25074	> 0.05	false
ENSG00000237024	pseudogene		AC010733.7	-2.28512	-2.99519	1	> 0.05	false	-0.0141002	-2.98306	1	> 0.05	false	-2.32131	-3.25565	1	> 0.05	false
ENSG00000221372	miRNA		AC010739.1	0	-3.1644	1	> 0.05	false	-5.12548e-15	-3.30304	1	> 0.05	false	5.12548e-15	-3.42538	1	> 0.05	false
ENSG00000238065	pseudogene		AC010740.1	0	-3.1644	1	> 0.05	false	-5.12548e-15	-3.30304	1	> 0.05	false	5.12548e-15	-3.42538	1	> 0.05	false
ENSG00000232548	lincRNA		AC010744.1	0	-3.1644	1	> 0.05	false	-5.12548e-15	-3.30304	1	> 0.05	false	5.12548e-15	-3.42538	1	> 0.05	false
ENSG00000226041	lincRNA		AC010745.1	2.35824	-2.99386	1	> 0.05	false	-5.12548e-15	-3.30304	1	> 0.05	false	5.12548e-15	-3.42538	1	> 0.05	false
ENSG00000228876	lincRNA		AC010745.2	0	-3.1644	1	> 0.05	false	-5.12548e-15	-3.30304	1	> 0.05	false	5.12548e-15	-3.42538	1	> 0.05	false
ENSG00000231266	lincRNA		AC010745.3	0	-3.1644	1	> 0.05	false	-5.12548e-15	-3.30304	1	> 0.05	false	5.12548e-15	-3.42538	1	> 0.05	false
ENSG00000232444	lincRNA		AC010745.4	0	-3.1644	1	> 0.05	false	-5.12548e-15	-3.30304	1	> 0.05	false	5.12548e-15	-3.42538	1	> 0.05	false
ENSG00000225979	antisense		AC010746.3	0.921958	-2.7047	1	> 0.05	false	1.75065	-2.60595	0.426806	> 0.05	false	0.855611	-2.96519	1	> 0.05	false
ENSG00000237824	pseudogene		AC010747.2	0	-3.1644	1	> 0.05	false	-5.12548e-15	-3.30304	1	> 0.05	false	5.12548e-15	-3.42538	1	> 0.05	false
ENSG00000221389	miRNA		AC010754.1	0	-3.1644	1	> 0.05	false	-5.12548e-15	-3.30304	1	> 0.05	false	5.12548e-15	-3.42538	1	> 0.05	false
ENSG00000269182	protein_coding		AC010760.1	0	-3.1644	1	> 0.05	false	-5.12548e-15	-3.30304	1	> 0.05	false	5.12548e-15	-3.42538	1	> 0.05	false
ENSG00000265840	antisense		AC010761.10	0	-3.1644	1	> 0.05	false	-5.12548e-15	-3.30304	1	> 0.05	false	5.12548e-15	-3.42538	1	> 0.05	false
ENSG00000265205	antisense		AC010761.13	-1.96841	0.68716	0.0361446	> 0.05	false	-2.40959	0.505124	0.000392924	> 0.05	false	-1.36352	0.59431	0.0238832	> 0.05	false
ENSG00000267729	antisense		AC010761.14	0	-3.1644	1	> 0.05	false	-5.12548e-15	-3.30304	1	> 0.05	false	5.12548e-15	-3.42538	1	> 0.05	false
ENSG00000265073	antisense		AC010761.6	0	-3.1644	1	> 0.05	false	-5.12548e-15	-3.30304	1	> 0.05	false	5.12548e-15	-3.42538	1	> 0.05	false
ENSG00000264577	antisense		AC010761.8	0.0820215	-1.57921	1	> 0.05	false	-5.04405	-2.30234	0.0177832	> 0.05	false	-2.72553	-2.33712	0.0708329	> 0.05	false
ENSG00000265474	antisense		AC010761.9	0.919985	-2.70494	1	> 0.05	false	-2.31884	-3.13326	1	> 0.05	false	-2.32143	-3.25565	1	> 0.05	false
ENSG00000251879	miRNA		AC010874.1	0	-3.1644	1	> 0.05	false	-5.12548e-15	-3.30304	1	> 0.05	false	5.12548e-15	-3.42538	1	> 0.05	false
ENSG00000269291	protein_coding	Uncharacterized protein [Source:UniProtKB/TrEMBL;Acc:M0R234]	AC010877.1	-2.29223	-2.99468	1	> 0.05	false	-0.0197295	-2.98257	1	> 0.05	false	-2.3276	-3.25516	1	> 0.05	false
ENSG00000225402	pseudogene		AC010878.3	-0.394514	2.68967	0.504339	> 0.05	false	0.37024	2.96591	0.391293	> 0.05	false	1.57513	3.6359	0.00014757	0.0116396	false
ENSG00000224400	lincRNA		AC010880.1	0	-3.1644	1	> 0.05	false	-5.12548e-15	-3.30304	1	> 0.05	false	5.12548e-15	-3.42538	1	> 0.05	false
ENSG00000234936	antisense		AC010883.5	0.332889	-1.91723	1	> 0.05	false	0.244023	-2.05809	1	> 0.05	false	0.816534	-1.96615	0.517574	> 0.05	false
ENSG00000224509	antisense		AC010884.1	0	-3.1644	1	> 0.05	false	-5.12548e-15	-3.30304	1	> 0.05	false	5.12548e-15	-3.42538	1	> 0.05	false
ENSG00000263685	miRNA		AC010884.2	0	-3.1644	1	> 0.05	false	-5.12548e-15	-3.30304	1	> 0.05	false	5.12548e-15	-3.42538	1	> 0.05	false
ENSG00000224414	pseudogene		AC010886.2	0	-3.1644	1	> 0.05	false	-5.12548e-15	-3.30304	1	> 0.05	false	5.12548e-15	-3.42538	1	> 0.05	false
ENSG00000251849	miRNA		AC010887.1	0	-3.1644	1	> 0.05	false	-5.12548e-15	-3.30304	1	> 0.05	false	5.12548e-15	-3.42538	1	> 0.05	false
ENSG00000226953	processed_transcript		AC010890.1	0	-3.1644	1	> 0.05	false	-5.12548e-15	-3.30304	1	> 0.05	false	5.12548e-15	-3.42538	1	> 0.05	false
ENSG00000228379	lincRNA		AC010891.2	0	-3.1644	1	> 0.05	false	-5.12548e-15	-3.30304	1	> 0.05	false	5.12548e-15	-3.42538	1	> 0.05	false
ENSG00000226853	lincRNA		AC010894.3	-0.35093	-1.41127	0.787069	> 0.05	false	-0.38754	-1.54126	0.75492	> 0.05	false	0.00239221	-1.51929	1	> 0.05	false
ENSG00000179997	pseudogene		AC010894.4	0.516071	-0.577605	0.502616	> 0.05	false	0.301452	-0.780803	0.736157	> 0.05	false	-0.2606	-1.13637	0.823361	> 0.05	false
ENSG00000237798	antisense		AC010894.5	-1.74499	-0.679753	0.0458259	> 0.05	false	-1.99805	-0.840016	0.0101027	> 0.05	false	-2.22872	-0.997693	0.00517762	> 0.05	false
ENSG00000232479	pseudogene		AC010900.2	0	-3.1644	1	> 0.05	false	-5.12548e-15	-3.30304	1	> 0.05	false	5.12548e-15	-3.42538	1	> 0.05	false
ENSG00000213774	pseudogene		AC010904.1	0.154478	-0.285062	0.914325	> 0.05	false	0.58987	-0.194216	0.613141	> 0.05	false	-0.363544	-0.725212	0.751747	> 0.05	false
ENSG00000237370	antisense		AC010907.2	0	-3.1644	1	> 0.05	false	-5.12548e-15	-3.30304	1	> 0.05	false	5.12548e-15	-3.42538	1	> 0.05	false
ENSG00000224661	antisense		AC010907.5	0	-3.1644	1	> 0.05	false	-5.12548e-15	-3.30304	1	> 0.05	false	5.12548e-15	-3.42538	1	> 0.05	false
ENSG00000253011	miRNA		AC010928.1	0	-3.1644	1	> 0.05	false	-5.12548e-15	-3.30304	1	> 0.05	false	5.12548e-15	-3.42538	1	> 0.05	false
ENSG00000221030	miRNA		AC010930.1	-3.14105	-2.84288	0.567051	> 0.05	false	-3.17552	-2.98042	0.544034	> 0.05	false	-3.17907	-3.10287	0.544867	> 0.05	false
ENSG00000232668	pseudogene		AC010967.1	0	-3.1644	1	> 0.05	false	-5.12548e-15	-3.30304	1	> 0.05	false	5.12548e-15	-3.42538	1	> 0.05	false
ENSG00000228033	lincRNA		AC010967.2	0	-3.1644	1	> 0.05	false	-5.12548e-15	-3.30304	1	> 0.05	false	5.12548e-15	-3.42538	1	> 0.05	false
ENSG00000232604	lincRNA		AC010967.3	0	-3.1644	1	> 0.05	false	-5.12548e-15	-3.30304	1	> 0.05	false	5.12548e-15	-3.42538	1	> 0.05	false
ENSG00000188525	antisense		AC010969.1	2.35463	-2.99411	1	> 0.05	false	-5.12548e-15	-3.30304	1	> 0.05	false	5.12548e-15	-3.42538	1	> 0.05	false
ENSG00000251966	miRNA		AC010970.1	0	-3.1644	1	> 0.05	false	-5.12548e-15	-3.30304	1	> 0.05	false	5.12548e-15	-3.42538	1	> 0.05	false
ENSG00000234686	lincRNA		AC010971.1	0	-3.1644	1	> 0.05	false	-5.12548e-15	-3.30304	1	> 0.05	false	5.12548e-15	-3.42538	1	> 0.05	false
ENSG00000230065	antisense		AC010974.3	0	-3.1644	1	> 0.05	false	-5.12548e-15	-3.30304	1	> 0.05	false	5.12548e-15	-3.42538	1	> 0.05	false
ENSG00000229385	antisense		AC010975.1	0	-3.1644	1	> 0.05	false	-5.12548e-15	-3.30304	1	> 0.05	false	5.12548e-15	-3.42538	1	> 0.05	false
ENSG00000230237	pseudogene		AC010975.2	-2.29208	-2.99468	1	> 0.05	false	-2.32439	-3.13277	1	> 0.05	false	-2.32773	-3.25516	1	> 0.05	false
ENSG00000231731	antisense		AC010976.2	1.91428	-1.40563	0.150554	> 0.05	false	-0.916468	-2.49458	0.722266	> 0.05	false	0.00580674	-2.42294	1	> 0.05	false
ENSG00000237732	pseudogene		AC010980.2	-3.12454	-2.84388	0.572837	> 0.05	false	-3.16306	-2.9814	0.550068	> 0.05	false	-0.84252	-2.96586	1	> 0.05	false
ENSG00000234199	lincRNA		AC010982.1	0.230597	-1.41011	1	> 0.05	false	0.301672	-1.49265	0.864488	> 0.05	false	-0.569177	-1.90223	0.676227	> 0.05	false
ENSG00000235242	lincRNA		AC010982.2	0	-3.1644	1	> 0.05	false	-5.12548e-15	-3.30304	1	> 0.05	false	5.12548e-15	-3.42538	1	> 0.05	false
ENSG00000235056	lincRNA		AC010983.1	0	-3.1644	1	> 0.05	false	-5.12548e-15	-3.30304	1	> 0.05	false	5.12548e-15	-3.42538	1	> 0.05	false
ENSG00000230646	pseudogene	Kruppel-like factor 2 pseudogene 2 [Source:HGNC Symbol;Acc:49281]	AC010984.3	0	-3.1644	1	> 0.05	false	-5.12548e-15	-3.30304	1	> 0.05	false	5.12548e-15	-3.42538	1	> 0.05	false
ENSG00000223349	pseudogene	Kruppel-like factor 2 pseudogene 3 [Source:HGNC Symbol;Acc:49282]	AC010984.4	0	-3.1644	1	> 0.05	false	-5.12548e-15	-3.30304	1	> 0.05	false	5.12548e-15	-3.42538	1	> 0.05	false
ENSG00000235495	lincRNA		AC010987.5	0	-3.1644	1	> 0.05	false	-5.12548e-15	-3.30304	1	> 0.05	false	5.12548e-15	-3.42538	1	> 0.05	false
ENSG00000237013	lincRNA		AC010987.6	0	-3.1644	1	> 0.05	false	-5.12548e-15	-3.30304	1	> 0.05	false	5.12548e-15	-3.42538	1	> 0.05	false
ENSG00000222586	miRNA		AC010999.1	0	-3.1644	1	> 0.05	false	-5.12548e-15	-3.30304	1	> 0.05	false	5.12548e-15	-3.42538	1	> 0.05	false
ENSG00000264277	miRNA		AC011073.1	0	-3.1644	1	> 0.05	false	-5.12548e-15	-3.30304	1	> 0.05	false	5.12548e-15	-3.42538	1	> 0.05	false
ENSG00000225582	lincRNA		AC011193.1	0	-3.1644	1	> 0.05	false	-5.12548e-15	-3.30304	1	> 0.05	false	5.12548e-15	-3.42538	1	> 0.05	false
ENSG00000235518	lincRNA		AC011196.3	-2.29222	-2.99468	1	> 0.05	false	-2.32435	-3.13277	1	> 0.05	false	-2.32771	-3.25516	1	> 0.05	false
ENSG00000225253	pseudogene		AC011225.1	1.84053	-2.4618	0.502784	> 0.05	false	0.0201072	-2.9787	1	> 0.05	false	0.849923	-2.96471	1	> 0.05	false
ENSG00000232089	pseudogene		AC011233.2	0	-3.1644	1	> 0.05	false	2.3473	-3.13102	1	> 0.05	false	5.12548e-15	-3.42538	1	> 0.05	false
ENSG00000224361	protein_coding	Uncharacterized protein [Source:UniProtKB/TrEMBL;Acc:C9JNN6]	AC011239.1	0	-3.1644	1	> 0.05	false	-5.12548e-15	-3.30304	1	> 0.05	false	5.12548e-15	-3.42538	1	> 0.05	false
ENSG00000229695	pseudogene		AC011242.5	-0.549353	-1.2103	0.597522	> 0.05	false	-0.982563	-1.44319	0.348345	> 0.05	false	-1.76535	-1.72368	0.114535	> 0.05	false
ENSG00000223658	pseudogene		AC011242.6	0	-3.1644	1	> 0.05	false	-5.12548e-15	-3.30304	1	> 0.05	false	5.12548e-15	-3.42538	1	> 0.05	false
ENSG00000223430	lincRNA		AC011243.1	0	-3.1644	1	> 0.05	false	-5.12548e-15	-3.30304	1	> 0.05	false	5.12548e-15	-3.42538	1	> 0.05	false
ENSG00000235586	antisense		AC011247.3	-0.781162	-2.70477	1	> 0.05	false	-0.87254	-2.84471	1	> 0.05	false	-3.17907	-3.10287	0.544907	> 0.05	false
ENSG00000236510	antisense		AC011284.3	-2.29232	-2.99468	1	> 0.05	false	-2.32437	-3.13277	1	> 0.05	false	-2.32774	-3.25516	1	> 0.05	false
ENSG00000232328	lincRNA		AC011286.1	0	-3.1644	1	> 0.05	false	-5.12548e-15	-3.30304	1	> 0.05	false	5.12548e-15	-3.42538	1	> 0.05	false
ENSG00000229618	lincRNA		AC011288.2	2.35823	-2.99386	1	> 0.05	false	-5.12548e-15	-3.30304	1	> 0.05	false	5.12548e-15	-3.42538	1	> 0.05	false
ENSG00000227172	antisense		AC011290.4	0	-3.1644	1	> 0.05	false	-5.12548e-15	-3.30304	1	> 0.05	false	5.12548e-15	-3.42538	1	> 0.05	false
ENSG00000236015	pseudogene		AC011290.5	1.01191	0.0120108	0.162548	> 0.05	false	-0.103546	-0.650761	1	> 0.05	false	-0.373621	-0.871094	0.65305	> 0.05	false
ENSG00000265161	miRNA		AC011293.1	0	-3.1644	1	> 0.05	false	-5.12548e-15	-3.30304	1	> 0.05	false	5.12548e-15	-3.42538	1	> 0.05	false
ENSG00000233539	protein_coding	Uncharacterized protein [Source:UniProtKB/TrEMBL;Acc:C9J2X1]	AC011294.3	0	-3.1644	1	> 0.05	false	-5.12548e-15	-3.30304	1	> 0.05	false	5.12548e-15	-3.42538	1	> 0.05	false
ENSG00000268822	protein_coding	HCG2013738; Uncharacterized protein [Source:UniProtKB/TrEMBL;Acc:Q8TAU7]	AC011298.1	0	-3.1644	1	> 0.05	false	-5.12548e-15	-3.30304	1	> 0.05	false	5.12548e-15	-3.42538	1	> 0.05	false
ENSG00000219159	lincRNA		AC011298.2	0	-3.1644	1	> 0.05	false	-5.12548e-15	-3.30304	1	> 0.05	false	5.12548e-15	-3.42538	1	> 0.05	false
ENSG00000229805	lincRNA		AC011306.1	0	-3.1644	1	> 0.05	false	-5.12548e-15	-3.30304	1	> 0.05	false	5.12548e-15	-3.42538	1	> 0.05	false
ENSG00000226702	lincRNA		AC011306.2	0	-3.1644	1	> 0.05	false	-5.12548e-15	-3.30304	1	> 0.05	false	5.12548e-15	-3.42538	1	> 0.05	false
ENSG00000268857	protein_coding		AC011308.1	0	-3.1644	1	> 0.05	false	-5.12548e-15	-3.30304	1	> 0.05	false	5.12548e-15	-3.42538	1	> 0.05	false
ENSG00000264749	miRNA		AC011313.1	0	-3.1644	1	> 0.05	false	-5.12548e-15	-3.30304	1	> 0.05	false	5.12548e-15	-3.42538	1	> 0.05	false
ENSG00000233487	pseudogene		AC011322.1	0	-3.1644	1	> 0.05	false	-5.12548e-15	-3.30304	1	> 0.05	false	5.12548e-15	-3.42538	1	> 0.05	false
ENSG00000240430	processed_transcript	creatine kinase, mitochondrial 1B [Source:HGNC Symbol;Acc:1995]	AC011330.12	0	-3.1644	1	> 0.05	false	-5.12548e-15	-3.30304	1	> 0.05	false	5.12548e-15	-3.42538	1	> 0.05	false
ENSG00000249839	pseudogene		AC011330.5	-2.29208	-2.99468	1	> 0.05	false	-2.32427	-3.13277	1	> 0.05	false	-2.32773	-3.25516	1	> 0.05	false
ENSG00000224677	pseudogene	protein disulfide isomerase family A, member 3 pseudogene 2 [Source:HGNC Symbol;Acc:49403]	AC011330.6	0	-3.1644	1	> 0.05	false	-5.12548e-15	-3.30304	1	> 0.05	false	5.12548e-15	-3.42538	1	> 0.05	false
ENSG00000253311	lincRNA		AC011343.1	0	-3.1644	1	> 0.05	false	-5.12548e-15	-3.30304	1	> 0.05	false	5.12548e-15	-3.42538	1	> 0.05	false
ENSG00000265875	miRNA		AC011357.1	0	-3.1644	1	> 0.05	false	-5.12548e-15	-3.30304	1	> 0.05	false	5.12548e-15	-3.42538	1	> 0.05	false
ENSG00000239192	miRNA		AC011363.1	0	-3.1644	1	> 0.05	false	-5.12548e-15	-3.30304	1	> 0.05	false	5.12548e-15	-3.42538	1	> 0.05	false
ENSG00000254106	protein_coding	Uncharacterized protein [Source:UniProtKB/TrEMBL;Acc:E5RJE8]	AC011366.3	0	-3.1644	1	> 0.05	false	-5.12548e-15	-3.30304	1	> 0.05	false	5.12548e-15	-3.42538	1	> 0.05	false
ENSG00000264890	miRNA		AC011379.1	0	-3.1644	1	> 0.05	false	-5.12548e-15	-3.30304	1	> 0.05	false	3.1523	-3.10452	0.558082	> 0.05	false
ENSG00000197830	pseudogene		AC011385.1	-2.2858	0.194407	0.0258652	> 0.05	false	-1.43658	0.247376	0.043599	> 0.05	false	-1.4385	0.129023	0.0215036	> 0.05	false
ENSG00000232129	pseudogene		AC011385.2	-4.04432	-2.5817	0.178906	> 0.05	false	-1.74447	-2.60069	0.43002	> 0.05	false	-0.912755	-2.61739	0.727897	> 0.05	false
ENSG00000248696	pseudogene		AC011406.2	0	-3.1644	1	> 0.05	false	2.31154	-3.13494	1	> 0.05	false	5.12548e-15	-3.42538	1	> 0.05	false
ENSG00000216127	miRNA		AC011407.1	0	-3.1644	1	> 0.05	false	-5.12548e-15	-3.30304	1	> 0.05	false	5.12548e-15	-3.42538	1	> 0.05	false
ENSG00000264303	miRNA		AC011410.1	0	-3.1644	1	> 0.05	false	-5.12548e-15	-3.30304	1	> 0.05	false	5.12548e-15	-3.42538	1	> 0.05	false
ENSG00000265104	miRNA		AC011416.1	0	-3.1644	1	> 0.05	false	-5.12548e-15	-3.30304	1	> 0.05	false	5.12548e-15	-3.42538	1	> 0.05	false
ENSG00000223539	pseudogene		AC011431.1	0	-3.1644	1	> 0.05	false	-5.12548e-15	-3.30304	1	> 0.05	false	5.12548e-15	-3.42538	1	> 0.05	false
ENSG00000263840	miRNA		AC011431.2	0	-3.1644	1	> 0.05	false	-5.12548e-15	-3.30304	1	> 0.05	false	5.12548e-15	-3.42538	1	> 0.05	false
ENSG00000265023	miRNA		AC011450.1	0	-3.1644	1	> 0.05	false	-5.12548e-15	-3.30304	1	> 0.05	false	5.12548e-15	-3.42538	1	> 0.05	false
ENSG00000265569	miRNA		AC011453.1	0	-3.1644	1	> 0.05	false	-5.12548e-15	-3.30304	1	> 0.05	false	5.12548e-15	-3.42538	1	> 0.05	false
ENSG00000221504	miRNA		AC011456.1	0	-3.1644	1	> 0.05	false	-5.12548e-15	-3.30304	1	> 0.05	false	5.12548e-15	-3.42538	1	> 0.05	false
ENSG00000221258	miRNA		AC011465.1	0	-3.1644	1	> 0.05	false	-5.12548e-15	-3.30304	1	> 0.05	false	5.12548e-15	-3.42538	1	> 0.05	false
ENSG00000221790	miRNA		AC011467.1	0	-3.1644	1	> 0.05	false	-5.12548e-15	-3.30304	1	> 0.05	false	5.12548e-15	-3.42538	1	> 0.05	false
ENSG00000226104	protein_coding	Uncharacterized protein [Source:UniProtKB/TrEMBL;Acc:H0Y7T2]	AC011475.1	-1.4457	-1.58311	0.19624	> 0.05	false	-2.43983	-1.84285	0.0396792	> 0.05	false	-5.61655	-2.10339	0.00256342	> 0.05	false
ENSG00000265339	miRNA		AC011477.1	0	-3.1644	1	> 0.05	false	-5.12548e-15	-3.30304	1	> 0.05	false	5.12548e-15	-3.42538	1	> 0.05	false
ENSG00000223148	miRNA		AC011478.1	0	-3.1644	1	> 0.05	false	-5.12548e-15	-3.30304	1	> 0.05	false	5.12548e-15	-3.42538	1	> 0.05	false
ENSG00000204850	protein_coding	Uncharacterized protein; cDNA FLJ42076 fis, clone SYNOV2018921 [Source:UniProtKB/TrEMBL;Acc:Q6ZVU4]	AC011484.1	0	-3.1644	1	> 0.05	false	-5.12548e-15	-3.30304	1	> 0.05	false	5.12548e-15	-3.42538	1	> 0.05	false
ENSG00000220693	pseudogene		AC011498.1	-0.775267	-2.70526	1	> 0.05	false	-3.16954	-2.98091	0.519251	> 0.05	false	-3.173	-3.10336	0.519838	> 0.05	false
ENSG00000263995	miRNA		AC011499.1	0	-3.1644	1	> 0.05	false	-5.12548e-15	-3.30304	1	> 0.05	false	5.12548e-15	-3.42538	1	> 0.05	false
ENSG00000213922	protein_coding	Interleukin-like; Uncharacterized protein [Source:UniProtKB/TrEMBL;Acc:Q1AN28]	AC011500.1	-0.440461	-2.46482	1	> 0.05	false	-3.69156	-2.84404	0.325481	> 0.05	false	-3.69465	-2.96653	0.332737	> 0.05	false
ENSG00000268833	antisense		AC011513.4	0.805146	-1.57909	0.634266	> 0.05	false	-0.905297	-2.21423	0.624724	> 0.05	false	-0.243905	-2.17819	1	> 0.05	false
ENSG00000225370	pseudogene		AC011515.2	-2.29227	-2.99468	1	> 0.05	false	-2.32413	-3.13277	1	> 0.05	false	-2.32763	-3.25516	1	> 0.05	false
ENSG00000269796	lincRNA		AC011516.1	0	-3.1644	1	> 0.05	false	-5.12548e-15	-3.30304	1	> 0.05	false	5.12548e-15	-3.42538	1	> 0.05	false
ENSG00000268038	lincRNA		AC011516.2	0	-3.1644	1	> 0.05	false	-5.12548e-15	-3.30304	1	> 0.05	false	5.12548e-15	-3.42538	1	> 0.05	false
ENSG00000267204	lincRNA		AC011518.1	0	-3.1644	1	> 0.05	false	-5.12548e-15	-3.30304	1	> 0.05	false	5.12548e-15	-3.42538	1	> 0.05	false
ENSG00000267133	lincRNA		AC011518.2	0	-3.1644	1	> 0.05	false	-5.12548e-15	-3.30304	1	> 0.05	false	5.12548e-15	-3.42538	1	> 0.05	false
ENSG00000267968	antisense		AC011523.2	0	-3.1644	1	> 0.05	false	-5.12548e-15	-3.30304	1	> 0.05	false	5.12548e-15	-3.42538	1	> 0.05	false
ENSG00000267528	lincRNA		AC011524.1	0	-3.1644	1	> 0.05	false	-5.12548e-15	-3.30304	1	> 0.05	false	5.12548e-15	-3.42538	1	> 0.05	false
ENSG00000267027	lincRNA		AC011524.2	2.35458	-2.99411	1	> 0.05	false	-5.12548e-15	-3.30304	1	> 0.05	false	5.12548e-15	-3.42538	1	> 0.05	false
ENSG00000267240	lincRNA		AC011524.3	-2.28525	-2.99519	1	> 0.05	false	-2.31887	-3.13326	1	> 0.05	false	-2.32109	-3.25565	1	> 0.05	false
ENSG00000261400	lincRNA		AC011525.2	0	-3.1644	1	> 0.05	false	2.3475	-3.13102	1	> 0.05	false	5.12548e-15	-3.42538	1	> 0.05	false
ENSG00000267465	lincRNA		AC011525.4	0	-3.1644	1	> 0.05	false	-5.12548e-15	-3.30304	1	> 0.05	false	5.12548e-15	-3.42538	1	> 0.05	false
ENSG00000267107	lincRNA		AC011526.1	-3.12455	-2.84388	0.57277	> 0.05	false	-3.16306	-2.9814	0.55012	> 0.05	false	-3.166	-3.10385	0.555783	> 0.05	false
ENSG00000268434	protein_coding	Uncharacterized protein [Source:UniProtKB/TrEMBL;Acc:M0QX08]	AC011530.4	0	-3.1644	1	> 0.05	false	-5.12548e-15	-3.30304	1	> 0.05	false	5.12548e-15	-3.42538	1	> 0.05	false
ENSG00000268673	lincRNA		AC011537.3	0	-3.1644	1	> 0.05	false	-5.12548e-15	-3.30304	1	> 0.05	false	2.32553	-3.25497	1	> 0.05	false
ENSG00000268423	protein_coding	Uncharacterized protein [Source:UniProtKB/TrEMBL;Acc:M0QY19]	AC011551.3	-3.13294	-2.84338	0.520721	> 0.05	false	-3.16954	-2.98091	0.518496	> 0.05	false	-3.173	-3.10336	0.51916	> 0.05	false
ENSG00000267020	antisense		AC011558.5	0	-3.1644	1	> 0.05	false	-5.12548e-15	-3.30304	1	> 0.05	false	5.12548e-15	-3.42538	1	> 0.05	false
ENSG00000263690	miRNA		AC011591.1	0	-3.1644	1	> 0.05	false	-5.12548e-15	-3.30304	1	> 0.05	false	5.12548e-15	-3.42538	1	> 0.05	false
ENSG00000223436	antisense		AC011625.1	0	-3.1644	1	> 0.05	false	-5.12548e-15	-3.30304	1	> 0.05	false	5.12548e-15	-3.42538	1	> 0.05	false
ENSG00000252093	miRNA		AC011626.1	0	-3.1644	1	> 0.05	false	-5.12548e-15	-3.30304	1	> 0.05	false	5.12548e-15	-3.42538	1	> 0.05	false
ENSG00000259252	lincRNA		AC011648.1	0	-3.1644	1	> 0.05	false	-5.12548e-15	-3.30304	1	> 0.05	false	5.12548e-15	-3.42538	1	> 0.05	false
ENSG00000265219	miRNA		AC011652.1	0	-3.1644	1	> 0.05	false	-5.12548e-15	-3.30304	1	> 0.05	false	5.12548e-15	-3.42538	1	> 0.05	false
ENSG00000266096	miRNA		AC011652.2	0	-3.1644	1	> 0.05	false	-5.12548e-15	-3.30304	1	> 0.05	false	5.12548e-15	-3.42538	1	> 0.05	false
ENSG00000216522	pseudogene		AC011718.1	0	-3.1644	1	> 0.05	false	2.30762	-3.13494	1	> 0.05	false	5.12548e-15	-3.42538	1	> 0.05	false
ENSG00000223579	lincRNA		AC011718.2	0	-3.1644	1	> 0.05	false	-5.12548e-15	-3.30304	1	> 0.05	false	5.12548e-15	-3.42538	1	> 0.05	false
ENSG00000227005	lincRNA		AC011718.3	0	-3.1644	1	> 0.05	false	-5.12548e-15	-3.30304	1	> 0.05	false	5.12548e-15	-3.42538	1	> 0.05	false
ENSG00000204196	pseudogene		AC011737.2	0	-3.1644	1	> 0.05	false	-5.12548e-15	-3.30304	1	> 0.05	false	5.12548e-15	-3.42538	1	> 0.05	false
ENSG00000252308	miRNA		AC011738.1	0	-3.1644	1	> 0.05	false	-5.12548e-15	-3.30304	1	> 0.05	false	5.12548e-15	-3.42538	1	> 0.05	false
ENSG00000231638	antisense		AC011738.4	2.35827	-2.99386	1	> 0.05	false	-5.12548e-15	-3.30304	1	> 0.05	false	2.31139	-3.256	1	> 0.05	false
ENSG00000231655	pseudogene		AC011742.3	-4.35106	-2.4664	0.102644	> 0.05	false	-0.69645	-2.30424	0.759936	> 0.05	false	-4.39441	-2.72495	0.0879964	> 0.05	false
ENSG00000227133	pseudogene		AC011742.5	0	-3.1644	1	> 0.05	false	-5.12548e-15	-3.30304	1	> 0.05	false	5.12548e-15	-3.42538	1	> 0.05	false
ENSG00000231435	lincRNA		AC011747.3	-1.79848	-1.99646	0.200875	> 0.05	false	-0.932083	-1.97601	0.480925	> 0.05	false	-0.960092	-2.10186	0.474842	> 0.05	false
ENSG00000236008	lincRNA		AC011747.4	-1.54445	0.184294	0.0375387	> 0.05	false	-0.876272	0.258703	0.146891	> 0.05	false	-1.41129	-0.0138289	0.017695	> 0.05	false
ENSG00000231083	lincRNA		AC011747.6	-2.28529	-2.99519	1	> 0.05	false	-2.31899	-3.13326	1	> 0.05	false	-2.3219	-3.25565	1	> 0.05	false
ENSG00000235092	antisense		AC011747.7	-1.31726	-2.57968	0.69956	> 0.05	false	0.605835	-2.31048	0.802584	> 0.05	false	0.678118	-2.42516	0.76842	> 0.05	false
ENSG00000212025	miRNA		AC011748.1	0	-3.1644	1	> 0.05	false	-5.12548e-15	-3.30304	1	> 0.05	false	5.12548e-15	-3.42538	1	> 0.05	false
ENSG00000231204	lincRNA		AC011752.1	0	-3.1644	1	> 0.05	false	-5.12548e-15	-3.30304	1	> 0.05	false	5.12548e-15	-3.42538	1	> 0.05	false
ENSG00000230696	processed_transcript		AC011753.5	0.0728169	-2.84257	1	> 0.05	false	-2.31894	-3.13326	1	> 0.05	false	-2.32165	-3.25565	1	> 0.05	false
ENSG00000230603	pseudogene		AC011753.6	2.35822	-2.99386	1	> 0.05	false	-5.12548e-15	-3.30304	1	> 0.05	false	5.12548e-15	-3.42538	1	> 0.05	false
ENSG00000231099	pseudogene	BMS1 pseudogene 19 [Source:HGNC Symbol;Acc:49163]	AC011753.7	0	-3.1644	1	> 0.05	false	-5.12548e-15	-3.30304	1	> 0.05	false	5.12548e-15	-3.42538	1	> 0.05	false
ENSG00000224879	processed_transcript		AC011754.1	0	-3.1644	1	> 0.05	false	-5.12548e-15	-3.30304	1	> 0.05	false	5.12548e-15	-3.42538	1	> 0.05	false
ENSG00000269686	protein_coding	HCG2006742; Protein LOC100996685 [Source:UniProtKB/TrEMBL;Acc:M0R3G2]	AC011755.1	0	-3.1644	1	> 0.05	false	-5.12548e-15	-3.30304	1	> 0.05	false	5.12548e-15	-3.42538	1	> 0.05	false
ENSG00000234073	pseudogene		AC011816.1	-0.269435	-1.58121	0.866986	> 0.05	false	-1.16059	-1.91703	0.389944	> 0.05	false	-2.8873	-2.2553	0.0493837	> 0.05	false
ENSG00000229233	lincRNA		AC011891.5	0	-3.1644	1	> 0.05	false	-5.12548e-15	-3.30304	1	> 0.05	false	5.12548e-15	-3.42538	1	> 0.05	false
ENSG00000226806	antisense		AC011893.3	3.74524	-2.70316	0.344253	> 0.05	false	-5.12548e-15	-3.30304	1	> 0.05	false	2.3256	-3.25497	1	> 0.05	false
ENSG00000265629	protein_coding	Uncharacterized protein [Source:UniProtKB/TrEMBL;Acc:J3QQN5]	AC011897.1	0	-3.1644	1	> 0.05	false	-5.12548e-15	-3.30304	1	> 0.05	false	5.12548e-15	-3.42538	1	> 0.05	false
ENSG00000228505	lincRNA		AC011897.2	0	-3.1644	1	> 0.05	false	-5.12548e-15	-3.30304	1	> 0.05	false	5.12548e-15	-3.42538	1	> 0.05	false
ENSG00000231980	antisense		AC011899.10	0	-3.1644	1	> 0.05	false	2.31322	-3.13494	1	> 0.05	false	2.31387	-3.256	1	> 0.05	false
ENSG00000233038	antisense		AC011899.9	-0.323248	2.28696	0.68652	> 0.05	false	-0.344914	2.18455	0.646108	> 0.05	false	-1.08324	1.78664	0.132708	> 0.05	false
ENSG00000224612	lincRNA		AC011901.2	0	-3.1644	1	> 0.05	false	-5.12548e-15	-3.30304	1	> 0.05	false	5.12548e-15	-3.42538	1	> 0.05	false
ENSG00000257073	pseudogene		AC011933.1	0	-3.1644	1	> 0.05	false	-5.12548e-15	-3.30304	1	> 0.05	false	5.12548e-15	-3.42538	1	> 0.05	false
ENSG00000228007	pseudogene		AC011933.2	-3.42868	-1.6478	0.0196021	> 0.05	false	-2.13276	-1.66111	0.062579	> 0.05	false	-2.66217	-1.84159	0.0280039	> 0.05	false
ENSG00000265583	miRNA		AC011994.1	0	-3.1644	1	> 0.05	false	-5.12548e-15	-3.30304	1	> 0.05	false	5.12548e-15	-3.42538	1	> 0.05	false
ENSG00000237720	lincRNA		AC011995.1	0	-3.1644	1	> 0.05	false	-5.12548e-15	-3.30304	1	> 0.05	false	5.12548e-15	-3.42538	1	> 0.05	false
ENSG00000228391	lincRNA		AC011995.3	0	-3.1644	1	> 0.05	false	2.34761	-3.13102	1	> 0.05	false	5.12548e-15	-3.42538	1	> 0.05	false
ENSG00000222017	protein_coding	Uncharacterized protein [Source:UniProtKB/TrEMBL;Acc:B9A002]	AC011997.1	0	-3.1644	1	> 0.05	false	-5.12548e-15	-3.30304	1	> 0.05	false	5.12548e-15	-3.42538	1	> 0.05	false
ENSG00000236664	processed_transcript		AC011998.1	0	-3.1644	1	> 0.05	false	-5.12548e-15	-3.30304	1	> 0.05	false	5.12548e-15	-3.42538	1	> 0.05	false
ENSG00000229744	pseudogene		AC011998.2	0	-3.1644	1	> 0.05	false	-5.12548e-15	-3.30304	1	> 0.05	false	5.12548e-15	-3.42538	1	> 0.05	false
ENSG00000227241	pseudogene		AC011998.4	0.631018	-1.99209	0.832244	> 0.05	false	-0.920071	-2.49411	0.740707	> 0.05	false	-0.945499	-2.61793	0.754787	> 0.05	false
ENSG00000214070	pseudogene		AC011999.1	0	-3.1644	1	> 0.05	false	-5.12548e-15	-3.30304	1	> 0.05	false	5.12548e-15	-3.42538	1	> 0.05	false
ENSG00000266259	miRNA		AC012003.1	0	-3.1644	1	> 0.05	false	-5.12548e-15	-3.30304	1	> 0.05	false	5.12548e-15	-3.42538	1	> 0.05	false
ENSG00000252570	miRNA	golgin A2 pseudogene 2, Y-linked [Source:HGNC Symbol;Acc:16479]	AC012005.1	0	-3.1644	1	> 0.05	false	-5.12548e-15	-3.30304	1	> 0.05	false	5.12548e-15	-3.42538	1	> 0.05	false
ENSG00000172332	pseudogene		AC012005.2	0	-3.1644	1	> 0.05	false	-5.12548e-15	-3.30304	1	> 0.05	false	5.12548e-15	-3.42538	1	> 0.05	false
ENSG00000221232	miRNA		AC012047.1	0	-3.1644	1	> 0.05	false	-5.12548e-15	-3.30304	1	> 0.05	false	5.12548e-15	-3.42538	1	> 0.05	false
ENSG00000221202	miRNA		AC012050.1	0	-3.1644	1	> 0.05	false	-5.12548e-15	-3.30304	1	> 0.05	false	5.12548e-15	-3.42538	1	> 0.05	false
ENSG00000227047	lincRNA		AC012065.4	0	-3.1644	1	> 0.05	false	-5.12548e-15	-3.30304	1	> 0.05	false	5.12548e-15	-3.42538	1	> 0.05	false
ENSG00000233416	pseudogene		AC012065.5	0.921975	-2.7047	1	> 0.05	false	-2.31886	-3.13326	1	> 0.05	false	0.834431	-2.9672	1	> 0.05	false
ENSG00000260396	lincRNA		AC012065.7	0	-3.1644	1	> 0.05	false	-5.12548e-15	-3.30304	1	> 0.05	false	5.12548e-15	-3.42538	1	> 0.05	false
ENSG00000213197	pseudogene		AC012066.1	1.17285	0.110701	0.108078	> 0.05	false	0.590293	-0.322479	0.387718	> 0.05	false	-0.144347	-0.781886	0.915128	> 0.05	false
ENSG00000269464	protein_coding		AC012067.1	0	-3.1644	1	> 0.05	false	-5.12548e-15	-3.30304	1	> 0.05	false	5.12548e-15	-3.42538	1	> 0.05	false
ENSG00000179061	pseudogene		AC012074.1	0	-3.1644	1	> 0.05	false	2.30731	-3.13494	1	> 0.05	false	5.12548e-15	-3.42538	1	> 0.05	false
ENSG00000235072	processed_transcript		AC012074.2	3.21194	-2.84125	0.557711	> 0.05	false	-5.12548e-15	-3.30304	1	> 0.05	false	2.3134	-3.256	1	> 0.05	false
ENSG00000231722	pseudogene		AC012075.1	0	-3.1644	1	> 0.05	false	-5.12548e-15	-3.30304	1	> 0.05	false	5.12548e-15	-3.42538	1	> 0.05	false
ENSG00000235519	lincRNA		AC012075.2	0	-3.1644	1	> 0.05	false	-5.12548e-15	-3.30304	1	> 0.05	false	5.12548e-15	-3.42538	1	> 0.05	false
ENSG00000218410	pseudogene		AC012078.2	2.35821	-2.99386	1	> 0.05	false	2.31405	-3.13494	1	> 0.05	false	5.12548e-15	-3.42538	1	> 0.05	false
ENSG00000216123	miRNA		AC012119.1	0	-3.1644	1	> 0.05	false	-5.12548e-15	-3.30304	1	> 0.05	false	5.12548e-15	-3.42538	1	> 0.05	false
ENSG00000228835	protein_coding	Uncharacterized protein [Source:UniProtKB/TrEMBL;Acc:C9JWB5]	AC012123.1	0	-3.1644	1	> 0.05	false	-5.12548e-15	-3.30304	1	> 0.05	false	5.12548e-15	-3.42538	1	> 0.05	false
ENSG00000234327	processed_transcript		AC012146.7	2.35822	-2.99386	1	> 0.05	false	-5.12548e-15	-3.30304	1	> 0.05	false	5.12548e-15	-3.42538	1	> 0.05	false
ENSG00000222481	miRNA		AC012150.1	0	-3.1644	1	> 0.05	false	-5.12548e-15	-3.30304	1	> 0.05	false	5.12548e-15	-3.42538	1	> 0.05	false
ENSG00000221257	miRNA		AC012175.1	0	-3.1644	1	> 0.05	false	-5.12548e-15	-3.30304	1	> 0.05	false	5.12548e-15	-3.42538	1	> 0.05	false
ENSG00000263441	miRNA		AC012181.1	-3.65138	-2.70706	0.360586	> 0.05	false	-3.69154	-2.84404	0.325786	> 0.05	false	-3.69464	-2.96653	0.332948	> 0.05	false
ENSG00000233863	protein_coding	Uncharacterized protein [Source:UniProtKB/TrEMBL;Acc:Q7Z2V2]	AC012215.1	0	-3.1644	1	> 0.05	false	-5.12548e-15	-3.30304	1	> 0.05	false	5.12548e-15	-3.42538	1	> 0.05	false
ENSG00000221704	miRNA		AC012305.1	0	-3.1644	1	> 0.05	false	-5.12548e-15	-3.30304	1	> 0.05	false	5.12548e-15	-3.42538	1	> 0.05	false
ENSG00000204399	pseudogene		AC012306.2	-0.47723	-1.9945	0.807756	> 0.05	false	-0.929738	-2.21241	0.573065	> 0.05	false	0.199076	-2.0339	1	> 0.05	false
ENSG00000228873	lincRNA		AC012307.2	-0.61421	-2.16574	0.787155	> 0.05	false	-0.675151	-2.30061	0.761496	> 0.05	false	-0.309992	-2.33803	1	> 0.05	false
ENSG00000204685	processed_transcript	STARD7 antisense RNA 1 [Source:HGNC Symbol;Acc:40827]	AC012307.3	-0.858767	1.70527	0.263867	> 0.05	false	-1.13129	1.51387	0.0516656	> 0.05	false	-0.703884	1.53881	0.216509	> 0.05	false
ENSG00000226686	lincRNA		AC012309.5	-2.29226	-2.99468	1	> 0.05	false	-2.32459	-3.13277	1	> 0.05	false	-2.32794	-3.25516	1	> 0.05	false
ENSG00000269855	protein_coding	uncharacterized protein LOC646862 [Source:RefSeq peptide;Acc:NP_001182064]	AC012313.1	2.35463	-2.99411	1	> 0.05	false	2.30584	-3.13494	1	> 0.05	false	5.12548e-15	-3.42538	1	> 0.05	false
ENSG00000224579	pseudogene		AC012314.19	-0.0312136	1.04142	1	> 0.05	false	-0.181491	0.866069	0.819909	> 0.05	false	-1.21966	0.381016	0.0567327	> 0.05	false
ENSG00000223660	antisense		AC012314.20	0.575682	-1.52037	0.78743	> 0.05	false	-0.449327	-1.97836	0.811499	> 0.05	false	-1.69331	-2.33789	0.240453	> 0.05	false
ENSG00000237017	antisense		AC012314.8	0.72582	-0.701092	0.42018	> 0.05	false	-0.209991	-1.21282	0.884492	> 0.05	false	0.184632	-1.17613	0.893954	> 0.05	false
ENSG00000224310	lincRNA		AC012317.1	0.0693143	-2.84281	1	> 0.05	false	-2.31894	-3.13326	1	> 0.05	false	-2.32166	-3.25565	1	> 0.05	false
ENSG00000224543	pseudogene	small nuclear ribonucleoprotein polypeptide G pseudogene 15 [Source:HGNC Symbol;Acc:49371]	AC012318.3	2.35465	-2.99411	1	> 0.05	false	3.22235	-2.97697	0.542827	> 0.05	false	2.31399	-3.256	1	> 0.05	false
ENSG00000261028	lincRNA		AC012322.1	0	-3.1644	1	> 0.05	false	-5.12548e-15	-3.30304	1	> 0.05	false	5.12548e-15	-3.42538	1	> 0.05	false
ENSG00000265224	miRNA		AC012353.1	0	-3.1644	1	> 0.05	false	-5.12548e-15	-3.30304	1	> 0.05	false	5.12548e-15	-3.42538	1	> 0.05	false
ENSG00000225156	antisense		AC012354.6	-2.28536	-2.99519	1	> 0.05	false	-2.31853	-3.13326	1	> 0.05	false	-2.32095	-3.25565	1	> 0.05	false
ENSG00000231848	pseudogene		AC012354.8	0.504494	0.660252	0.499565	> 0.05	false	0.175091	0.390025	0.784088	> 0.05	false	0.258695	0.315356	0.658139	> 0.05	false
ENSG00000227799	pseudogene		AC012358.4	0.608192	-2.46331	1	> 0.05	false	0.0355581	-2.71383	1	> 0.05	false	-3.173	-3.10336	0.519349	> 0.05	false
ENSG00000203327	antisense		AC012358.7	-2.29226	-2.99468	1	> 0.05	false	-2.32411	-3.13277	1	> 0.05	false	-2.32761	-3.25516	1	> 0.05	false
ENSG00000240401	antisense		AC012358.8	1.0758	-0.432045	0.163153	> 0.05	false	1.06422	-0.540833	0.131668	> 0.05	false	1.02961	-0.672407	0.138417	> 0.05	false
ENSG00000268556	protein_coding		AC012360.1	0	-3.1644	1	> 0.05	false	-5.12548e-15	-3.30304	1	> 0.05	false	5.12548e-15	-3.42538	1	> 0.05	false
ENSG00000268809	protein_coding	LOC644617 protein; Uncharacterized protein [Source:UniProtKB/TrEMBL;Acc:Q96FE4]	AC012360.2	0	-3.1644	1	> 0.05	false	-5.12548e-15	-3.30304	1	> 0.05	false	5.12548e-15	-3.42538	1	> 0.05	false
ENSG00000235319	lincRNA		AC012360.4	0	-3.1644	1	> 0.05	false	-5.12548e-15	-3.30304	1	> 0.05	false	5.12548e-15	-3.42538	1	> 0.05	false
ENSG00000238273	antisense		AC012360.6	0	-3.1644	1	> 0.05	false	-5.12548e-15	-3.30304	1	> 0.05	false	5.12548e-15	-3.42538	1	> 0.05	false
ENSG00000236436	lincRNA		AC012361.1	0	-3.1644	1	> 0.05	false	-5.12548e-15	-3.30304	1	> 0.05	false	5.12548e-15	-3.42538	1	> 0.05	false
ENSG00000265454	miRNA		AC012362.1	0	-3.1644	1	> 0.05	false	-5.12548e-15	-3.30304	1	> 0.05	false	5.12548e-15	-3.42538	1	> 0.05	false
ENSG00000213081	pseudogene		AC012362.3	0.230069	-1.40677	1	> 0.05	false	-1.12112	-1.90839	0.380855	> 0.05	false	-1.53299	-2.10342	0.266082	> 0.05	false
ENSG00000243104	pseudogene		AC012363.10	-2.28541	-2.99519	1	> 0.05	false	-2.31852	-3.13326	1	> 0.05	false	-2.32116	-3.25565	1	> 0.05	false
ENSG00000235840	lincRNA		AC012363.13	-0.446206	-2.46506	1	> 0.05	false	0.0799131	-2.49015	1	> 0.05	false	0.379502	-2.52011	1	> 0.05	false
ENSG00000224789	antisense		AC012363.4	0	-3.1644	1	> 0.05	false	3.17322	-2.98084	0.519326	> 0.05	false	5.12548e-15	-3.42538	1	> 0.05	false
ENSG00000236878	pseudogene		AC012363.7	-3.08746	-1.8482	0.0487768	> 0.05	false	-5.48365	-2.05576	0.00791197	> 0.05	false	-2.31172	-2.03327	0.0837315	> 0.05	false
ENSG00000227788	pseudogene		AC012363.8	0.0790427	-2.35731	1	> 0.05	false	-0.49439	-2.59854	1	> 0.05	false	-1.37902	-2.84005	0.655802	> 0.05	false
ENSG00000228898	pseudogene		AC012365.3	0	-3.1644	1	> 0.05	false	-5.12548e-15	-3.30304	1	> 0.05	false	5.12548e-15	-3.42538	1	> 0.05	false
ENSG00000228079	lincRNA		AC012368.1	-1.97287	0.0693048	0.0179606	> 0.05	false	-0.543621	0.344066	0.366503	> 0.05	false	-0.594423	0.205754	0.366869	> 0.05	false
ENSG00000232693	processed_transcript		AC012370.2	-3.66008	-2.70656	0.294684	> 0.05	false	-3.69855	-2.84356	0.281652	> 0.05	false	-3.70214	-2.96605	0.281817	> 0.05	false
ENSG00000234255	lincRNA		AC012370.3	0	-3.1644	1	> 0.05	false	-5.12548e-15	-3.30304	1	> 0.05	false	5.12548e-15	-3.42538	1	> 0.05	false
ENSG00000235883	pseudogene		AC012379.1	0	-3.1644	1	> 0.05	false	-5.12548e-15	-3.30304	1	> 0.05	false	5.12548e-15	-3.42538	1	> 0.05	false
ENSG00000265463	miRNA		AC012391.1	0	-3.1644	1	> 0.05	false	-5.12548e-15	-3.30304	1	> 0.05	false	5.12548e-15	-3.42538	1	> 0.05	false
ENSG00000268343	protein_coding	Uncharacterized protein [Source:UniProtKB/TrEMBL;Acc:M0QZ11]	AC012414.1	0	-3.1644	1	> 0.05	false	-5.12548e-15	-3.30304	1	> 0.05	false	5.12548e-15	-3.42538	1	> 0.05	false
ENSG00000251564	pseudogene		AC012441.1	-2.28546	-2.99519	1	> 0.05	false	-2.31877	-3.13326	1	> 0.05	false	-2.32097	-3.25565	1	> 0.05	false
ENSG00000243389	processed_transcript		AC012442.5	-0.731709	-1.70785	0.579962	> 0.05	false	-0.306343	-1.71252	0.853817	> 0.05	false	-0.566829	-1.90266	0.685906	> 0.05	false
ENSG00000228251	lincRNA		AC012442.6	-0.488334	-1.64207	0.715203	> 0.05	false	-1.09719	-1.90581	0.365517	> 0.05	false	-2.89155	-2.2544	0.0464274	> 0.05	false
ENSG00000229550	lincRNA		AC012445.1	0	-3.1644	1	> 0.05	false	-5.12548e-15	-3.30304	1	> 0.05	false	5.12548e-15	-3.42538	1	> 0.05	false
ENSG00000237532	lincRNA		AC012451.1	0	-3.1644	1	> 0.05	false	-5.12548e-15	-3.30304	1	> 0.05	false	5.12548e-15	-3.42538	1	> 0.05	false
ENSG00000203363	pseudogene		AC012454.4	0.34577	-0.186325	0.66051	> 0.05	false	0.097538	-0.409683	0.932692	> 0.05	false	0.222739	-0.467518	0.813607	> 0.05	false
ENSG00000203643	antisense		AC012456.3	0	-3.1644	1	> 0.05	false	-5.12548e-15	-3.30304	1	> 0.05	false	5.12548e-15	-3.42538	1	> 0.05	false
ENSG00000230790	antisense		AC012456.4	0	-3.1644	1	> 0.05	false	-5.12548e-15	-3.30304	1	> 0.05	false	5.12548e-15	-3.42538	1	> 0.05	false
ENSG00000230452	antisense		AC012457.2	0	-3.1644	1	> 0.05	false	-5.12548e-15	-3.30304	1	> 0.05	false	5.12548e-15	-3.42538	1	> 0.05	false
ENSG00000230695	antisense		AC012462.1	0	-3.1644	1	> 0.05	false	-5.12548e-15	-3.30304	1	> 0.05	false	5.12548e-15	-3.42538	1	> 0.05	false
ENSG00000225166	lincRNA		AC012462.2	0	-3.1644	1	> 0.05	false	-5.12548e-15	-3.30304	1	> 0.05	false	5.12548e-15	-3.42538	1	> 0.05	false
ENSG00000228618	lincRNA		AC012462.3	0	-3.1644	1	> 0.05	false	-5.12548e-15	-3.30304	1	> 0.05	false	5.12548e-15	-3.42538	1	> 0.05	false
ENSG00000222888	miRNA		AC012467.1	-2.28541	-2.99519	1	> 0.05	false	0.0248554	-2.97919	1	> 0.05	false	-2.32165	-3.25565	1	> 0.05	false
ENSG00000268396	protein_coding	Uncharacterized protein [Source:UniProtKB/TrEMBL;Acc:M0QY72]	AC012485.1	0	-3.1644	1	> 0.05	false	-5.12548e-15	-3.30304	1	> 0.05	false	5.12548e-15	-3.42538	1	> 0.05	false
ENSG00000232306	antisense		AC012485.2	0	-3.1644	1	> 0.05	false	-5.12548e-15	-3.30304	1	> 0.05	false	5.12548e-15	-3.42538	1	> 0.05	false
ENSG00000214184	antisense		AC012487.2	0.921961	-2.7047	1	> 0.05	false	-0.0138472	-2.98306	1	> 0.05	false	1.37151	-2.84119	0.655794	> 0.05	false
ENSG00000238029	pseudogene		AC012493.1	0.366731	2.49694	0.514913	> 0.05	false	0.125679	2.27186	0.801532	> 0.05	false	-0.131421	2.0266	0.784447	> 0.05	false
ENSG00000269383	protein_coding	Uncharacterized protein [Source:UniProtKB/TrEMBL;Acc:M0R312]	AC012493.2	0	-3.1644	1	> 0.05	false	-5.12548e-15	-3.30304	1	> 0.05	false	5.12548e-15	-3.42538	1	> 0.05	false
ENSG00000229494	lincRNA		AC012494.1	2.3546	-2.99411	1	> 0.05	false	-5.12548e-15	-3.30304	1	> 0.05	false	5.12548e-15	-3.42538	1	> 0.05	false
ENSG00000228374	pseudogene		AC012497.2	0	-3.1644	1	> 0.05	false	-5.12548e-15	-3.30304	1	> 0.05	false	5.12548e-15	-3.42538	1	> 0.05	false
ENSG00000229941	antisense		AC012499.1	0	-3.1644	1	> 0.05	false	-5.12548e-15	-3.30304	1	> 0.05	false	5.12548e-15	-3.42538	1	> 0.05	false
ENSG00000214024	pseudogene		AC012501.1	2.35462	-2.99411	1	> 0.05	false	-5.12548e-15	-3.30304	1	> 0.05	false	2.32557	-3.25497	1	> 0.05	false
ENSG00000227400	processed_transcript		AC012501.2	0	-3.1644	1	> 0.05	false	-5.12548e-15	-3.30304	1	> 0.05	false	5.12548e-15	-3.42538	1	> 0.05	false
ENSG00000242575	pseudogene		AC012501.3	-1.30221	-2.58042	0.669347	> 0.05	false	-3.69855	-2.84356	0.281746	> 0.05	false	-3.70213	-2.96605	0.281988	> 0.05	false
ENSG00000223530	lincRNA		AC012506.1	0	-3.1644	1	> 0.05	false	-5.12548e-15	-3.30304	1	> 0.05	false	5.12548e-15	-3.42538	1	> 0.05	false
ENSG00000233714	lincRNA		AC012506.2	0	-3.1644	1	> 0.05	false	-5.12548e-15	-3.30304	1	> 0.05	false	5.12548e-15	-3.42538	1	> 0.05	false
ENSG00000223634	lincRNA		AC012506.3	0	-3.1644	1	> 0.05	false	-5.12548e-15	-3.30304	1	> 0.05	false	5.12548e-15	-3.42538	1	> 0.05	false
ENSG00000235497	lincRNA		AC012506.4	0	-3.1644	1	> 0.05	false	-5.12548e-15	-3.30304	1	> 0.05	false	5.12548e-15	-3.42538	1	> 0.05	false
ENSG00000232520	antisense		AC012507.3	0	-3.1644	1	> 0.05	false	-5.12548e-15	-3.30304	1	> 0.05	false	5.12548e-15	-3.42538	1	> 0.05	false
ENSG00000230385	antisense		AC012507.4	0	-3.1644	1	> 0.05	false	-5.12548e-15	-3.30304	1	> 0.05	false	5.12548e-15	-3.42538	1	> 0.05	false
ENSG00000226539	pseudogene		AC012512.1	0.747198	0.971963	0.237545	> 0.05	false	0.0388129	0.498904	1	> 0.05	false	-0.163885	0.287053	0.826168	> 0.05	false
ENSG00000236478	pseudogene		AC012513.4	-1.06528	-1.08129	0.316712	> 0.05	false	-0.948767	-1.16736	0.262583	> 0.05	false	-2.49688	-1.5676	0.0115022	> 0.05	false
ENSG00000231092	antisense		AC012513.6	0	-3.1644	1	> 0.05	false	-5.12548e-15	-3.30304	1	> 0.05	false	2.32551	-3.25497	1	> 0.05	false
ENSG00000271090	lincRNA		AC012531.23	0	-3.1644	1	> 0.05	false	-5.12548e-15	-3.30304	1	> 0.05	false	5.12548e-15	-3.42538	1	> 0.05	false
ENSG00000260597	lincRNA		AC012531.25	0	-3.1644	1	> 0.05	false	-5.12548e-15	-3.30304	1	> 0.05	false	5.12548e-15	-3.42538	1	> 0.05	false
ENSG00000263732	miRNA		AC012564.1	0	-3.1644	1	> 0.05	false	-5.12548e-15	-3.30304	1	> 0.05	false	5.12548e-15	-3.42538	1	> 0.05	false
ENSG00000226994	lincRNA		AC012593.1	-2.29229	-2.99468	1	> 0.05	false	-2.32413	-3.13277	1	> 0.05	false	-2.32781	-3.25516	1	> 0.05	false
ENSG00000231898	antisense		AC012594.1	0	-3.1644	1	> 0.05	false	-5.12548e-15	-3.30304	1	> 0.05	false	5.12548e-15	-3.42538	1	> 0.05	false
ENSG00000266090	miRNA		AC012603.1	0	-3.1644	1	> 0.05	false	-5.12548e-15	-3.30304	1	> 0.05	false	5.12548e-15	-3.42538	1	> 0.05	false
ENSG00000253406	antisense		AC012613.2	0	-3.1644	1	> 0.05	false	-5.12548e-15	-3.30304	1	> 0.05	false	5.12548e-15	-3.42538	1	> 0.05	false
ENSG00000198683	pseudogene		AC012615.1	0	-3.1644	1	> 0.05	false	-5.12548e-15	-3.30304	1	> 0.05	false	5.12548e-15	-3.42538	1	> 0.05	false
ENSG00000265650	miRNA		AC012627.1	0	-3.1644	1	> 0.05	false	-5.12548e-15	-3.30304	1	> 0.05	false	5.12548e-15	-3.42538	1	> 0.05	false
ENSG00000252059	miRNA		AC012667.1	0	-3.1644	1	> 0.05	false	-5.12548e-15	-3.30304	1	> 0.05	false	5.12548e-15	-3.42538	1	> 0.05	false
ENSG00000234938	lincRNA		AC012668.1	0	-3.1644	1	> 0.05	false	-5.12548e-15	-3.30304	1	> 0.05	false	5.12548e-15	-3.42538	1	> 0.05	false
ENSG00000237525	lincRNA		AC012668.2	0	-3.1644	1	> 0.05	false	-5.12548e-15	-3.30304	1	> 0.05	false	5.12548e-15	-3.42538	1	> 0.05	false
ENSG00000227981	lincRNA		AC012668.3	0	-3.1644	1	> 0.05	false	-5.12548e-15	-3.30304	1	> 0.05	false	5.12548e-15	-3.42538	1	> 0.05	false
ENSG00000220999	miRNA		AC012671.1	0	-3.1644	1	> 0.05	false	-5.12548e-15	-3.30304	1	> 0.05	false	5.12548e-15	-3.42538	1	> 0.05	false
ENSG00000224291	pseudogene		AC012671.2	-1.25877	-1.46511	0.278316	> 0.05	false	0.264036	-1.09847	0.803969	> 0.05	false	-0.874994	-1.61498	0.422536	> 0.05	false
ENSG00000221619	miRNA		AC012671.3	0	-3.1644	1	> 0.05	false	-5.12548e-15	-3.30304	1	> 0.05	false	5.12548e-15	-3.42538	1	> 0.05	false
ENSG00000266309	miRNA		AC012671.4	0	-3.1644	1	> 0.05	false	-5.12548e-15	-3.30304	1	> 0.05	false	5.12548e-15	-3.42538	1	> 0.05	false
ENSG00000226130	lincRNA		AC013248.2	0	-3.1644	1	> 0.05	false	-5.12548e-15	-3.30304	1	> 0.05	false	5.12548e-15	-3.42538	1	> 0.05	false
ENSG00000233444	pseudogene		AC013262.1	0	-3.1644	1	> 0.05	false	2.31299	-3.13494	1	> 0.05	false	2.31292	-3.256	1	> 0.05	false
ENSG00000231621	antisense		AC013264.2	-0.436009	-0.77267	0.646561	> 0.05	false	-1.48944	-1.17126	0.108119	> 0.05	false	-0.168511	-0.9012	0.918134	> 0.05	false
ENSG00000237953	pseudogene		AC013267.1	2.35821	-2.99386	1	> 0.05	false	-5.12548e-15	-3.30304	1	> 0.05	false	5.12548e-15	-3.42538	1	> 0.05	false
ENSG00000212091	miRNA		AC013268.1	0	-3.1644	1	> 0.05	false	-5.12548e-15	-3.30304	1	> 0.05	false	5.12548e-15	-3.42538	1	> 0.05	false
ENSG00000225108	pseudogene	zinc finger and BTB domain containing 45 pseudogene 1 [Source:HGNC Symbol;Acc:49227]	AC013268.2	0	-3.1644	1	> 0.05	false	-5.12548e-15	-3.30304	1	> 0.05	false	5.12548e-15	-3.42538	1	> 0.05	false
ENSG00000235721	pseudogene		AC013268.3	0	-3.1644	1	> 0.05	false	-5.12548e-15	-3.30304	1	> 0.05	false	5.12548e-15	-3.42538	1	> 0.05	false
ENSG00000229730	pseudogene		AC013268.4	0	-3.1644	1	> 0.05	false	-5.12548e-15	-3.30304	1	> 0.05	false	5.12548e-15	-3.42538	1	> 0.05	false
ENSG00000204588	processed_transcript	long intergenic non-protein coding RNA 1123 [Source:HGNC Symbol;Acc:49269]	AC013268.5	0	-3.1644	1	> 0.05	false	-5.12548e-15	-3.30304	1	> 0.05	false	5.12548e-15	-3.42538	1	> 0.05	false
ENSG00000256066	pseudogene		AC013269.1	0	-3.1644	1	> 0.05	false	-5.12548e-15	-3.30304	1	> 0.05	false	5.12548e-15	-3.42538	1	> 0.05	false
ENSG00000225819	antisense		AC013269.3	0	-3.1644	1	> 0.05	false	-5.12548e-15	-3.30304	1	> 0.05	false	5.12548e-15	-3.42538	1	> 0.05	false
ENSG00000225341	antisense		AC013269.4	0	-3.1644	1	> 0.05	false	-5.12548e-15	-3.30304	1	> 0.05	false	5.12548e-15	-3.42538	1	> 0.05	false
ENSG00000184761	protein_coding	Uncharacterized protein [Source:UniProtKB/TrEMBL;Acc:B9A039]	AC013269.5	0	-3.1644	1	> 0.05	false	-5.12548e-15	-3.30304	1	> 0.05	false	5.12548e-15	-3.42538	1	> 0.05	false
ENSG00000186148	processed_transcript		AC013271.3	0	-3.1644	1	> 0.05	false	-5.12548e-15	-3.30304	1	> 0.05	false	5.12548e-15	-3.42538	1	> 0.05	false
ENSG00000265553	miRNA		AC013275.1	0	-3.1644	1	> 0.05	false	-5.12548e-15	-3.30304	1	> 0.05	false	5.12548e-15	-3.42538	1	> 0.05	false
ENSG00000231013	antisense		AC013275.2	0	-3.1644	1	> 0.05	false	-5.12548e-15	-3.30304	1	> 0.05	false	5.12548e-15	-3.42538	1	> 0.05	false
ENSG00000221625	miRNA		AC013283.1	-3.13295	-2.84338	0.521252	> 0.05	false	-0.859022	-2.84519	1	> 0.05	false	-0.849911	-2.96538	1	> 0.05	false
ENSG00000232723	pseudogene		AC013399.3	2.35819	-2.99386	1	> 0.05	false	-5.12548e-15	-3.30304	1	> 0.05	false	5.12548e-15	-3.42538	1	> 0.05	false
ENSG00000228784	lincRNA	long intergenic non-protein coding RNA 954 [Source:HGNC Symbol;Acc:48668]	AC013400.2	-0.804497	0.826557	0.234841	> 0.05	false	-1.04469	0.6456	0.0534917	> 0.05	false	-0.893136	0.573535	0.0938825	> 0.05	false
ENSG00000229395	lincRNA		AC013401.1	0	-3.1644	1	> 0.05	false	-5.12548e-15	-3.30304	1	> 0.05	false	5.12548e-15	-3.42538	1	> 0.05	false
ENSG00000232227	lincRNA		AC013401.2	0	-3.1644	1	> 0.05	false	-5.12548e-15	-3.30304	1	> 0.05	false	5.12548e-15	-3.42538	1	> 0.05	false
ENSG00000221654	miRNA		AC013402.1	0	-3.1644	1	> 0.05	false	-5.12548e-15	-3.30304	1	> 0.05	false	5.12548e-15	-3.42538	1	> 0.05	false
ENSG00000235597	lincRNA	long intergenic non-protein coding RNA 1102 [Source:HGNC Symbol;Acc:27165]	AC013402.2	2.35825	-2.99386	1	> 0.05	false	-5.12548e-15	-3.30304	1	> 0.05	false	2.32546	-3.25497	1	> 0.05	false
ENSG00000236109	lincRNA		AC013402.3	0	-3.1644	1	> 0.05	false	-5.12548e-15	-3.30304	1	> 0.05	false	5.12548e-15	-3.42538	1	> 0.05	false
ENSG00000231626	lincRNA		AC013402.4	0	-3.1644	1	> 0.05	false	-5.12548e-15	-3.30304	1	> 0.05	false	5.12548e-15	-3.42538	1	> 0.05	false
ENSG00000230690	lincRNA		AC013402.5	0	-3.1644	1	> 0.05	false	-5.12548e-15	-3.30304	1	> 0.05	false	5.12548e-15	-3.42538	1	> 0.05	false
ENSG00000236099	pseudogene		AC013403.13	0	-3.1644	1	> 0.05	false	-5.12548e-15	-3.30304	1	> 0.05	false	5.12548e-15	-3.42538	1	> 0.05	false
ENSG00000231017	pseudogene		AC013404.1	-3.13295	-2.84338	0.52227	> 0.05	false	-3.16954	-2.98091	0.518777	> 0.05	false	-3.173	-3.10336	0.519968	> 0.05	false
ENSG00000221289	miRNA		AC013406.1	0	-3.1644	1	> 0.05	false	-5.12548e-15	-3.30304	1	> 0.05	false	5.12548e-15	-3.42538	1	> 0.05	false
ENSG00000237016	pseudogene		AC013410.1	0	-3.1644	1	> 0.05	false	-5.12548e-15	-3.30304	1	> 0.05	false	5.12548e-15	-3.42538	1	> 0.05	false
ENSG00000237617	pseudogene		AC013410.2	0	-3.1644	1	> 0.05	false	-5.12548e-15	-3.30304	1	> 0.05	false	5.12548e-15	-3.42538	1	> 0.05	false
ENSG00000234658	pseudogene		AC013429.4	0	-3.1644	1	> 0.05	false	-5.12548e-15	-3.30304	1	> 0.05	false	5.12548e-15	-3.42538	1	> 0.05	false
ENSG00000234995	pseudogene		AC013429.5	-4.35442	-2.46591	0.102996	> 0.05	false	-4.39323	-2.6019	0.0889683	> 0.05	false	-4.39691	-2.72448	0.0881813	> 0.05	false
ENSG00000228596	antisense		AC013436.6	0	-3.1644	1	> 0.05	false	-5.12548e-15	-3.30304	1	> 0.05	false	5.12548e-15	-3.42538	1	> 0.05	false
ENSG00000224288	pseudogene		AC013437.2	-2.52584	0.984565	0.00539658	> 0.05	false	-2.12626	0.938512	0.00235828	> 0.05	false	-3.66808	0.639994	1.04598e-08	3.55592e-06	false
ENSG00000236300	pseudogene		AC013437.4	-2.30183	-1.08601	0.0532749	> 0.05	false	-1.61062	-1.09518	0.0766304	> 0.05	false	-2.77696	-1.38298	0.00775217	> 0.05	false
ENSG00000225476	pseudogene		AC013437.6	-2.26875	0.637287	0.00431417	> 0.05	false	-1.22067	0.749373	0.104159	> 0.05	false	-3.60433	0.259835	4.54585e-07	9.76703e-05	false
ENSG00000231766	pseudogene		AC013437.7	-2.03133	0.00950812	0.0464619	> 0.05	false	-1.67012	-0.04161	0.108784	> 0.05	false	-5.41235	-0.474811	3.67179e-06	0.000557137	false
ENSG00000233996	pseudogene		AC013439.4	-1.14147	-1.52323	0.282706	> 0.05	false	-1.54031	-1.72001	0.153382	> 0.05	false	-1.23557	-1.78247	0.24395	> 0.05	false
ENSG00000196085	pseudogene		AC013442.1	2.79523	-2.07351	0.0916228	> 0.05	false	-0.0190502	-2.98257	1	> 0.05	false	2.03816	-2.62031	0.343681	> 0.05	false
ENSG00000229781	pseudogene		AC013444.1	2.35458	-2.99411	1	> 0.05	false	2.30709	-3.13494	1	> 0.05	false	2.31321	-3.256	1	> 0.05	false
ENSG00000221169	miRNA		AC013444.2	0	-3.1644	1	> 0.05	false	-5.12548e-15	-3.30304	1	> 0.05	false	5.12548e-15	-3.42538	1	> 0.05	false
ENSG00000231189	lincRNA		AC013448.1	0	-3.1644	1	> 0.05	false	-5.12548e-15	-3.30304	1	> 0.05	false	5.12548e-15	-3.42538	1	> 0.05	false
ENSG00000235610	lincRNA		AC013448.2	0	-3.1644	1	> 0.05	false	-5.12548e-15	-3.30304	1	> 0.05	false	5.12548e-15	-3.42538	1	> 0.05	false
ENSG00000268412	protein_coding	Uncharacterized protein [Source:UniProtKB/TrEMBL;Acc:M0R242]	AC013449.1	0.533129	2.8278	0.323639	> 0.05	false	0.604142	2.77137	0.169757	> 0.05	false	0.864744	2.81464	0.0396983	> 0.05	false
ENSG00000229727	processed_transcript		AC013460.1	0	-3.1644	1	> 0.05	false	2.34791	-3.13102	1	> 0.05	false	5.12548e-15	-3.42538	1	> 0.05	false
ENSG00000236283	antisense		AC013463.2	0	-3.1644	1	> 0.05	false	-5.12548e-15	-3.30304	1	> 0.05	false	5.12548e-15	-3.42538	1	> 0.05	false
ENSG00000227180	pseudogene		AC013467.1	0	-3.1644	1	> 0.05	false	-5.12548e-15	-3.30304	1	> 0.05	false	5.12548e-15	-3.42538	1	> 0.05	false
ENSG00000231145	protein_coding		AC013468.1	0	-3.1644	1	> 0.05	false	2.30755	-3.13494	1	> 0.05	false	5.12548e-15	-3.42538	1	> 0.05	false
ENSG00000267963	protein_coding		AC013469.1	0	-3.1644	1	> 0.05	false	-5.12548e-15	-3.30304	1	> 0.05	false	5.12548e-15	-3.42538	1	> 0.05	false
ENSG00000236048	pseudogene		AC013470.6	2.4034	-2.25494	0.227864	> 0.05	false	2.24262	-2.40646	0.244648	> 0.05	false	3.02367	-2.17972	0.0343131	> 0.05	false
ENSG00000224667	pseudogene		AC013470.8	0	-3.1644	1	> 0.05	false	-5.12548e-15	-3.30304	1	> 0.05	false	5.12548e-15	-3.42538	1	> 0.05	false
ENSG00000205500	processed_transcript		AC013472.3	-0.22732	-2.07793	1	> 0.05	false	-2.05375	-2.49347	0.272143	> 0.05	false	-1.2338	-2.51951	0.513261	> 0.05	false
ENSG00000230286	antisense		AC013472.4	2.35458	-2.99411	1	> 0.05	false	-5.12548e-15	-3.30304	1	> 0.05	false	5.12548e-15	-3.42538	1	> 0.05	false
ENSG00000235128	pseudogene		AC013474.4	-0.832687	-2.35904	0.776189	> 0.05	false	-0.904182	-2.49599	0.740947	> 0.05	false	0.302208	-2.33924	1	> 0.05	false
ENSG00000265621	miRNA		AC013476.1	0	-3.1644	1	> 0.05	false	2.34723	-3.13102	1	> 0.05	false	5.12548e-15	-3.42538	1	> 0.05	false
ENSG00000263596	miRNA		AC013477.1	0	-3.1644	1	> 0.05	false	-5.12548e-15	-3.30304	1	> 0.05	false	5.12548e-15	-3.42538	1	> 0.05	false
ENSG00000226398	antisense		AC013480.2	0	-3.1644	1	> 0.05	false	-5.12548e-15	-3.30304	1	> 0.05	false	5.12548e-15	-3.42538	1	> 0.05	false
ENSG00000221391	miRNA		AC013489.1	0	-3.1644	1	> 0.05	false	-5.12548e-15	-3.30304	1	> 0.05	false	5.12548e-15	-3.42538	1	> 0.05	false
ENSG00000264059	miRNA		AC013558.1	0	-3.1644	1	> 0.05	false	-5.12548e-15	-3.30304	1	> 0.05	false	5.12548e-15	-3.42538	1	> 0.05	false
[truncated: 51,716 more rows]

## Sheet: STable_2B
Gene description				15' after hyphae infection					30' after hyphae infection					60' after hyphae infection
Ensembl_gene_id	Gene_type	Description	HGNC_symbol_refgene	Fold change [log2]	CPM [log2]	P-value	FDR	DE	Fold change [log2]	CPM [log2]	P-value	FDR	DE	Fold change [log2]	CPM [log2]	P-value	FDR	DE
ENSG00000201285	rRNA	5S ribosomal RNA [Source:RFAM;Acc:RF00001]	5S_rRNA	0	-3.42929	1	> 0.05	false	0	-3.32833	1	> 0.05	false	0	-3.50314	1	> 0.05	false
ENSG00000185864	protein_coding		61E3.4	-1.09605	-0.313946	0.384472	> 0.05	false	-1.6997	-0.519458	0.091692	> 0.05	false	-0.649472	-0.373256	0.501233	> 0.05	false
ENSG00000121410	protein_coding	alpha-1-B glycoprotein [Source:HGNC Symbol;Acc:5]	A1BG	-1.23253	-2.96876	1	> 0.05	false	-3.2098	-3.00436	0.527927	> 0.05	false	0.419856	-2.79799	1	> 0.05	false
ENSG00000268895	antisense	A1BG antisense RNA 1 [Source:HGNC Symbol;Acc:37133]	A1BG-AS1	-1.40664	-2.33911	0.280683	> 0.05	false	-1.53291	-2.32284	0.38982	> 0.05	false	0.518354	-1.92759	0.700933	> 0.05	false
ENSG00000148584	protein_coding	APOBEC1 complementation factor [Source:HGNC Symbol;Acc:24086]	A1CF	2.2068	-3.25748	1	> 0.05	false	3.5339	-2.88113	0.561905	> 0.05	false	3.87727	-2.93377	0.349316	> 0.05	false
ENSG00000175899	protein_coding	alpha-2-macroglobulin [Source:HGNC Symbol;Acc:7]	A2M	-0.739867	-2.33968	0.581406	> 0.05	false	0.567823	-1.9376	0.672893	> 0.05	false	1.50742	-1.61655	0.141592	> 0.05	false
ENSG00000245105	processed_transcript	A2M antisense RNA 1 [Source:HGNC Symbol;Acc:27057]	A2M-AS1	-2.50817	-3.25644	1	> 0.05	false	-2.35435	-3.15761	1	> 0.05	false	-2.39055	-3.33205	1	> 0.05	false
ENSG00000166535	protein_coding	alpha-2-macroglobulin-like 1 [Source:HGNC Symbol;Acc:23336]	A2ML1	3.0164	-1.99462	0.0260462	> 0.05	false	3.71186	-1.60521	0.00765809	> 0.05	false	3.05316	-2.08768	0.114593	> 0.05	false
ENSG00000256661	antisense	A2ML1 antisense RNA 1 [Source:HGNC Symbol;Acc:41022]	A2ML1-AS1	0	-3.42929	1	> 0.05	false	0	-3.32833	1	> 0.05	false	2.23827	-3.33728	1	> 0.05	false
ENSG00000256904	antisense	A2ML1 antisense RNA 2 [Source:HGNC Symbol;Acc:41523]	A2ML1-AS2	0	-3.42929	1	> 0.05	false	2.26517	-3.1626	1	> 0.05	false	0	-3.50314	1	> 0.05	false
ENSG00000256069	pseudogene	alpha-2-macroglobulin pseudogene 1 [Source:HGNC Symbol;Acc:8]	A2MP1	2.15308	-3.26451	1	> 0.05	false	2.25393	-3.1626	1	> 0.05	false	2.31802	-3.33012	1	> 0.05	false
ENSG00000184389	pseudogene	alpha 1,3-galactosyltransferase 2 [Source:HGNC Symbol;Acc:30005]	A3GALT2	-0.169085	-0.0249487	0.870053	> 0.05	false	-0.842162	-0.351979	0.340554	> 0.05	false	-1.88523	-0.773414	0.0563147	> 0.05	false
ENSG00000128274	protein_coding	alpha 1,4-galactosyltransferase [Source:HGNC Symbol;Acc:18149]	A4GALT	0	-3.42929	1	> 0.05	false	0	-3.32833	1	> 0.05	false	0	-3.50314	1	> 0.05	false
ENSG00000118017	protein_coding	alpha-1,4-N-acetylglucosaminyltransferase [Source:HGNC Symbol;Acc:17968]	A4GNT	0	-3.42929	1	> 0.05	false	0	-3.32833	1	> 0.05	false	0	-3.50314	1	> 0.05	false
ENSG00000198156	protein_coding	nuclear pore complex interacting protein family, member B6 [Source:HGNC Symbol;Acc:37454]	A-575C2.4	-2.51403	-3.256	1	> 0.05	false	-2.3615	-3.15713	1	> 0.05	false	-2.39815	-3.33158	1	> 0.05	false
ENSG00000094914	protein_coding	achalasia, adrenocortical insufficiency, alacrimia [Source:HGNC Symbol;Acc:13666]	AAAS	-0.0850947	0.726875	0.888419	> 0.05	false	0.00684274	0.70461	1	> 0.05	false	0.417811	0.76304	0.50662	> 0.05	false
ENSG00000253937	pseudogene	N-acetyltransferase pseudogene [Source:HGNC Symbol;Acc:15]	AACP	6.10349	-1.67057	0.000648754	0.0410757	false	6.26243	-1.51194	0.000755753	> 0.05	false	6.31671	-1.63795	0.000569417	0.0238578	false
ENSG00000081760	protein_coding	acetoacetyl-CoA synthetase [Source:HGNC Symbol;Acc:21298]	AACS	0.139528	1.02748	0.81045	> 0.05	false	-0.199748	0.80337	0.77131	> 0.05	false	0.0487536	0.774954	0.971609	> 0.05	false
ENSG00000250420	pseudogene	acetoacetyl-CoA synthetase pseudogene 1 [Source:HGNC Symbol;Acc:18226]	AACSP1	0	-3.42929	1	> 0.05	false	0	-3.32833	1	> 0.05	false	0	-3.50314	1	> 0.05	false
ENSG00000114771	protein_coding	arylacetamide deacetylase [Source:HGNC Symbol;Acc:17]	AADAC	-2.51413	-3.256	1	> 0.05	false	0.00853371	-3.00066	1	> 0.05	false	-2.39802	-3.33158	1	> 0.05	false
ENSG00000197953	protein_coding	arylacetamide deacetylase-like 2 [Source:HGNC Symbol;Acc:24427]	AADACL2	3.42526	-2.98487	0.553071	> 0.05	false	4.17935	-2.64775	0.229083	> 0.05	false	3.87749	-2.93377	0.348995	> 0.05	false
ENSG00000188984	protein_coding	arylacetamide deacetylase-like 3 [Source:HGNC Symbol;Acc:32037]	AADACL3	2.15293	-3.26451	1	> 0.05	false	3.6533	-2.87264	0.292505	> 0.05	false	3.87747	-2.93377	0.349023	> 0.05	false
ENSG00000204518	protein_coding	arylacetamide deacetylase-like 4 [Source:HGNC Symbol;Acc:32038]	AADACL4	0	-3.42929	1	> 0.05	false	0	-3.32833	1	> 0.05	false	0	-3.50314	1	> 0.05	false
ENSG00000109576	protein_coding	aminoadipate aminotransferase [Source:HGNC Symbol;Acc:17929]	AADAT	2.2098	-3.25748	1	> 0.05	false	0	-3.32833	1	> 0.05	false	0	-3.50314	1	> 0.05	false
ENSG00000158122	protein_coding	AhpC/TSA antioxidant enzyme domain containing 1 [Source:HGNC Symbol;Acc:16881]	AAED1	0.535633	-0.991003	0.579753	> 0.05	false	0.657647	-1.00769	0.491027	> 0.05	false	1.79913	-0.443172	0.0194071	> 0.05	false
ENSG00000103591	protein_coding	alpha- and gamma-adaptin binding protein [Source:HGNC Symbol;Acc:25662]	AAGAB	0.294503	3.46978	0.541823	> 0.05	false	0.306346	3.38715	0.552688	> 0.05	false	0.0787483	3.13887	0.874925	> 0.05	false
ENSG00000188971	protein_coding		AAK1	-0.110716	4.23883	0.816616	> 0.05	false	0.00552415	4.2108	0.993692	> 0.05	false	-0.00220122	4.07619	1	> 0.05	false
ENSG00000087884	protein_coding	adipogenesis associated, Mth938 domain containing [Source:HGNC Symbol;Acc:30205]	AAMDC	1.4539	-0.817454	0.0987743	> 0.05	false	1.33449	-0.953071	0.130999	> 0.05	false	0.739892	-1.39756	0.518146	> 0.05	false
ENSG00000127837	protein_coding	angio-associated, migratory cell protein [Source:HGNC Symbol;Acc:18]	AAMP	-0.0150047	3.3654	0.983214	> 0.05	false	-0.260899	3.16498	0.603615	> 0.05	false	-0.260934	3.03257	0.593763	> 0.05	false
ENSG00000129673	protein_coding	aralkylamine N-acetyltransferase [Source:HGNC Symbol;Acc:19]	AANAT	0.151434	0.0839708	0.889763	> 0.05	false	-0.0618419	-0.0764071	0.95768	> 0.05	false	-0.272184	-0.321007	0.762496	> 0.05	false
ENSG00000131043	protein_coding	AAR2 splicing factor homolog (S. cerevisiae) [Source:HGNC Symbol;Acc:15886]	AAR2	0.332324	1.09354	0.566238	> 0.05	false	0.619865	1.18664	0.316623	> 0.05	false	0.298275	0.87022	0.643148	> 0.05	false
ENSG00000205002	protein_coding	alanine and arginine rich domain containing protein [Source:HGNC Symbol;Acc:33842]	AARD	-2.51414	-3.256	1	> 0.05	false	-2.36166	-3.15713	1	> 0.05	false	-0.0815348	-3.17653	1	> 0.05	false
ENSG00000090861	protein_coding	alanyl-tRNA synthetase [Source:HGNC Symbol;Acc:20]	AARS	0.179401	-0.050214	0.852818	> 0.05	false	-0.486175	-0.406632	0.582439	> 0.05	false	-0.573397	-0.578139	0.471775	> 0.05	false
ENSG00000124608	protein_coding	alanyl-tRNA synthetase 2, mitochondrial [Source:HGNC Symbol;Acc:21022]	AARS2	-0.628633	-1.90382	0.702639	> 0.05	false	-0.925126	-1.99172	0.537722	> 0.05	false	-0.133725	-1.91283	1	> 0.05	false
ENSG00000266967	protein_coding	alanyl-tRNA synthetase domain containing 1 [Source:HGNC Symbol;Acc:28417]	AARSD1	0	-3.42929	1	> 0.05	false	0	-3.32833	1	> 0.05	false	2.23002	-3.33728	1	> 0.05	false
ENSG00000157426	protein_coding	aminoadipate-semialdehyde dehydrogenase [Source:HGNC Symbol;Acc:23993]	AASDH	0.509124	0.17128	0.456772	> 0.05	false	0.528819	0.0953985	0.424534	> 0.05	false	-0.352778	-0.446854	0.66278	> 0.05	false
ENSG00000149313	protein_coding	aminoadipate-semialdehyde dehydrogenase-phosphopantetheinyl transferase [Source:HGNC Symbol;Acc:14235]	AASDHPPT	0.614368	2.09528	0.255545	> 0.05	false	0.379287	1.8714	0.5009	> 0.05	false	0.132505	1.60979	0.82329	> 0.05	false
ENSG00000008311	protein_coding	aminoadipate-semialdehyde synthase [Source:HGNC Symbol;Acc:17366]	AASS	0.497368	-2.62878	1	> 0.05	false	0.353982	-2.6379	1	> 0.05	false	-0.0589653	-2.90949	1	> 0.05	false
ENSG00000108270	protein_coding	apoptosis antagonizing transcription factor [Source:HGNC Symbol;Acc:19235]	AATF	0.322893	5.72704	0.476251	> 0.05	false	0.23483	5.59167	0.60529	> 0.05	false	0.155176	5.41957	0.720792	> 0.05	false
ENSG00000181409	protein_coding	apoptosis-associated tyrosine kinase [Source:HGNC Symbol;Acc:21]	AATK	-0.00362887	7.22914	0.993769	> 0.05	false	-0.142385	7.07441	0.746198	> 0.05	false	-0.803906	6.66756	0.0679247	> 0.05	false
ENSG00000225180	antisense	AATK antisense RNA 1 [Source:HGNC Symbol;Acc:40053]	AATK-AS1	3.66855	-2.96439	0.34591	> 0.05	false	2.27316	-3.1626	1	> 0.05	false	0	-3.50314	1	> 0.05	false
ENSG00000254180	processed_transcript		AB015752.3	-2.50827	-3.25644	1	> 0.05	false	-2.35456	-3.15761	1	> 0.05	false	-2.39025	-3.33205	1	> 0.05	false
ENSG00000253799	processed_transcript	long intergenic non-protein coding RNA 1030 [Source:HGNC Symbol;Acc:49016]	AB015752.4	0	-3.42929	1	> 0.05	false	2.25446	-3.1626	1	> 0.05	false	0	-3.50314	1	> 0.05	false
ENSG00000228966	pseudogene	homer homolog 2 (Drosophila) pseudogene 1 [Source:HGNC Symbol;Acc:20336]	AB019438.63	0	-3.42929	1	> 0.05	false	0	-3.32833	1	> 0.05	false	0	-3.50314	1	> 0.05	false
ENSG00000228757	pseudogene		AB019438.66	0	-3.42929	1	> 0.05	false	0	-3.32833	1	> 0.05	false	0	-3.50314	1	> 0.05	false
ENSG00000238275	pseudogene	homer homolog 2 (Drosophila) pseudogene 2 [Source:HGNC Symbol;Acc:20334]	AB019439.68	0	-3.42929	1	> 0.05	false	0	-3.32833	1	> 0.05	false	0	-3.50314	1	> 0.05	false
ENSG00000221180	miRNA		AB019440.1	0	-3.42929	1	> 0.05	false	0	-3.32833	1	> 0.05	false	0	-3.50314	1	> 0.05	false
ENSG00000271201	lincRNA		AB019440.50	0	-3.42929	1	> 0.05	false	0	-3.32833	1	> 0.05	false	0	-3.50314	1	> 0.05	false
ENSG00000225200	pseudogene		AB019441.29	-0.0684596	-1.11925	1	> 0.05	false	0.452067	-0.947011	0.613703	> 0.05	false	0.600515	-0.982868	0.480151	> 0.05	false
ENSG00000183044	protein_coding	4-aminobutyrate aminotransferase [Source:HGNC Symbol;Acc:23]	ABAT	0.0115069	5.08652	0.982122	> 0.05	false	-0.131962	4.92978	0.783555	> 0.05	false	-0.674701	4.56666	0.137076	> 0.05	false
ENSG00000254527	pseudogene	ectonucleotide pyrophosphatase/phosphodiesterase 7 pseudogene 12 [Source:HGNC Symbol;Acc:48697]	ABC11-48400900C8.1	-0.484511	-2.6282	1	> 0.05	false	-3.73141	-2.8666	0.355975	> 0.05	false	-3.77314	-3.04032	0.35657	> 0.05	false
ENSG00000237215	pseudogene		ABC12-47043100G14.2	0	-3.42929	1	> 0.05	false	0	-3.32833	1	> 0.05	false	0	-3.50314	1	> 0.05	false
ENSG00000226210	pseudogene		ABC7-42389800N19.1	0.0693231	2.01506	0.916819	> 0.05	false	-0.191446	1.80103	0.77446	> 0.05	false	-0.294997	1.62621	0.64771	> 0.05	false
ENSG00000271153	pseudogene		ABC7-43041300I9.1	0	-3.42929	1	> 0.05	false	0	-3.32833	1	> 0.05	false	0	-3.50314	1	> 0.05	false
ENSG00000165029	protein_coding	ATP-binding cassette, sub-family A (ABC1), member 1 [Source:HGNC Symbol;Acc:29]	ABCA1	-0.381142	7.3346	0.397448	> 0.05	false	-0.370378	7.25231	0.408196	> 0.05	false	-0.115072	7.23942	0.787634	> 0.05	false
ENSG00000154263	protein_coding	ATP-binding cassette, sub-family A (ABC1), member 10 [Source:HGNC Symbol;Acc:30]	ABCA10	0.648655	-1.04214	0.487341	> 0.05	false	0.4337	-1.18386	0.705681	> 0.05	false	0.474485	-1.29015	0.739687	> 0.05	false
ENSG00000251595	pseudogene	ATP-binding cassette, sub-family A (ABC1), member 11, pseudogene [Source:HGNC Symbol;Acc:31]	ABCA11P	-0.465515	-2.62737	1	> 0.05	false	-1.3938	-2.73577	0.673573	> 0.05	false	-1.55993	-2.91784	0.670378	> 0.05	false
ENSG00000144452	protein_coding	ATP-binding cassette, sub-family A (ABC1), member 12 [Source:HGNC Symbol;Acc:14637]	ABCA12	0	-3.42929	1	> 0.05	false	2.26944	-3.1626	1	> 0.05	false	0	-3.50314	1	> 0.05	false
ENSG00000179869	protein_coding	ATP-binding cassette, sub-family A (ABC1), member 13 [Source:HGNC Symbol;Acc:14638]	ABCA13	0.434608	0.399308	0.505766	> 0.05	false	0.637207	0.422662	0.366412	> 0.05	false	0.844807	0.42546	0.178927	> 0.05	false
ENSG00000238098	pseudogene	ATP-binding cassette, sub-family A (ABC1), member 17, pseudogene [Source:HGNC Symbol;Acc:32972]	ABCA17P	0	-3.42929	1	> 0.05	false	3.04353	-3.01467	0.55356	> 0.05	false	0	-3.50314	1	> 0.05	false
ENSG00000107331	protein_coding	ATP-binding cassette, sub-family A (ABC1), member 2 [Source:HGNC Symbol;Acc:32]	ABCA2	-0.508316	4.8578	0.346538	> 0.05	false	-0.929921	4.61308	0.0728601	> 0.05	false	-1.45468	4.3226	0.00407911	> 0.05	false
ENSG00000167972	protein_coding	ATP-binding cassette, sub-family A (ABC1), member 3 [Source:HGNC Symbol;Acc:33]	ABCA3	-0.0143371	-2.11955	1	> 0.05	false	-0.577542	-2.31164	1	> 0.05	false	-2.16479	-2.68699	0.321368	> 0.05	false
ENSG00000198691	protein_coding	ATP-binding cassette, sub-family A (ABC1), member 4 [Source:HGNC Symbol;Acc:34]	ABCA4	3.50877	-2.97806	0.279642	> 0.05	false	3.04377	-3.01467	0.553358	> 0.05	false	3.10665	-3.18216	0.52682	> 0.05	false
ENSG00000154265	protein_coding	ATP-binding cassette, sub-family A (ABC1), member 5 [Source:HGNC Symbol;Acc:35]	ABCA5	0.283945	2.71944	0.566169	> 0.05	false	0.184643	2.58051	0.719686	> 0.05	false	-0.0655563	2.32204	0.904353	> 0.05	false
ENSG00000154262	protein_coding	ATP-binding cassette, sub-family A (ABC1), member 6 [Source:HGNC Symbol;Acc:36]	ABCA6	3.56686	0.518811	1.35938e-05	0.00160479	false	4.08948	0.876955	4.1619e-06	0.000724837	false	4.18534	0.824382	4.55824e-07	6.31034e-05	false
ENSG00000064687	protein_coding	ATP-binding cassette, sub-family A (ABC1), member 7 [Source:HGNC Symbol;Acc:37]	ABCA7	-0.396549	7.47793	0.388751	> 0.05	false	-0.508557	7.3436	0.253241	> 0.05	false	-0.611063	7.17236	0.167201	> 0.05	false
ENSG00000141338	protein_coding	ATP-binding cassette, sub-family A (ABC1), member 8 [Source:HGNC Symbol;Acc:38]	ABCA8	1.49469	-2.26555	0.260955	> 0.05	false	1.84093	-2.15508	0.203035	> 0.05	false	0.938916	-2.61249	0.75819	> 0.05	false
ENSG00000154258	protein_coding	ATP-binding cassette, sub-family A (ABC1), member 9 [Source:HGNC Symbol;Acc:39]	ABCA9	-0.389405	-2.42421	0.770635	> 0.05	false	0.668146	-2.1382	0.683384	> 0.05	false	-0.260593	-2.5134	1	> 0.05	false
ENSG00000231749	antisense	ABCA9 antisense RNA 1 [Source:HGNC Symbol;Acc:39983]	ABCA9-AS1	3.78747	-2.86407	0.335036	> 0.05	false	5.44298	-1.98291	0.0388	> 0.05	false	4.94405	-2.44863	0.0847746	> 0.05	false
ENSG00000085563	protein_coding	ATP-binding cassette, sub-family B (MDR/TAP), member 1 [Source:HGNC Symbol;Acc:40]	ABCB1	2.06648	-1.98106	0.0761611	> 0.05	false	2.31679	-1.92785	0.0936322	> 0.05	false	1.00293	-2.60541	0.746666	> 0.05	false
ENSG00000135776	protein_coding	ATP-binding cassette, sub-family B (MDR/TAP), member 10 [Source:HGNC Symbol;Acc:41]	ABCB10	0.363178	1.19115	0.514653	> 0.05	false	0.266844	1.05521	0.663779	> 0.05	false	-0.331269	0.640399	0.577976	> 0.05	false
ENSG00000259689	pseudogene	ATP-binding cassette, sub-family B (MDR/TAP), member 10 pseudogene 1 [Source:HGNC Symbol;Acc:14114]	ABCB10P1	2.15546	-3.26451	1	> 0.05	false	0	-3.32833	1	> 0.05	false	2.32058	-3.33012	1	> 0.05	false
ENSG00000261524	pseudogene	ATP-binding cassette, sub-family B (MDR/TAP), member 10 pseudogene 3 [Source:HGNC Symbol;Acc:31129]	ABCB10P3	-2.50846	-3.25644	1	> 0.05	false	-2.35418	-3.15761	1	> 0.05	false	-0.172681	-3.18408	1	> 0.05	false
ENSG00000260053	pseudogene	ATP-binding cassette, sub-family B (MDR/TAP), member 10 pseudogene 4 [Source:HGNC Symbol;Acc:31130]	ABCB10P4	0	-3.42929	1	> 0.05	false	0	-3.32833	1	> 0.05	false	3.0147	-3.18922	0.558806	> 0.05	false
ENSG00000073734	protein_coding	ATP-binding cassette, sub-family B (MDR/TAP), member 11 [Source:HGNC Symbol;Acc:42]	ABCB11	3.42547	-2.98487	0.552876	> 0.05	false	2.25434	-3.1626	1	> 0.05	false	2.23136	-3.33728	1	> 0.05	false
ENSG00000005471	protein_coding	ATP-binding cassette, sub-family B (MDR/TAP), member 4 [Source:HGNC Symbol;Acc:45]	ABCB4	-4.87117	-2.60372	0.0372182	> 0.05	false	-2.43605	-2.41923	0.209329	> 0.05	false	0.188186	-2.05171	1	> 0.05	false
ENSG00000004846	protein_coding	ATP-binding cassette, sub-family B (MDR/TAP), member 5 [Source:HGNC Symbol;Acc:46]	ABCB5	9.37469	1.07761	1.74349e-14	9.5561e-12	false	9.43828	1.20646	7.88217e-13	5.19934e-10	false	9.11241	0.731895	2.21083e-12	1.05091e-09	false
ENSG00000115657	protein_coding	ATP-binding cassette, sub-family B (MDR/TAP), member 6 [Source:HGNC Symbol;Acc:47]	ABCB6	-1.46703	-1.22967	0.112968	> 0.05	false	-0.871579	-1.06124	0.389023	> 0.05	false	-1.66888	-1.43117	0.159028	> 0.05	false
ENSG00000131269	protein_coding	ATP-binding cassette, sub-family B (MDR/TAP), member 7 [Source:HGNC Symbol;Acc:48]	ABCB7	0.106559	-0.31081	0.942503	> 0.05	false	-0.343577	-0.580714	0.733538	> 0.05	false	0.258328	-0.441925	0.712489	> 0.05	false
ENSG00000197150	protein_coding	ATP-binding cassette, sub-family B (MDR/TAP), member 8 [Source:HGNC Symbol;Acc:49]	ABCB8	-0.28292	-0.255395	0.735828	> 0.05	false	-0.718237	-0.466834	0.392746	> 0.05	false	-1.0538	-0.731989	0.174951	> 0.05	false
ENSG00000150967	protein_coding	ATP-binding cassette, sub-family B (MDR/TAP), member 9 [Source:HGNC Symbol;Acc:50]	ABCB9	0.0602184	-2.10736	1	> 0.05	false	0.622723	-1.93078	0.685816	> 0.05	false	0.552612	-2.06355	0.70215	> 0.05	false
ENSG00000103222	protein_coding	ATP-binding cassette, sub-family C (CFTR/MRP), member 1 [Source:HGNC Symbol;Acc:51]	ABCC1	-0.184525	4.78805	0.69247	> 0.05	false	-0.237865	4.6774	0.612406	> 0.05	false	-0.616166	4.38614	0.170432	> 0.05	false
ENSG00000124574	protein_coding	ATP-binding cassette, sub-family C (CFTR/MRP), member 10 [Source:HGNC Symbol;Acc:52]	ABCC10	-0.190434	2.21341	0.741545	> 0.05	false	-0.668383	1.93081	0.230297	> 0.05	false	-0.825587	1.74043	0.142516	> 0.05	false
ENSG00000121270	protein_coding	ATP-binding cassette, sub-family C (CFTR/MRP), member 11 [Source:HGNC Symbol;Acc:14639]	ABCC11	0.129436	-2.7309	1	> 0.05	false	-0.141948	-2.74946	1	> 0.05	false	0.362752	-2.80482	1	> 0.05	false
ENSG00000140798	protein_coding	ATP-binding cassette, sub-family C (CFTR/MRP), member 12 [Source:HGNC Symbol;Acc:14640]	ABCC12	3.6682	-2.96439	0.345516	> 0.05	false	3.04439	-3.01467	0.552861	> 0.05	false	2.32142	-3.33012	1	> 0.05	false
ENSG00000243064	pseudogene	ATP-binding cassette, sub-family C (CFTR/MRP), member 13, pseudogene [Source:HGNC Symbol;Acc:16022]	ABCC13	0.80217	-1.49911	0.484638	> 0.05	false	0.902288	-1.50099	0.421973	> 0.05	false	1.15458	-1.49218	0.249101	> 0.05	false
ENSG00000023839	protein_coding	ATP-binding cassette, sub-family C (CFTR/MRP), member 2 [Source:HGNC Symbol;Acc:53]	ABCC2	-0.050172	1.37053	0.950463	> 0.05	false	-0.664894	1.03383	0.335018	> 0.05	false	-0.277547	1.05378	0.691954	> 0.05	false
ENSG00000108846	protein_coding	ATP-binding cassette, sub-family C (CFTR/MRP), member 3 [Source:HGNC Symbol;Acc:54]	ABCC3	-0.956332	-2.24793	0.440206	> 0.05	false	-0.387297	-2.08542	0.806923	> 0.05	false	-0.650321	-2.32053	0.810848	> 0.05	false
ENSG00000125257	protein_coding	ATP-binding cassette, sub-family C (CFTR/MRP), member 4 [Source:HGNC Symbol;Acc:55]	ABCC4	0.040448	-1.26548	1	> 0.05	false	0.7056	-1.01284	0.509918	> 0.05	false	0.353683	-1.30853	0.76894	> 0.05	false
ENSG00000114770	protein_coding	ATP-binding cassette, sub-family C (CFTR/MRP), member 5 [Source:HGNC Symbol;Acc:56]	ABCC5	-0.191808	5.90541	0.720799	> 0.05	false	-0.223001	5.80396	0.68138	> 0.05	false	-0.459643	5.56996	0.386452	> 0.05	false
ENSG00000223882	antisense	ABCC5 antisense RNA 1 [Source:HGNC Symbol;Acc:40055]	ABCC5-AS1	-1.80365	-2.83957	0.695238	> 0.05	false	-1.52383	-2.74374	0.705221	> 0.05	false	-0.561656	-2.7921	1	> 0.05	false
ENSG00000091262	protein_coding	ATP-binding cassette, sub-family C (CFTR/MRP), member 6 [Source:HGNC Symbol;Acc:57]	ABCC6	-0.282821	1.13615	0.637283	> 0.05	false	-0.346238	1.03983	0.578813	> 0.05	false	-0.790821	0.73094	0.177744	> 0.05	false
ENSG00000256340	pseudogene	ATP-binding cassette, sub-family C, member 6 pseudogene 1 [Source:HGNC Symbol;Acc:33352]	ABCC6P1	-4.30776	-2.83219	0.158705	> 0.05	false	0.323053	-2.17731	1	> 0.05	false	-0.257216	-2.51296	1	> 0.05	false
ENSG00000255277	pseudogene	ATP-binding cassette, sub-family C, member 6 pseudogene 2 [Source:HGNC Symbol;Acc:33353]	ABCC6P2	0	-3.42929	1	> 0.05	false	0	-3.32833	1	> 0.05	false	0	-3.50314	1	> 0.05	false
ENSG00000006071	protein_coding	ATP-binding cassette, sub-family C (CFTR/MRP), member 8 [Source:HGNC Symbol;Acc:59]	ABCC8	0.48887	-2.96978	1	> 0.05	false	-2.3612	-3.15713	1	> 0.05	false	-0.180722	-3.18361	1	> 0.05	false
ENSG00000069431	protein_coding	ATP-binding cassette, sub-family C (CFTR/MRP), member 9 [Source:HGNC Symbol;Acc:60]	ABCC9	3.54723	-1.65868	0.00455047	> 0.05	false	3.54723	-1.75091	0.0116195	> 0.05	false	2.52577	-2.43103	0.140278	> 0.05	false
ENSG00000101986	protein_coding	ATP-binding cassette, sub-family D (ALD), member 1 [Source:HGNC Symbol;Acc:61]	ABCD1	-0.0386823	3.90886	0.94013	> 0.05	false	-0.0841776	3.80026	0.873881	> 0.05	false	-0.690795	3.40932	0.139462	> 0.05	false
ENSG00000215151	pseudogene	ATP-binding cassette, sub-family D (ALD), member 1, pseudogene 2 [Source:HGNC Symbol;Acc:63]	ABCD1P2	0	-3.42929	1	> 0.05	false	0	-3.32833	1	> 0.05	false	0	-3.50314	1	> 0.05	false
ENSG00000261233	pseudogene	ATP-binding cassette, sub-family D (ALD), member 1, pseudogene 3 [Source:HGNC Symbol;Acc:64]	ABCD1P3	0	-3.42929	1	> 0.05	false	0	-3.32833	1	> 0.05	false	0	-3.50314	1	> 0.05	false
ENSG00000225293	pseudogene	ATP-binding cassette, sub-family D (ALD), member 1, pseudogene 4 [Source:HGNC Symbol;Acc:65]	ABCD1P4	-2.50818	-3.25644	1	> 0.05	false	-2.35442	-3.15761	1	> 0.05	false	-2.39025	-3.33205	1	> 0.05	false
ENSG00000214330	pseudogene	ATP-binding cassette, sub-family D (ALD), member 1, pseudogene 5 [Source:HGNC Symbol;Acc:42662]	ABCD1P5	0	-3.42929	1	> 0.05	false	2.37557	-3.15388	1	> 0.05	false	0	-3.50314	1	> 0.05	false
ENSG00000173208	protein_coding	ATP-binding cassette, sub-family D (ALD), member 2 [Source:HGNC Symbol;Acc:66]	ABCD2	0.955008	-2.1841	0.649888	> 0.05	false	-0.000481773	-2.51273	1	> 0.05	false	-0.78299	-2.80578	1	> 0.05	false
ENSG00000117528	protein_coding	ATP-binding cassette, sub-family D (ALD), member 3 [Source:HGNC Symbol;Acc:67]	ABCD3	0.127503	0.856138	0.874007	> 0.05	false	0.0053898	0.71124	1	> 0.05	false	0.417009	0.79626	0.521045	> 0.05	false
ENSG00000119688	protein_coding	ATP-binding cassette, sub-family D (ALD), member 4 [Source:HGNC Symbol;Acc:68]	ABCD4	-0.0957763	1.87712	0.867924	> 0.05	false	-0.58694	1.58391	0.298542	> 0.05	false	-0.777713	1.37495	0.191521	> 0.05	false
ENSG00000164163	protein_coding	ATP-binding cassette, sub-family E (OABP), member 1 [Source:HGNC Symbol;Acc:69]	ABCE1	1.9524	-1.3752	0.0540381	> 0.05	false	1.66053	-1.56406	0.218932	> 0.05	false	1.50446	-1.82663	0.204384	> 0.05	false
ENSG00000204574	protein_coding	ATP-binding cassette, sub-family F (GCN20), member 1 [Source:HGNC Symbol;Acc:70]	ABCF1	-0.666413	4.97069	0.240914	> 0.05	false	0.00128474	5.18043	1	> 0.05	false	1.29762	5.83755	0.00487237	> 0.05	false
ENSG00000033050	protein_coding	ATP-binding cassette, sub-family F (GCN20), member 2 [Source:HGNC Symbol;Acc:71]	ABCF2	-0.358698	0.804841	0.590627	> 0.05	false	-0.4598	0.697278	0.470737	> 0.05	false	-0.277963	0.637261	0.682151	> 0.05	false
ENSG00000161204	protein_coding	ATP-binding cassette, sub-family F (GCN20), member 3 [Source:HGNC Symbol;Acc:72]	ABCF3	-0.126062	4.5389	0.810324	> 0.05	false	-0.281626	4.38116	0.589409	> 0.05	false	-0.248372	4.26474	0.606585	> 0.05	false
ENSG00000160179	protein_coding	ATP-binding cassette, sub-family G (WHITE), member 1 [Source:HGNC Symbol;Acc:73]	ABCG1	-0.0129669	5.72215	0.984533	> 0.05	false	-0.00105665	5.64089	1	> 0.05	false	0.548331	5.81209	0.304583	> 0.05	false
ENSG00000118777	protein_coding	ATP-binding cassette, sub-family G (WHITE), member 2 [Source:HGNC Symbol;Acc:74]	ABCG2	2.96617	-0.973123	0.00467954	> 0.05	false	2.90655	-1.09264	0.0117516	> 0.05	false	2.86031	-1.241	0.0138528	> 0.05	false
ENSG00000172350	protein_coding	ATP-binding cassette, sub-family G (WHITE), member 4 [Source:HGNC Symbol;Acc:13884]	ABCG4	-2.51399	-3.256	1	> 0.05	false	-2.36156	-3.15713	1	> 0.05	false	-2.39818	-3.33158	1	> 0.05	false
ENSG00000138075	protein_coding	ATP-binding cassette, sub-family G (WHITE), member 5 [Source:HGNC Symbol;Acc:13886]	ABCG5	-2.50835	-3.25644	1	> 0.05	false	-2.35486	-3.15761	1	> 0.05	false	-0.173041	-3.18408	1	> 0.05	false
ENSG00000143921	protein_coding	ATP-binding cassette, sub-family G (WHITE), member 8 [Source:HGNC Symbol;Acc:13887]	ABCG8	-0.375218	-3.10913	1	> 0.05	false	-2.36153	-3.15713	1	> 0.05	false	-2.39788	-3.33158	1	> 0.05	false
ENSG00000143994	protein_coding	abhydrolase domain containing 1 [Source:HGNC Symbol;Acc:17553]	ABHD1	0.461892	-1.48295	0.643045	> 0.05	false	-0.349014	-1.81546	0.8452	> 0.05	false	0.642768	-1.57099	0.548449	> 0.05	false
ENSG00000144827	protein_coding	abhydrolase domain containing 10 [Source:HGNC Symbol;Acc:25656]	ABHD10	0.188883	-0.267038	0.835655	> 0.05	false	0.155096	-0.358975	0.875855	> 0.05	false	-0.253918	-0.674301	0.797066	> 0.05	false
ENSG00000106077	protein_coding	abhydrolase domain containing 11 [Source:HGNC Symbol;Acc:16407]	ABHD11	0.0477012	2.04964	0.9325	> 0.05	false	-0.19129	1.85389	0.71381	> 0.05	false	-0.818253	1.46601	0.113425	> 0.05	false
ENSG00000100997	protein_coding	abhydrolase domain containing 12 [Source:HGNC Symbol;Acc:15868]	ABHD12	0.143671	1.07166	0.829519	> 0.05	false	0.0474804	0.929425	0.951205	> 0.05	false	0.0888586	0.824803	0.901421	> 0.05	false
ENSG00000131969	protein_coding	abhydrolase domain containing 12B [Source:HGNC Symbol;Acc:19837]	ABHD12B	-0.0692916	1.81804	0.915146	> 0.05	false	-0.732839	1.46315	0.240194	> 0.05	false	-0.893579	1.26447	0.107567	> 0.05	false
ENSG00000139826	protein_coding	abhydrolase domain containing 13 [Source:HGNC Symbol;Acc:20293]	ABHD13	0.264185	5.63678	0.560287	> 0.05	false	0.426326	5.63986	0.352017	> 0.05	false	0.66249	5.6503	0.125902	> 0.05	false
ENSG00000248487	protein_coding	abhydrolase domain containing 14A [Source:HGNC Symbol;Acc:24538]	ABHD14A	0.998188	-2.84963	0.658978	> 0.05	false	1.29736	-2.7463	0.668537	> 0.05	false	-0.074343	-3.177	1	> 0.05	false
ENSG00000114786	protein_coding	ABHD14A-ACY1 readthrough (NMD candidate) [Source:HGNC Symbol;Acc:38856]	ABHD14A-ACY1	0	-3.42929	1	> 0.05	false	0	-3.32833	1	> 0.05	false	0	-3.50314	1	> 0.05	false
ENSG00000114779	protein_coding	abhydrolase domain containing 14B [Source:HGNC Symbol;Acc:28235]	ABHD14B	-0.411372	-1.512	0.64465	> 0.05	false	0.349088	-1.29288	0.735564	> 0.05	false	0.0608601	-1.50421	1	> 0.05	false
ENSG00000168792	protein_coding	abhydrolase domain containing 15 [Source:HGNC Symbol;Acc:26971]	ABHD15	0.44846	-1.63084	0.751713	> 0.05	false	-0.366869	-1.94521	0.84056	> 0.05	false	-1.03519	-2.26213	0.514355	> 0.05	false
ENSG00000204427	protein_coding	abhydrolase domain containing 16A [Source:HGNC Symbol;Acc:13921]	ABHD16A	-0.612084	3.46987	0.213748	> 0.05	false	-0.569957	3.40392	0.250052	> 0.05	false	-0.370509	3.35578	0.43188	> 0.05	false
ENSG00000183260	protein_coding	abhydrolase domain containing 16B [Source:HGNC Symbol;Acc:16128]	ABHD16B	-0.814434	0.798877	0.198937	> 0.05	false	-0.0694388	1.04471	0.927086	> 0.05	false	0.821223	1.39764	0.152047	> 0.05	false
ENSG00000129968	protein_coding	abhydrolase domain containing 17A [Source:HGNC Symbol;Acc:28756]	ABHD17A	-0.205078	4.9105	0.751478	> 0.05	false	-0.478984	4.70364	0.391063	> 0.05	false	-0.792625	4.4499	0.118091	> 0.05	false
ENSG00000203835	pseudogene	abhydrolase domain containing 17A pseudogene 1 [Source:HGNC Symbol;Acc:28394]	ABHD17AP1	0	-3.42929	1	> 0.05	false	0	-3.32833	1	> 0.05	false	0	-3.50314	1	> 0.05	false
ENSG00000198658	pseudogene	abhydrolase domain containing 17A pseudogene 2 [Source:HGNC Symbol;Acc:33538]	ABHD17AP2	0	-3.42929	1	> 0.05	false	0	-3.32833	1	> 0.05	false	0	-3.50314	1	> 0.05	false
ENSG00000250536	pseudogene	abhydrolase domain containing 17A pseudogene 3 [Source:HGNC Symbol;Acc:34041]	ABHD17AP3	-1.11694	-1.8258	0.337634	> 0.05	false	-0.399224	-1.62514	0.865855	> 0.05	false	-1.42119	-2.03305	0.307015	> 0.05	false
ENSG00000229107	pseudogene	abhydrolase domain containing 17A pseudogene P4 [Source:HGNC Symbol;Acc:34042]	ABHD17AP4	0.735189	-1.29545	0.697893	> 0.05	false	-0.6036	-1.83921	0.812647	> 0.05	false	-0.762465	-2.01759	0.732821	> 0.05	false
ENSG00000182502	pseudogene	abhydrolase domain containing 17A pseudogene 5 [Source:HGNC Symbol;Acc:34043]	ABHD17AP5	-2.74054	-2.50879	0.153937	> 0.05	false	-1.42246	-2.31337	0.441085	> 0.05	false	-4.73812	-2.68704	0.0826594	> 0.05	false
ENSG00000226981	pseudogene	abhydrolase domain containing 17A pseudogene 6 [Source:HGNC Symbol;Acc:34044]	ABHD17AP6	-1.16643	-2.96147	1	> 0.05	false	-0.981259	-2.87051	1	> 0.05	false	-3.25807	-3.17799	0.565231	> 0.05	false
ENSG00000260864	pseudogene		ABHD17AP7	0	-3.42929	1	> 0.05	false	0	-3.32833	1	> 0.05	false	0	-3.50314	1	> 0.05	false
ENSG00000260540	pseudogene		ABHD17AP8	0	-3.42929	1	> 0.05	false	0	-3.32833	1	> 0.05	false	0	-3.50314	1	> 0.05	false
ENSG00000261536	pseudogene		ABHD17AP9	0	-3.42929	1	> 0.05	false	0	-3.32833	1	> 0.05	false	0	-3.50314	1	> 0.05	false
ENSG00000107362	protein_coding	abhydrolase domain containing 17B [Source:HGNC Symbol;Acc:24278]	ABHD17B	0.349351	2.65105	0.481632	> 0.05	false	0.514232	2.65387	0.313182	> 0.05	false	1.03587	2.85179	0.0288507	> 0.05	false
ENSG00000136379	protein_coding	abhydrolase domain containing 17C [Source:HGNC Symbol;Acc:26925]	ABHD17C	-0.670803	0.279085	0.502805	> 0.05	false	0.487324	0.736844	0.561878	> 0.05	false	2.49831	2.04656	0.00213194	> 0.05	false
ENSG00000140526	protein_coding	abhydrolase domain containing 2 [Source:HGNC Symbol;Acc:18717]	ABHD2	-0.305632	9.46371	0.543408	> 0.05	false	-0.352235	9.35587	0.472343	> 0.05	false	-0.191123	9.29916	0.668684	> 0.05	false
ENSG00000158201	protein_coding	abhydrolase domain containing 3 [Source:HGNC Symbol;Acc:18718]	ABHD3	-0.0776046	5.63057	0.87917	> 0.05	false	-0.287519	5.44585	0.575349	> 0.05	false	-0.190837	5.36009	0.699175	> 0.05	false
ENSG00000100439	protein_coding	abhydrolase domain containing 4 [Source:HGNC Symbol;Acc:20154]	ABHD4	-0.0936543	6.09001	0.83462	> 0.05	false	-0.133908	5.9839	0.766653	> 0.05	false	0.0916321	5.96581	0.831699	> 0.05	false
ENSG00000011198	protein_coding	abhydrolase domain containing 5 [Source:HGNC Symbol;Acc:21396]	ABHD5	-0.117588	7.44305	0.795688	> 0.05	false	0.188679	7.51084	0.679819	> 0.05	false	1.15167	7.97129	0.0142894	> 0.05	false
ENSG00000163686	protein_coding	abhydrolase domain containing 6 [Source:HGNC Symbol;Acc:21398]	ABHD6	-0.395099	-2.42296	0.792139	> 0.05	false	-0.13331	-2.33105	1	> 0.05	false	0.559497	-2.2619	0.820365	> 0.05	false
ENSG00000127220	protein_coding	abhydrolase domain containing 8 [Source:HGNC Symbol;Acc:23759]	ABHD8	0.493238	1.53452	0.377563	> 0.05	false	0.810843	1.63474	0.142013	> 0.05	false	0.61797	1.4009	0.280245	> 0.05	false
ENSG00000136754	protein_coding	abl-interactor 1 [Source:HGNC Symbol;Acc:11320]	ABI1	0.384754	7.25127	0.382779	> 0.05	false	0.236403	7.08195	0.592287	> 0.05	false	0.38644	7.03529	0.35793	> 0.05	false
ENSG00000138443	protein_coding	abl-interactor 2 [Source:HGNC Symbol;Acc:24011]	ABI2	7.90519	4.57973	1.3837e-23	2.18601e-20	true	7.86408	4.45423	4.16454e-21	7.98907e-18	true	7.18477	3.65527	3.59064e-19	5.35744e-16	false
ENSG00000108798	protein_coding	ABI family, member 3 [Source:HGNC Symbol;Acc:29859]	ABI3	-0.933543	4.71809	0.0522622	> 0.05	false	-0.645822	4.73887	0.173336	> 0.05	false	-0.479315	4.67532	0.277154	> 0.05	false
ENSG00000154175	protein_coding	ABI family, member 3 (NESH) binding protein [Source:HGNC Symbol;Acc:17265]	ABI3BP	-0.990491	-0.454816	0.197466	> 0.05	false	-1.0819	-0.506953	0.209869	> 0.05	false	-0.761456	-0.544905	0.375823	> 0.05	false
ENSG00000097007	protein_coding	c-abl oncogene 1, non-receptor tyrosine kinase [Source:HGNC Symbol;Acc:76]	ABL1	-0.173386	2.89828	0.734666	> 0.05	false	-0.221231	2.79308	0.66892	> 0.05	false	-0.604331	2.49963	0.217977	> 0.05	false
ENSG00000143322	protein_coding	c-abl oncogene 2, non-receptor tyrosine kinase [Source:HGNC Symbol;Acc:77]	ABL2	-0.176028	3.22473	0.725131	> 0.05	false	-0.102957	3.17462	0.833339	> 0.05	false	-0.103045	3.04488	0.839057	> 0.05	false
ENSG00000099204	protein_coding	actin binding LIM protein 1 [Source:HGNC Symbol;Acc:78]	ABLIM1	0.0658299	2.10974	0.926871	> 0.05	false	0.124312	2.05328	0.850376	> 0.05	false	-0.0832968	1.82073	0.904774	> 0.05	false
ENSG00000163995	protein_coding	actin binding LIM protein family, member 2 [Source:HGNC Symbol;Acc:19195]	ABLIM2	2.20328	-3.25748	1	> 0.05	false	2.27198	-3.1626	1	> 0.05	false	2.24624	-3.33728	1	> 0.05	false
ENSG00000173210	protein_coding	actin binding LIM protein family, member 3 [Source:HGNC Symbol;Acc:29132]	ABLIM3	3.36228	-1.10799	0.00396702	> 0.05	false	3.41336	-1.06076	0.0404567	> 0.05	false	4.30506	-0.524196	0.00467457	> 0.05	false
ENSG00000175164	processed_transcript	ABO blood group (transferase A, alpha 1-3-N-acetylgalactosaminyltransferase; transferase B, alpha 1-3-galactosyltransferase) [Source:HGNC Symbol;Acc:79]	ABO	-3.37202	-3.10158	0.552842	> 0.05	false	-0.967368	-2.87145	1	> 0.05	false	-1.03353	-3.04542	1	> 0.05	false
ENSG00000002726	protein_coding	amine oxidase, copper containing 1 [Source:HGNC Symbol;Acc:80]	ABP1	0.554235	1.52585	0.65456	> 0.05	false	0.475058	1.37336	0.701407	> 0.05	false	0.00894984	1.00971	1	> 0.05	false
ENSG00000159842	protein_coding	active BCR-related [Source:HGNC Symbol;Acc:81]	ABR	-0.255505	7.39671	0.56424	> 0.05	false	-0.415877	7.23883	0.347236	> 0.05	false	-0.309741	7.15543	0.460188	> 0.05	false
ENSG00000174429	protein_coding	actin-binding Rho activating protein [Source:HGNC Symbol;Acc:30655]	ABRA	2.99857	-3.1106	0.513707	> 0.05	false	2.27388	-3.1626	1	> 0.05	false	2.2277	-3.33728	1	> 0.05	false
ENSG00000146386	protein_coding	ABRA C-terminal like [Source:HGNC Symbol;Acc:21230]	ABRACL	0.472796	2.81128	0.358576	> 0.05	false	0.649929	2.82849	0.215208	> 0.05	false	0.964027	2.89762	0.0610028	> 0.05	false
ENSG00000146109	protein_coding	activator of basal transcription 1 [Source:HGNC Symbol;Acc:17369]	ABT1	0.265711	3.9612	0.593028	> 0.05	false	0.294394	3.88855	0.570144	> 0.05	false	0.0295328	3.62075	0.952286	> 0.05	false
ENSG00000250496	pseudogene	activator of basal transcription 1 pseudogene 1 [Source:HGNC Symbol;Acc:39557]	ABT1P1	0	-3.42929	1	> 0.05	false	0	-3.32833	1	> 0.05	false	0	-3.50314	1	> 0.05	false
ENSG00000114626	protein_coding	ankyrin repeat and BTB (POZ) domain containing 1 [Source:HGNC Symbol;Acc:18275]	ABTB1	0.00986417	10.2979	0.982601	> 0.05	false	-0.0853574	10.1636	0.84793	> 0.05	false	-0.505932	9.84509	0.237805	> 0.05	false
ENSG00000166016	protein_coding	ankyrin repeat and BTB (POZ) domain containing 2 [Source:HGNC Symbol;Acc:23842]	ABTB2	-0.172567	1.98972	0.811135	> 0.05	false	-0.325227	1.84111	0.632867	> 0.05	false	-0.0760786	1.82225	0.920013	> 0.05	false
ENSG00000221486	miRNA		AC000003.1	-2.51401	-3.256	1	> 0.05	false	-2.36155	-3.15713	1	> 0.05	false	-2.39821	-3.33158	1	> 0.05	false
ENSG00000221069	miRNA		AC000029.1	2.15765	-3.26451	1	> 0.05	false	0	-3.32833	1	> 0.05	false	2.23299	-3.33728	1	> 0.05	false
ENSG00000260246	antisense		AC000032.2	0	-3.42929	1	> 0.05	false	0	-3.32833	1	> 0.05	false	0	-3.50314	1	> 0.05	false
ENSG00000225929	antisense		AC000036.4	2.20222	-3.25748	1	> 0.05	false	4.01525	-2.75109	0.173505	> 0.05	false	4.91696	-2.51972	0.0419306	> 0.05	false
ENSG00000242156	pseudogene		AC000041.8	0	-3.42929	1	> 0.05	false	0	-3.32833	1	> 0.05	false	0	-3.50314	1	> 0.05	false
ENSG00000225007	lincRNA		AC000067.1	0	-3.42929	1	> 0.05	false	0	-3.32833	1	> 0.05	false	0	-3.50314	1	> 0.05	false
ENSG00000185065	processed_transcript		AC000068.5	-0.730269	-0.950425	0.403854	> 0.05	false	-2.42451	-1.32769	0.020894	> 0.05	false	-1.0248	-1.21061	0.240268	> 0.05	false
ENSG00000230485	pseudogene		AC000077.2	2.20543	-3.25748	1	> 0.05	false	0	-3.32833	1	> 0.05	false	3.1072	-3.18216	0.528336	> 0.05	false
ENSG00000232926	pseudogene		AC000078.5	-2.43441	-2.1593	0.0930499	> 0.05	false	0.619841	-1.33599	0.564343	> 0.05	false	2.89292	0.0099351	9.73755e-05	0.0060189	false
ENSG00000230194	pseudogene		AC000081.2	-2.51413	-3.256	1	> 0.05	false	-2.36139	-3.15713	1	> 0.05	false	-2.39808	-3.33158	1	> 0.05	false
ENSG00000235776	pseudogene		AC000089.3	-0.806317	-1.44166	0.46856	> 0.05	false	-2.11514	-1.7364	0.0874505	> 0.05	false	-0.928515	-1.65175	0.376577	> 0.05	false
ENSG00000233471	pseudogene	keratin 18 pseudogene 62 [Source:HGNC Symbol;Acc:48889]	AC000094.3	-3.37878	-3.10115	0.518121	> 0.05	false	-0.953337	-2.87098	1	> 0.05	false	-3.25009	-3.17845	0.526669	> 0.05	false
ENSG00000270393	pseudogene		AC000095.9	-0.816085	0.038678	0.459858	> 0.05	false	-1.137	-0.109283	0.267091	> 0.05	false	-1.61203	-0.399609	0.0965747	> 0.05	false
ENSG00000236340	antisense		AC000099.1	-2.50846	-3.25644	1	> 0.05	false	-2.35419	-3.15761	1	> 0.05	false	-2.39081	-3.33205	1	> 0.05	false
ENSG00000236105	pseudogene		AC000110.1	0.822508	-0.33109	0.303946	> 0.05	false	0.213346	-0.768864	0.812129	> 0.05	false	-0.253274	-1.08649	0.853799	> 0.05	false
ENSG00000232661	antisense		AC000111.3	0	-3.42929	1	> 0.05	false	0	-3.32833	1	> 0.05	false	0	-3.50314	1	> 0.05	false
ENSG00000237974	pseudogene		AC000111.4	0	-3.42929	1	> 0.05	false	0	-3.32833	1	> 0.05	false	0	-3.50314	1	> 0.05	false
ENSG00000234001	pseudogene		AC000111.5	0	-3.42929	1	> 0.05	false	0	-3.32833	1	> 0.05	false	0	-3.50314	1	> 0.05	false
ENSG00000083622	antisense		AC000111.6	0	-3.42929	1	> 0.05	false	0	-3.32833	1	> 0.05	false	0	-3.50314	1	> 0.05	false
ENSG00000243107	processed_transcript		AC000120.7	-0.832011	-1.96274	0.528747	> 0.05	false	-5.08794	-2.3209	0.0254344	> 0.05	false	-5.13173	-2.49295	0.0244837	> 0.05	false
ENSG00000224138	antisense		AC000123.4	0.0509795	-1.40995	1	> 0.05	false	-0.343555	-1.5902	0.88189	> 0.05	false	0.385366	-1.46839	0.691166	> 0.05	false
ENSG00000226770	lincRNA		AC000124.1	-0.307521	-3.10219	1	> 0.05	false	-2.36115	-3.15713	1	> 0.05	false	-0.178649	-3.18361	1	> 0.05	false
ENSG00000230820	pseudogene		AC000362.1	0	-3.42929	1	> 0.05	false	0	-3.32833	1	> 0.05	false	0	-3.50314	1	> 0.05	false
ENSG00000230206	processed_transcript	glutamate receptor, metabotropic 8 [Source:HGNC Symbol;Acc:4600]	AC000364.1	0	-3.42929	1	> 0.05	false	0	-3.32833	1	> 0.05	false	0	-3.50314	1	> 0.05	false
ENSG00000224981	pseudogene		AC000367.1	-2.51423	-3.256	1	> 0.05	false	-2.36125	-3.15713	1	> 0.05	false	-2.39838	-3.33158	1	> 0.05	false
ENSG00000241921	antisense		AC000370.2	0	-3.42929	1	> 0.05	false	0	-3.32833	1	> 0.05	false	0	-3.50314	1	> 0.05	false
ENSG00000227249	pseudogene		AC000374.1	0	-3.42929	1	> 0.05	false	0	-3.32833	1	> 0.05	false	0	-3.50314	1	> 0.05	false
ENSG00000264908	miRNA		AC000403.1	0	-3.42929	1	> 0.05	false	0	-3.32833	1	> 0.05	false	0	-3.50314	1	> 0.05	false
ENSG00000184319	pseudogene	ribosomal protein L23a pseudogene 82 [Source:HGNC Symbol;Acc:33730]	AC002055.4	-0.295394	-1.28508	0.817627	> 0.05	false	-0.0501846	-1.23039	1	> 0.05	false	0.206704	-1.25404	0.91557	> 0.05	false
ENSG00000213683	pseudogene		AC002056.3	-0.0815336	-1.48084	1	> 0.05	false	0.156232	-1.42542	1	> 0.05	false	0.0933034	-1.59541	1	> 0.05	false
ENSG00000254499	antisense		AC002056.5	0	-3.42929	1	> 0.05	false	0	-3.32833	1	> 0.05	false	0	-3.50314	1	> 0.05	false
ENSG00000234459	antisense		AC002064.4	4.81765	-2.51686	0.0637207	> 0.05	false	4.01525	-2.75109	0.173516	> 0.05	false	4.40405	-2.71858	0.160451	> 0.05	false
ENSG00000225498	lincRNA		AC002064.5	0	-3.42929	1	> 0.05	false	0	-3.32833	1	> 0.05	false	0	-3.50314	1	> 0.05	false
ENSG00000237813	antisense		AC002066.1	0	-3.42929	1	> 0.05	false	0	-3.32833	1	> 0.05	false	0	-3.50314	1	> 0.05	false
ENSG00000216076	miRNA		AC002066.2	0	-3.42929	1	> 0.05	false	0	-3.32833	1	> 0.05	false	0	-3.50314	1	> 0.05	false
ENSG00000228928	pseudogene		AC002069.5	1.7064	-1.51361	0.117464	> 0.05	false	1.70962	-1.55698	0.154356	> 0.05	false	1.90076	-1.58741	0.0947932	> 0.05	false
ENSG00000235639	pseudogene		AC002069.6	0	-3.42929	1	> 0.05	false	0	-3.32833	1	> 0.05	false	3.23097	-3.17508	0.566174	> 0.05	false
ENSG00000222647	miRNA		AC002070.1	0	-3.42929	1	> 0.05	false	0	-3.32833	1	> 0.05	false	0	-3.50314	1	> 0.05	false
ENSG00000225898	pseudogene		AC002075.3	0.210385	-1.47706	0.879575	> 0.05	false	0.408606	-1.43008	0.763781	> 0.05	false	-1.31205	-2.10856	0.260599	> 0.05	false
ENSG00000237729	pseudogene		AC002075.4	-0.295586	-2.60759	1	> 0.05	false	-0.591901	-2.62438	1	> 0.05	false	-1.48467	-2.91092	0.671884	> 0.05	false
ENSG00000234695	antisense		AC002076.10	0	-3.42929	1	> 0.05	false	0	-3.32833	1	> 0.05	false	0	-3.50314	1	> 0.05	false
ENSG00000224910	lincRNA		AC002115.5	0	-3.42929	1	> 0.05	false	0	-3.32833	1	> 0.05	false	0	-3.50314	1	> 0.05	false
ENSG00000267626	lincRNA		AC002115.9	-2.50838	-3.25644	1	> 0.05	false	-2.35472	-3.15761	1	> 0.05	false	-2.39076	-3.33205	1	> 0.05	false
ENSG00000267698	antisense		AC002116.7	0.492698	-2.97021	1	> 0.05	false	0.0150055	-3.00114	1	> 0.05	false	-0.172269	-3.18408	1	> 0.05	false
ENSG00000248101	processed_transcript		AC002116.8	0	-3.42929	1	> 0.05	false	0	-3.32833	1	> 0.05	false	0	-3.50314	1	> 0.05	false
ENSG00000224505	antisense		AC002117.1	-0.370005	-3.10956	1	> 0.05	false	-2.35414	-3.15761	1	> 0.05	false	1.28518	-2.91499	0.676138	> 0.05	false
ENSG00000227979	pseudogene		AC002127.2	0	-3.42929	1	> 0.05	false	0	-3.32833	1	> 0.05	false	0	-3.50314	1	> 0.05	false
ENSG00000233420	processed_transcript		AC002127.4	0	-3.42929	1	> 0.05	false	0	-3.32833	1	> 0.05	false	0	-3.50314	1	> 0.05	false
ENSG00000262497	pseudogene	family with sequence similarity 187, member B2, pseudogene [Source:HGNC Symbol;Acc:49213]	AC002128.4	0	-3.42929	1	> 0.05	false	0	-3.32833	1	> 0.05	false	0	-3.50314	1	> 0.05	false
ENSG00000271366	antisense		AC002128.5	0	-3.42929	1	> 0.05	false	0	-3.32833	1	> 0.05	false	0	-3.50314	1	> 0.05	false
ENSG00000259242	antisense		AC002306.1	2.20243	-3.25748	1	> 0.05	false	0	-3.32833	1	> 0.05	false	2.32208	-3.33012	1	> 0.05	false
ENSG00000260494	pseudogene		AC002310.10	1.69222	-2.6302	0.431009	> 0.05	false	-2.35473	-3.15761	1	> 0.05	false	1.70915	-2.79657	0.470643	> 0.05	false
ENSG00000235560	antisense		AC002310.12	1.56951	-1.6272	0.183546	> 0.05	false	1.68497	-1.62873	0.121252	> 0.05	false	2.08325	-1.51653	0.0330088	> 0.05	false
ENSG00000260869	protein_coding	Uncharacterized protein [Source:UniProtKB/TrEMBL;Acc:H3BQ85]	AC002310.13	0	-3.42929	1	> 0.05	false	0	-3.32833	1	> 0.05	false	0	-3.50314	1	> 0.05	false
ENSG00000261588	pseudogene		AC002310.17	-0.369578	-3.10956	1	> 0.05	false	-0.107888	-3.00976	1	> 0.05	false	-2.3904	-3.33205	1	> 0.05	false
ENSG00000239791	antisense		AC002310.7	0	-3.42929	1	> 0.05	false	0	-3.32833	1	> 0.05	false	0	-3.50314	1	> 0.05	false
ENSG00000267190	pseudogene		AC002314.4	0	-3.42929	1	> 0.05	false	0	-3.32833	1	> 0.05	false	0	-3.50314	1	> 0.05	false
ENSG00000236481	lincRNA		AC002331.1	0	-3.42929	1	> 0.05	false	0	-3.32833	1	> 0.05	false	0	-3.50314	1	> 0.05	false
ENSG00000234469	protein_coding	Homo sapiens uncharacterized LOC100288814 (LOC100288814), mRNA. [Source:RefSeq mRNA;Acc:NM_001195081]	AC002365.1	2.1547	-3.26451	1	> 0.05	false	0	-3.32833	1	> 0.05	false	3.10719	-3.18216	0.528289	> 0.05	false
ENSG00000232392	pseudogene		AC002366.3	2.14833	-3.26451	1	> 0.05	false	0	-3.32833	1	> 0.05	false	0	-3.50314	1	> 0.05	false
ENSG00000237741	antisense		AC002368.4	2.1555	-3.26451	1	> 0.05	false	0	-3.32833	1	> 0.05	false	0	-3.50314	1	> 0.05	false
ENSG00000227863	lincRNA		AC002383.2	0	-3.42929	1	> 0.05	false	0	-3.32833	1	> 0.05	false	0	-3.50314	1	> 0.05	false
ENSG00000230941	lincRNA		AC002386.1	0	-3.42929	1	> 0.05	false	0	-3.32833	1	> 0.05	false	0	-3.50314	1	> 0.05	false
ENSG00000266269	miRNA		AC002395.1	0	-3.42929	1	> 0.05	false	0	-3.32833	1	> 0.05	false	0	-3.50314	1	> 0.05	false
ENSG00000267439	antisense		AC002398.11	0.229215	0.421658	0.708159	> 0.05	false	0.106327	0.294437	0.918265	> 0.05	false	-0.725802	-0.198121	0.305057	> 0.05	false
ENSG00000267328	antisense		AC002398.12	0	-3.42929	1	> 0.05	false	0	-3.32833	1	> 0.05	false	0	-3.50314	1	> 0.05	false
ENSG00000267049	antisense		AC002398.13	0.95441	-2.45173	0.565938	> 0.05	false	-0.953473	-2.87098	1	> 0.05	false	1.06294	-2.59919	0.529977	> 0.05	false
ENSG00000225872	lincRNA		AC002398.5	-2.51419	-3.256	1	> 0.05	false	0.00847969	-3.00066	1	> 0.05	false	1.27937	-2.91453	0.676391	> 0.05	false
ENSG00000188223	protein_coding	Uncharacterized protein [Source:UniProtKB/TrEMBL;Acc:K7ERS5]	AC002398.9	0	-3.42929	1	> 0.05	false	0	-3.32833	1	> 0.05	false	0	-3.50314	1	> 0.05	false
ENSG00000261528	pseudogene		AC002400.1	0	-3.42929	1	> 0.05	false	0	-3.32833	1	> 0.05	false	0	-3.50314	1	> 0.05	false
ENSG00000236472	antisense		AC002401.1	0.91934	-2.85593	1	> 0.05	false	-0.114246	-3.00928	1	> 0.05	false	-2.3979	-3.33158	1	> 0.05	false
ENSG00000231153	pseudogene		AC002429.4	0	-3.42929	1	> 0.05	false	0	-3.32833	1	> 0.05	false	0	-3.50314	1	> 0.05	false
ENSG00000236197	antisense		AC002429.5	3.24147	-1.79134	0.0361262	> 0.05	false	3.18204	-1.85315	0.0923552	> 0.05	false	2.01057	-2.61729	0.37445	> 0.05	false
ENSG00000269449	protein_coding	Protein LOC100996577 [Source:UniProtKB/TrEMBL;Acc:M0R3I6]	AC002451.1	4.20146	-2.73997	0.16004	> 0.05	false	3.53365	-2.88113	0.562093	> 0.05	false	4.59108	-2.69845	0.0653224	> 0.05	false
ENSG00000231170	antisense		AC002451.3	0	-3.42929	1	> 0.05	false	0	-3.32833	1	> 0.05	false	0	-3.50314	1	> 0.05	false
ENSG00000237819	antisense		AC002454.1	0	-3.42929	1	> 0.05	false	0	-3.32833	1	> 0.05	false	0	-3.50314	1	> 0.05	false
ENSG00000223969	antisense		AC002456.2	0.023411	-1.08134	1	> 0.05	false	-0.77369	-1.37801	0.484571	> 0.05	false	-0.258731	-1.36545	0.803832	> 0.05	false
ENSG00000223646	lincRNA		AC002463.3	0	-3.42929	1	> 0.05	false	0	-3.32833	1	> 0.05	false	0	-3.50314	1	> 0.05	false
ENSG00000238202	antisense		AC002465.2	0	-3.42929	1	> 0.05	false	0	-3.32833	1	> 0.05	false	0	-3.50314	1	> 0.05	false
ENSG00000241764	processed_transcript		AC002467.7	0.1569	1.96322	0.76216	> 0.05	false	0.0756732	1.84066	0.902575	> 0.05	false	-0.79532	1.33521	0.138601	> 0.05	false
ENSG00000269103	protein_coding	Uncharacterized protein [Source:UniProtKB/TrEMBL;Acc:H0YHC8]	AC002472.1	0	-3.42929	1	> 0.05	false	0	-3.32833	1	> 0.05	false	0	-3.50314	1	> 0.05	false
ENSG00000226872	antisense		AC002472.11	0	-3.42929	1	> 0.05	false	0	-3.32833	1	> 0.05	false	0	-3.50314	1	> 0.05	false
ENSG00000187905	protein_coding	Leucine-rich repeat-containing protein LOC400891 [Source:UniProtKB/Swiss-Prot;Acc:Q6ZQY2]	AC002472.13	2.93118	-3.11751	0.54541	> 0.05	false	0	-3.32833	1	> 0.05	false	2.23306	-3.33728	1	> 0.05	false
ENSG00000264392	miRNA		AC002477.1	0	-3.42929	1	> 0.05	false	0	-3.32833	1	> 0.05	false	0	-3.50314	1	> 0.05	false
ENSG00000238033	lincRNA		AC002480.2	0	-3.42929	1	> 0.05	false	0	-3.32833	1	> 0.05	false	0	-3.50314	1	> 0.05	false
ENSG00000232759	processed_transcript		AC002480.3	0	-3.42929	1	> 0.05	false	0	-3.32833	1	> 0.05	false	0	-3.50314	1	> 0.05	false
ENSG00000232949	lincRNA		AC002480.4	-2.50837	-3.25644	1	> 0.05	false	-2.35431	-3.15761	1	> 0.05	false	-0.172823	-3.18408	1	> 0.05	false
ENSG00000225541	processed_transcript		AC002480.5	0	-3.42929	1	> 0.05	false	0	-3.32833	1	> 0.05	false	0	-3.50314	1	> 0.05	false
ENSG00000221281	miRNA		AC002485.1	0	-3.42929	1	> 0.05	false	0	-3.32833	1	> 0.05	false	0	-3.50314	1	> 0.05	false
ENSG00000231525	pseudogene		AC002486.2	3.5539	-2.97124	0.290842	> 0.05	false	2.37508	-3.15388	1	> 0.05	false	3.51341	-3.05556	0.56341	> 0.05	false
ENSG00000223866	pseudogene		AC002486.3	0	-3.42929	1	> 0.05	false	0	-3.32833	1	> 0.05	false	0	-3.50314	1	> 0.05	false
ENSG00000205786	lincRNA		AC002511.1	-1.16621	0.685564	0.213786	> 0.05	false	-1.42556	0.562518	0.100817	> 0.05	false	-2.34849	0.22003	0.0113005	> 0.05	false
ENSG00000233214	antisense		AC002511.2	-0.631414	0.465931	0.323075	> 0.05	false	-1.64156	0.10686	0.0158255	> 0.05	false	-0.679254	0.252544	0.287134	> 0.05	false
ENSG00000232680	lincRNA		AC002511.3	-0.618506	1.02506	0.392378	> 0.05	false	-0.793513	0.906419	0.347429	> 0.05	false	-0.873323	0.729449	0.222033	> 0.05	false
ENSG00000259810	3prime_overlapping_ncrna		AC002519.5	0	-3.42929	1	> 0.05	false	0	-3.32833	1	> 0.05	false	0	-3.50314	1	> 0.05	false
ENSG00000261457	pseudogene		AC002519.6	0.530232	-0.0481573	0.448817	> 0.05	false	0.434208	-0.174748	0.547818	> 0.05	false	-0.746401	-0.802616	0.372764	> 0.05	false
ENSG00000261922	sense_intronic		AC002519.8	0	-3.42929	1	> 0.05	false	0	-3.32833	1	> 0.05	false	0	-3.50314	1	> 0.05	false
ENSG00000242186	pseudogene		AC002523.1	0	-3.42929	1	> 0.05	false	0	-3.32833	1	> 0.05	false	0	-3.50314	1	> 0.05	false
ENSG00000230258	antisense		AC002539.1	2.20045	-3.25748	1	> 0.05	false	0	-3.32833	1	> 0.05	false	0	-3.50314	1	> 0.05	false
ENSG00000252100	miRNA		AC002539.2	0	-3.42929	1	> 0.05	false	0	-3.32833	1	> 0.05	false	0	-3.50314	1	> 0.05	false
ENSG00000227532	pseudogene		AC002542.2	0	-3.42929	1	> 0.05	false	0	-3.32833	1	> 0.05	false	0	-3.50314	1	> 0.05	false
ENSG00000235945	pseudogene		AC002543.2	-2.15689	0.387369	0.00246463	> 0.05	false	-1.90804	0.413808	0.0202232	> 0.05	false	-2.59735	0.144306	0.000683623	0.0276924	false
ENSG00000261312	antisense		AC002550.5	0	-3.42929	1	> 0.05	false	0	-3.32833	1	> 0.05	false	0	-3.50314	1	> 0.05	false
ENSG00000261736	sense_intronic		AC002551.1	-0.120756	-2.53335	1	> 0.05	false	-0.572661	-2.62531	1	> 0.05	false	-3.7731	-3.04032	0.357281	> 0.05	false
ENSG00000227782	protein_coding	Uncharacterized protein [Source:UniProtKB/TrEMBL;Acc:H7C0V1]	AC002553.1	-0.370491	-3.10956	1	> 0.05	false	-2.35475	-3.15761	1	> 0.05	false	-2.3904	-3.33205	1	> 0.05	false
ENSG00000233979	pseudogene		AC002553.4	-4.30423	-2.83262	0.169236	> 0.05	false	-4.12548	-2.73988	0.183141	> 0.05	false	-4.16811	-2.91327	0.181597	> 0.05	false
ENSG00000221016	miRNA		AC002558.1	0	-3.42929	1	> 0.05	false	0	-3.32833	1	> 0.05	false	0	-3.50314	1	> 0.05	false
ENSG00000221259	miRNA		AC002978.1	0	-3.42929	1	> 0.05	false	0	-3.32833	1	> 0.05	false	0	-3.50314	1	> 0.05	false
ENSG00000221386	miRNA		AC002979.1	0	-3.42929	1	> 0.05	false	0	-3.32833	1	> 0.05	false	0	-3.50314	1	> 0.05	false
ENSG00000252111	miRNA		AC002981.1	0	-3.42929	1	> 0.05	false	0	-3.32833	1	> 0.05	false	0	-3.50314	1	> 0.05	false
ENSG00000267005	pseudogene		AC002984.2	0	-3.42929	1	> 0.05	false	0	-3.32833	1	> 0.05	false	0	-3.50314	1	> 0.05	false
ENSG00000268193	protein_coding		AC002985.3	0	-3.42929	1	> 0.05	false	0	-3.32833	1	> 0.05	false	0	-3.50314	1	> 0.05	false
ENSG00000252586	miRNA		AC002992.1	0	-3.42929	1	> 0.05	false	0	-3.32833	1	> 0.05	false	0	-3.50314	1	> 0.05	false
ENSG00000239204	processed_transcript	arylsulfatase E pseudogene 1 [Source:HGNC Symbol;Acc:720]	AC002992.4	0	-3.42929	1	> 0.05	false	0	-3.32833	1	> 0.05	false	0	-3.50314	1	> 0.05	false
ENSG00000196861	pseudogene		AC002994.1	0	-3.42929	1	> 0.05	false	0	-3.32833	1	> 0.05	false	0	-3.50314	1	> 0.05	false
ENSG00000264517	miRNA		AC003001.1	0	-3.42929	1	> 0.05	false	0	-3.32833	1	> 0.05	false	0	-3.50314	1	> 0.05	false
ENSG00000188477	sense_intronic		AC003003.5	2.99869	-3.1106	0.514038	> 0.05	false	3.14964	-3.00607	0.526948	> 0.05	false	2.23436	-3.33728	1	> 0.05	false
ENSG00000268266	lincRNA		AC003005.2	2.20565	-3.25748	1	> 0.05	false	0	-3.32833	1	> 0.05	false	0	-3.50314	1	> 0.05	false
ENSG00000268107	protein_coding	Uncharacterized protein [Source:UniProtKB/TrEMBL;Acc:M0R143]	AC003005.4	0	-3.42929	1	> 0.05	false	0	-3.32833	1	> 0.05	false	0	-3.50314	1	> 0.05	false
ENSG00000264453	miRNA		AC003006.1	0	-3.42929	1	> 0.05	false	0	-3.32833	1	> 0.05	false	0	-3.50314	1	> 0.05	false
ENSG00000269026	protein_coding	zinc finger protein 551 [Source:HGNC Symbol;Acc:25108]	AC003006.7	0	-3.42929	1	> 0.05	false	0	-3.32833	1	> 0.05	false	0	-3.50314	1	> 0.05	false
ENSG00000262011	antisense		AC003009.1	0	-3.42929	1	> 0.05	false	0	-3.32833	1	> 0.05	false	0	-3.50314	1	> 0.05	false
ENSG00000262235	pseudogene		AC003009.2	1.54889	-0.192489	0.0235425	> 0.05	false	1.23899	-0.46671	0.121561	> 0.05	false	1.28817	-0.570395	0.110147	> 0.05	false
ENSG00000248594	pseudogene		AC003029.1	0	-3.42929	1	> 0.05	false	0	-3.32833	1	> 0.05	false	0	-3.50314	1	> 0.05	false
ENSG00000264331	miRNA		AC003035.1	-2.51408	-3.256	1	> 0.05	false	-2.36124	-3.15713	1	> 0.05	false	-2.39824	-3.33158	1	> 0.05	false
ENSG00000268413	protein_coding		AC003043.1	0	-3.42929	1	> 0.05	false	0	-3.32833	1	> 0.05	false	0	-3.50314	1	> 0.05	false
ENSG00000214684	pseudogene		AC003045.1	0	-3.42929	1	> 0.05	false	0	-3.32833	1	> 0.05	false	0	-3.50314	1	> 0.05	false
ENSG00000227517	lincRNA		AC003051.1	-0.963057	-2.72989	0.663065	> 0.05	false	-1.486	-2.74468	0.670323	> 0.05	false	-1.55543	-2.9183	0.670018	> 0.05	false
ENSG00000237773	antisense		AC003075.4	0	-3.42929	1	> 0.05	false	0	-3.32833	1	> 0.05	false	0	-3.50314	1	> 0.05	false
ENSG00000225572	antisense	DOCK4 antisense RNA 1 [Source:HGNC Symbol;Acc:40876]	AC003077.1	-1.4329	-0.355028	0.153522	> 0.05	false	-1.93026	-0.484311	0.0757589	> 0.05	false	-1.97027	-0.656876	0.0381734	> 0.05	false
ENSG00000203505	pseudogene		AC003079.1	0	-3.42929	1	> 0.05	false	0	-3.32833	1	> 0.05	false	0	-3.50314	1	> 0.05	false
ENSG00000234358	pseudogene		AC003080.4	-2.86543	-2.40834	0.114886	> 0.05	false	-1.33567	-2.1645	0.336276	> 0.05	false	-4.93599	-2.58834	0.057553	> 0.05	false
ENSG00000234826	lincRNA		AC003084.2	0	-3.42929	1	> 0.05	false	0	-3.32833	1	> 0.05	false	0	-3.50314	1	> 0.05	false
ENSG00000231328	pseudogene	tumor protein, translationally-controlled 1 pseudogene 7 [Source:HGNC Symbol;Acc:49300]	AC003087.4	0.994139	-2.84921	0.659169	> 0.05	false	-2.36166	-3.15713	1	> 0.05	false	1.27935	-2.91453	0.676355	> 0.05	false
ENSG00000226965	lincRNA		AC003088.1	0	-3.42929	1	> 0.05	false	0	-3.32833	1	> 0.05	false	2.23091	-3.33728	1	> 0.05	false
ENSG00000223561	processed_transcript		AC003090.1	5.22303	-2.21882	0.0179306	> 0.05	false	5.09118	-2.19575	0.0628182	> 0.05	false	6.23217	-1.68978	0.00097315	0.0361854	false
ENSG00000236453	lincRNA		AC003092.1	0	-3.42929	1	> 0.05	false	0	-3.32833	1	> 0.05	false	2.22634	-3.33728	1	> 0.05	false
ENSG00000236938	lincRNA		AC003092.2	0	-3.42929	1	> 0.05	false	0	-3.32833	1	> 0.05	false	0	-3.50314	1	> 0.05	false
ENSG00000228768	protein_coding	Uncharacterized protein [Source:UniProtKB/TrEMBL;Acc:F2Z313]	AC003101.1	0	-3.42929	1	> 0.05	false	2.271	-3.1626	1	> 0.05	false	2.23195	-3.33728	1	> 0.05	false
ENSG00000214921	protein_coding		AC003102.1	0	-3.42929	1	> 0.05	false	0	-3.32833	1	> 0.05	false	0	-3.50314	1	> 0.05	false
ENSG00000267750	processed_transcript		AC003102.3	-1.54946	-2.50367	0.409632	> 0.05	false	-2.19414	-2.51944	0.323913	> 0.05	false	-0.810088	-2.4941	0.785588	> 0.05	false
ENSG00000236194	sense_intronic		AC003104.1	-1.57341	2.88831	0.0392175	> 0.05	false	-1.81817	2.75631	0.0064124	> 0.05	false	-1.06451	2.82523	0.0922449	> 0.05	false
ENSG00000221278	miRNA		AC003658.1	0	-3.42929	1	> 0.05	false	0	-3.32833	1	> 0.05	false	0	-3.50314	1	> 0.05	false
ENSG00000234634	lincRNA		AC003664.1	0	-3.42929	1	> 0.05	false	0	-3.32833	1	> 0.05	false	0	-3.50314	1	> 0.05	false
ENSG00000234494	antisense		AC003665.1	-1.91827	-0.910053	0.0192854	> 0.05	false	-2.32435	-0.971712	0.0194949	> 0.05	false	-1.60568	-1.00019	0.0546443	> 0.05	false
ENSG00000222133	miRNA		AC003666.1	0	-3.42929	1	> 0.05	false	2.26564	-3.1626	1	> 0.05	false	0	-3.50314	1	> 0.05	false
ENSG00000221736	miRNA		AC003681.1	0	-3.42929	1	> 0.05	false	0	-3.32833	1	> 0.05	false	0	-3.50314	1	> 0.05	false
ENSG00000268392	lincRNA		AC003682.16	-2.50839	-3.25644	1	> 0.05	false	-2.35462	-3.15761	1	> 0.05	false	-2.39037	-3.33205	1	> 0.05	false
ENSG00000269097	pseudogene		AC003682.17	0.437526	1.13434	0.430211	> 0.05	false	0.336129	0.985224	0.578013	> 0.05	false	-0.197045	0.60249	0.749902	> 0.05	false
ENSG00000268564	antisense		AC003956.1	-2.51416	-3.256	1	> 0.05	false	-2.36161	-3.15713	1	> 0.05	false	-2.39791	-3.33158	1	> 0.05	false
ENSG00000234859	antisense		AC003958.2	0	-3.42929	1	> 0.05	false	0	-3.32833	1	> 0.05	false	0	-3.50314	1	> 0.05	false
ENSG00000108516	pseudogene		AC003958.6	0	-3.42929	1	> 0.05	false	0	-3.32833	1	> 0.05	false	0	-3.50314	1	> 0.05	false
ENSG00000221418	miRNA		AC003968.1	0	-3.42929	1	> 0.05	false	0	-3.32833	1	> 0.05	false	0	-3.50314	1	> 0.05	false
ENSG00000269615	pseudogene		AC003973.1	0	-3.42929	1	> 0.05	false	0	-3.32833	1	> 0.05	false	0	-3.50314	1	> 0.05	false
ENSG00000269504	lincRNA		AC003973.4	0	-3.42929	1	> 0.05	false	0	-3.32833	1	> 0.05	false	0	-3.50314	1	> 0.05	false
ENSG00000269199	lincRNA		AC003973.5	0	-3.42929	1	> 0.05	false	0	-3.32833	1	> 0.05	false	0	-3.50314	1	> 0.05	false
ENSG00000271095	pseudogene		AC003973.6	-2.50837	-3.25644	1	> 0.05	false	-2.35471	-3.15761	1	> 0.05	false	-2.39076	-3.33205	1	> 0.05	false
ENSG00000235139	lincRNA		AC003984.1	4.8102	-2.45408	0.0370973	> 0.05	false	5.44301	-1.98291	0.0387785	> 0.05	false	4.16535	-2.82194	0.231251	> 0.05	false
ENSG00000233824	lincRNA		AC003985.1	0	-3.42929	1	> 0.05	false	0	-3.32833	1	> 0.05	false	0	-3.50314	1	> 0.05	false
ENSG00000229533	processed_transcript		AC003986.5	0	-3.42929	1	> 0.05	false	0	-3.32833	1	> 0.05	false	0	-3.50314	1	> 0.05	false
ENSG00000232821	antisense		AC003986.6	2.20344	-3.25748	1	> 0.05	false	0	-3.32833	1	> 0.05	false	0	-3.50314	1	> 0.05	false
ENSG00000236536	antisense		AC003986.7	0	-3.42929	1	> 0.05	false	0	-3.32833	1	> 0.05	false	2.32007	-3.33012	1	> 0.05	false
ENSG00000234223	lincRNA		AC003988.1	0	-3.42929	1	> 0.05	false	0	-3.32833	1	> 0.05	false	0	-3.50314	1	> 0.05	false
ENSG00000243621	pseudogene		AC003989.3	0	-3.42929	1	> 0.05	false	0	-3.32833	1	> 0.05	false	0	-3.50314	1	> 0.05	false
ENSG00000227948	pseudogene		AC003989.4	0	-3.42929	1	> 0.05	false	0	-3.32833	1	> 0.05	false	0	-3.50314	1	> 0.05	false
ENSG00000228113	antisense		AC003991.3	-3.37199	-3.10158	0.553133	> 0.05	false	-3.202	-3.00484	0.564757	> 0.05	false	-3.24215	-3.17892	0.566413	> 0.05	false
ENSG00000264952	miRNA		AC004000.1	0	-3.42929	1	> 0.05	false	0	-3.32833	1	> 0.05	false	0	-3.50314	1	> 0.05	false
ENSG00000270317	pseudogene		AC004004.2	0	-3.42929	1	> 0.05	false	0	-3.32833	1	> 0.05	false	0	-3.50314	1	> 0.05	false
ENSG00000228711	pseudogene		AC004006.2	0	-3.42929	1	> 0.05	false	0	-3.32833	1	> 0.05	false	0	-3.50314	1	> 0.05	false
ENSG00000224322	lincRNA		AC004009.3	0	-3.42929	1	> 0.05	false	0	-3.32833	1	> 0.05	false	0	-3.50314	1	> 0.05	false
ENSG00000233942	lincRNA		AC004012.1	0	-3.42929	1	> 0.05	false	0	-3.32833	1	> 0.05	false	0	-3.50314	1	> 0.05	false
ENSG00000229603	lincRNA		AC004014.3	0	-3.42929	1	> 0.05	false	0	-3.32833	1	> 0.05	false	0	-3.50314	1	> 0.05	false
ENSG00000227968	pseudogene		AC004014.4	1.1676	-0.521325	0.133063	> 0.05	false	0.833649	-0.811833	0.316697	> 0.05	false	0.805409	-0.958003	0.369415	> 0.05	false
ENSG00000238976	miRNA		AC004016.1	0	-3.42929	1	> 0.05	false	0	-3.32833	1	> 0.05	false	0	-3.50314	1	> 0.05	false
ENSG00000234999	pseudogene		AC004016.2	0	-3.42929	1	> 0.05	false	0	-3.32833	1	> 0.05	false	0	-3.50314	1	> 0.05	false
ENSG00000268948	protein_coding	Uncharacterized protein [Source:UniProtKB/TrEMBL;Acc:M0R3E0]	AC004017.1	0	-3.42929	1	> 0.05	false	0	-3.32833	1	> 0.05	false	0	-3.50314	1	> 0.05	false
ENSG00000229492	pseudogene		AC004019.10	0.0871427	-0.864146	1	> 0.05	false	0.821604	-0.58703	0.302931	> 0.05	false	0.683727	-0.790977	0.428673	> 0.05	false
ENSG00000236754	antisense		AC004019.13	-3.38571	-3.10072	0.553164	> 0.05	false	-0.981521	-2.87051	1	> 0.05	false	1.05828	-2.59875	0.545807	> 0.05	false
ENSG00000237160	pseudogene		AC004022.7	0	-3.42929	1	> 0.05	false	0	-3.32833	1	> 0.05	false	0	-3.50314	1	> 0.05	false
ENSG00000228751	pseudogene		AC004022.8	2.14697	-3.26451	1	> 0.05	false	0	-3.32833	1	> 0.05	false	0	-3.50314	1	> 0.05	false
ENSG00000223442	antisense		AC004041.2	2.1549	-3.26451	1	> 0.05	false	0	-3.32833	1	> 0.05	false	0	-3.50314	1	> 0.05	false
ENSG00000246774	lincRNA		AC004051.2	0	-3.42929	1	> 0.05	false	0	-3.32833	1	> 0.05	false	0	-3.50314	1	> 0.05	false
ENSG00000215999	miRNA		AC004052.1	0	-3.42929	1	> 0.05	false	0	-3.32833	1	> 0.05	false	0	-3.50314	1	> 0.05	false
ENSG00000245384	antisense		AC004053.1	5.54748	-0.0754777	3.01265e-07	5.59937e-05	false	5.18465	-0.473663	1.78062e-05	0.00259231	false	4.33875	-1.2978	0.000374405	0.0172034	false
ENSG00000248984	antisense		AC004054.1	0	-3.42929	1	> 0.05	false	0	-3.32833	1	> 0.05	false	0	-3.50314	1	> 0.05	false
ENSG00000196656	pseudogene		AC004057.1	-2.51406	-3.256	1	> 0.05	false	-2.3614	-3.15713	1	> 0.05	false	-2.39821	-3.33158	1	> 0.05	false
ENSG00000251312	pseudogene		AC004062.2	0	-3.42929	1	> 0.05	false	0	-3.32833	1	> 0.05	false	0	-3.50314	1	> 0.05	false
ENSG00000250670	lincRNA		AC004063.1	0	-3.42929	1	> 0.05	false	0	-3.32833	1	> 0.05	false	0	-3.50314	1	> 0.05	false
ENSG00000216425	pseudogene		AC004066.2	0	-3.42929	1	> 0.05	false	0	-3.32833	1	> 0.05	false	0	-3.50314	1	> 0.05	false
ENSG00000250522	antisense		AC004066.3	2.99869	-3.1106	0.514016	> 0.05	false	0	-3.32833	1	> 0.05	false	0	-3.50314	1	> 0.05	false
ENSG00000251473	pseudogene		AC004069.1	0.998189	-2.84963	0.658973	> 0.05	false	-2.35463	-3.15761	1	> 0.05	false	-0.171691	-3.18408	1	> 0.05	false
ENSG00000251259	lincRNA		AC004069.2	0.210401	1.44608	0.747296	> 0.05	false	0.400259	1.4709	0.556222	> 0.05	false	0.628981	1.46851	0.312719	> 0.05	false
ENSG00000231110	lincRNA		AC004070.1	0	-3.42929	1	> 0.05	false	0	-3.32833	1	> 0.05	false	0	-3.50314	1	> 0.05	false
ENSG00000230311	pseudogene		AC004074.3	0.77507	0.33652	0.223102	> 0.05	false	1.01577	0.374456	0.113281	> 0.05	false	1.51051	0.57893	0.0145277	> 0.05	false
ENSG00000237014	pseudogene		AC004074.4	2.20398	-3.25748	1	> 0.05	false	0	-3.32833	1	> 0.05	false	0	-3.50314	1	> 0.05	false
ENSG00000268533	protein_coding		AC004076.7	0	-3.42929	1	> 0.05	false	0	-3.32833	1	> 0.05	false	0	-3.50314	1	> 0.05	false
ENSG00000268163	protein_coding	Uncharacterized protein [Source:UniProtKB/TrEMBL;Acc:M0R036]	AC004076.9	0	-3.42929	1	> 0.05	false	0	-3.32833	1	> 0.05	false	0	-3.50314	1	> 0.05	false
ENSG00000266055	miRNA		AC004079.1	0	-3.42929	1	> 0.05	false	0	-3.32833	1	> 0.05	false	0	-3.50314	1	> 0.05	false
ENSG00000226851	processed_transcript		AC004112.4	0.430604	-2.97704	1	> 0.05	false	-2.35461	-3.15761	1	> 0.05	false	-2.3903	-3.33205	1	> 0.05	false
ENSG00000232922	pseudogene		AC004112.5	0	-3.42929	1	> 0.05	false	0	-3.32833	1	> 0.05	false	0	-3.50314	1	> 0.05	false
ENSG00000236232	pseudogene		AC004112.7	0	-3.42929	1	> 0.05	false	0	-3.32833	1	> 0.05	false	0	-3.50314	1	> 0.05	false
ENSG00000260264	lincRNA		AC004125.3	0	-3.42929	1	> 0.05	false	0	-3.32833	1	> 0.05	false	2.24533	-3.33728	1	> 0.05	false
ENSG00000234406	pseudogene		AC004129.7	0	-3.42929	1	> 0.05	false	2.37446	-3.15388	1	> 0.05	false	0	-3.50314	1	> 0.05	false
ENSG00000213798	pseudogene		AC004129.9	0	-3.42929	1	> 0.05	false	0	-3.32833	1	> 0.05	false	0	-3.50314	1	> 0.05	false
ENSG00000267621	pseudogene		AC004152.5	0.350025	0.720875	0.571754	> 0.05	false	1.12358	1.069	0.114915	> 0.05	false	-0.566265	0.0898368	0.398924	> 0.05	false
ENSG00000270079	lincRNA		AC004152.6	-0.0102413	1.28001	1	> 0.05	false	-0.301983	1.07215	0.622182	> 0.05	false	-0.624163	0.800658	0.278236	> 0.05	false
ENSG00000267666	lincRNA		AC004156.3	-3.92659	-2.96001	0.34207	> 0.05	false	-3.75246	-2.86517	0.356194	> 0.05	false	-3.7943	-3.03893	0.357153	> 0.05	false
ENSG00000261008	processed_transcript		AC004158.2	0.492717	-2.97021	1	> 0.05	false	1.29736	-2.7463	0.668475	> 0.05	false	-2.39087	-3.33205	1	> 0.05	false
ENSG00000260664	lincRNA		AC004158.3	0	-3.42929	1	> 0.05	false	5.26454	-2.30246	0.0452644	> 0.05	false	3.80437	-3.0346	0.360128	> 0.05	false
ENSG00000230853	pseudogene		AC004159.1	0	-3.42929	1	> 0.05	false	0	-3.32833	1	> 0.05	false	0	-3.50314	1	> 0.05	false
ENSG00000230435	antisense		AC004160.4	0	-3.42929	1	> 0.05	false	0	-3.32833	1	> 0.05	false	0	-3.50314	1	> 0.05	false
ENSG00000184616	pseudogene		AC004166.6	0	-3.42929	1	> 0.05	false	2.26648	-3.1626	1	> 0.05	false	0	-3.50314	1	> 0.05	false
ENSG00000160828	pseudogene	stromal antigen 3-like 2 (pseudogene) [Source:HGNC Symbol;Acc:33886]	AC004166.7	-0.392778	-0.874772	0.608812	> 0.05	false	-1.24487	-1.1659	0.218118	> 0.05	false	-1.57365	-1.40062	0.10996	> 0.05	false
ENSG00000267778	lincRNA		AC004221.2	0	-3.42929	1	> 0.05	false	0	-3.32833	1	> 0.05	false	0	-3.50314	1	> 0.05	false
ENSG00000234477	antisense		AC004231.2	1.30034	-1.17083	0.173965	> 0.05	false	0.192993	-1.75334	1	> 0.05	false	0.871256	-1.60725	0.384232	> 0.05	false
ENSG00000230612	antisense		AC004237.1	0	-3.42929	1	> 0.05	false	0	-3.32833	1	> 0.05	false	0	-3.50314	1	> 0.05	false
ENSG00000269635	lincRNA		AC004257.1	-2.51413	-3.256	1	> 0.05	false	-2.36169	-3.15713	1	> 0.05	false	-2.39801	-3.33158	1	> 0.05	false
ENSG00000270143	lincRNA		AC004257.3	-1.09285	0.977808	0.0955901	> 0.05	false	-0.574785	1.0992	0.342313	> 0.05	false	-0.477592	0.993553	0.410207	> 0.05	false
ENSG00000005189	protein_coding	Putative RNA exonuclease NEF-sp [Source:UniProtKB/Swiss-Prot;Acc:Q96IC2]	AC004381.6	-0.0546902	-1.84184	1	> 0.05	false	-0.817706	-2.07408	0.646788	> 0.05	false	-0.737225	-2.19119	0.671394	> 0.05	false
ENSG00000260510	processed_transcript		AC004381.7	0	-3.42929	1	> 0.05	false	0	-3.32833	1	> 0.05	false	0	-3.50314	1	> 0.05	false
ENSG00000226107	pseudogene		AC004383.3	2.20239	-3.25748	1	> 0.05	false	0	-3.32833	1	> 0.05	false	0	-3.50314	1	> 0.05	false
ENSG00000223749	processed_transcript	MIR503 host gene (non-protein coding) [Source:HGNC Symbol;Acc:28258]	AC004383.4	0.998209	-2.84963	0.658855	> 0.05	false	-0.108054	-3.00976	1	> 0.05	false	-0.172407	-3.18408	1	> 0.05	false
ENSG00000226515	pseudogene		AC004386.3	0	-3.42929	1	> 0.05	false	0	-3.32833	1	> 0.05	false	0	-3.50314	1	> 0.05	false
ENSG00000213269	pseudogene		AC004386.4	0.738837	1.00744	0.186367	> 0.05	false	0.745207	0.909867	0.214838	> 0.05	false	0.60087	0.703385	0.303154	> 0.05	false
ENSG00000269131	antisense		AC004447.2	-0.495066	-0.494487	0.524625	> 0.05	false	-0.967467	-0.686408	0.254364	> 0.05	false	-0.90997	-0.828159	0.294604	> 0.05	false
ENSG00000227078	lincRNA		AC004448.2	0	-3.42929	1	> 0.05	false	0	-3.32833	1	> 0.05	false	2.24604	-3.33728	1	> 0.05	false
ENSG00000235979	lincRNA		AC004448.5	0	-3.42929	1	> 0.05	false	2.28308	-3.1626	1	> 0.05	false	0	-3.50314	1	> 0.05	false
ENSG00000261204	lincRNA		AC004449.6	2.15364	-3.26451	1	> 0.05	false	0	-3.32833	1	> 0.05	false	0	-3.50314	1	> 0.05	false
ENSG00000146677	pseudogene		AC004453.8	0.386598	3.502	0.453849	> 0.05	false	0.417163	3.43028	0.43399	> 0.05	false	0.732015	3.49107	0.125563	> 0.05	false
ENSG00000238385	miRNA		AC004458.1	0	-3.42929	1	> 0.05	false	0	-3.32833	1	> 0.05	false	0	-3.50314	1	> 0.05	false
ENSG00000221379	miRNA		AC004460.1	0	-3.42929	1	> 0.05	false	0	-3.32833	1	> 0.05	false	0	-3.50314	1	> 0.05	false
ENSG00000237347	pseudogene		AC004461.4	-1.09468	-1.93777	0.477606	> 0.05	false	-2.1733	-2.08009	0.151807	> 0.05	false	-0.983035	-2.03836	0.53964	> 0.05	false
ENSG00000260924	antisense		AC004463.6	-2.51419	-3.256	1	> 0.05	false	-2.36126	-3.15713	1	> 0.05	false	-2.39834	-3.33158	1	> 0.05	false
ENSG00000268069	protein_coding	Uncharacterized protein [Source:UniProtKB/TrEMBL;Acc:M0QZU2]	AC004466.1	0.0741538	-1.64068	1	> 0.05	false	-1.14661	-2.01499	0.388256	> 0.05	false	-1.09751	-2.17401	0.515657	> 0.05	false
ENSG00000223461	antisense		AC004471.9	-0.710109	-0.945668	0.408225	> 0.05	false	-0.382001	-0.877458	0.772692	> 0.05	false	-0.393354	-1.00632	0.68311	> 0.05	false
ENSG00000234702	pseudogene	voltage-dependent anion channel 1 pseudogene 3 [Source:HGNC Symbol;Acc:37478]	AC004478.2	0	-3.42929	1	> 0.05	false	2.37686	-3.15388	1	> 0.05	false	0	-3.50314	1	> 0.05	false
ENSG00000228944	antisense		AC004485.3	0	-3.42929	1	> 0.05	false	0	-3.32833	1	> 0.05	false	0	-3.50314	1	> 0.05	false
ENSG00000267122	antisense		AC004490.1	-3.22398	-0.178094	3.59278e-05	0.00368287	false	-2.40667	-0.0804743	0.00138146	> 0.05	false	-1.45119	-0.032416	0.0629795	> 0.05	false
ENSG00000221356	miRNA		AC004492.1	0	-3.42929	1	> 0.05	false	0	-3.32833	1	> 0.05	false	0	-3.50314	1	> 0.05	false
ENSG00000258953	pseudogene	chromosome 5 open reading frame 63 [Source:HGNC Symbol;Acc:40051]	AC004507.1	0	-3.42929	1	> 0.05	false	0	-3.32833	1	> 0.05	false	0	-3.50314	1	> 0.05	false
ENSG00000248453	pseudogene		AC004510.2	2.93137	-3.11751	0.545229	> 0.05	false	0	-3.32833	1	> 0.05	false	2.22622	-3.33728	1	> 0.05	false
ENSG00000267308	lincRNA		AC004510.3	0	-3.42929	1	> 0.05	false	3.31559	-2.99743	0.569155	> 0.05	false	0	-3.50314	1	> 0.05	false
ENSG00000266430	miRNA		AC004520.1	0	-3.42929	1	> 0.05	false	0	-3.32833	1	> 0.05	false	0	-3.50314	1	> 0.05	false
ENSG00000269169	protein_coding	Uncharacterized protein [Source:UniProtKB/TrEMBL;Acc:M0QY07]	AC004528.1	0	-3.42929	1	> 0.05	false	0	-3.32833	1	> 0.05	false	0	-3.50314	1	> 0.05	false
ENSG00000266990	antisense		AC004528.4	-0.276035	-2.83509	1	> 0.05	false	-3.20208	-3.00484	0.563848	> 0.05	false	-3.24214	-3.17892	0.566565	> 0.05	false
ENSG00000236414	lincRNA		AC004535.2	2.93114	-3.11751	0.545449	> 0.05	false	3.89562	-2.75947	0.345536	> 0.05	false	3.87711	-2.93377	0.349529	> 0.05	false
ENSG00000230333	processed_transcript		AC004538.3	3.10496	-3.10366	0.557905	> 0.05	false	2.26384	-3.1626	1	> 0.05	false	3.80445	-3.0346	0.360222	> 0.05	false
ENSG00000225792	antisense		AC004540.4	0.945871	1.83356	0.0814477	> 0.05	false	0.75624	1.62194	0.169769	> 0.05	false	0.233999	1.19886	0.687322	> 0.05	false
ENSG00000214870	processed_transcript		AC004540.5	0.998213	-2.84963	0.65883	> 0.05	false	2.84187	-2.15997	0.0660275	> 0.05	false	1.22013	-2.9219	0.669193	> 0.05	false
ENSG00000221576	miRNA		AC004543.1	0	-3.42929	1	> 0.05	false	0	-3.32833	1	> 0.05	false	0	-3.50314	1	> 0.05	false
ENSG00000237921	lincRNA		AC004543.2	0	-3.42929	1	> 0.05	false	0	-3.32833	1	> 0.05	false	0	-3.50314	1	> 0.05	false
ENSG00000229893	antisense		AC004549.6	-0.42555	-2.84819	1	> 0.05	false	-3.2098	-3.00436	0.528096	> 0.05	false	-3.25009	-3.17845	0.52658	> 0.05	false
ENSG00000264746	miRNA		AC004552.1	0	-3.42929	1	> 0.05	false	0	-3.32833	1	> 0.05	false	0	-3.50314	1	> 0.05	false
ENSG00000237560	lincRNA		AC004562.1	0	-3.42929	1	> 0.05	false	0	-3.32833	1	> 0.05	false	0	-3.50314	1	> 0.05	false
ENSG00000235669	antisense		AC004593.3	0	-3.42929	1	> 0.05	false	0	-3.32833	1	> 0.05	false	0	-3.50314	1	> 0.05	false
ENSG00000266862	miRNA		AC004595.1	2.14774	-3.26451	1	> 0.05	false	0	-3.32833	1	> 0.05	false	0	-3.50314	1	> 0.05	false
ENSG00000225877	lincRNA		AC004603.4	2.20663	-3.25748	1	> 0.05	false	0	-3.32833	1	> 0.05	false	0	-3.50314	1	> 0.05	false
ENSG00000267755	antisense		AC004623.2	0	-3.42929	1	> 0.05	false	0	-3.32833	1	> 0.05	false	0	-3.50314	1	> 0.05	false
ENSG00000267304	antisense		AC004637.1	-1.35301	-2.61979	0.286052	> 0.05	false	-4.1297	-2.73941	0.172474	> 0.05	false	-4.17226	-2.91281	0.170854	> 0.05	false
ENSG00000264224	miRNA		AC004655.1	0	-3.42929	1	> 0.05	false	0	-3.32833	1	> 0.05	false	0	-3.50314	1	> 0.05	false
ENSG00000265506	miRNA		AC004656.1	0	-3.42929	1	> 0.05	false	0	-3.32833	1	> 0.05	false	0	-3.50314	1	> 0.05	false
ENSG00000221786	miRNA		AC004673.1	0	-3.42929	1	> 0.05	false	0	-3.32833	1	> 0.05	false	0	-3.50314	1	> 0.05	false
ENSG00000229263	antisense		AC004691.5	0	-3.42929	1	> 0.05	false	0	-3.32833	1	> 0.05	false	0	-3.50314	1	> 0.05	false
ENSG00000228680	antisense		AC004692.4	0	-3.42929	1	> 0.05	false	0	-3.32833	1	> 0.05	false	0	-3.50314	1	> 0.05	false
ENSG00000213717	pseudogene		AC004692.5	0	-3.42929	1	> 0.05	false	0	-3.32833	1	> 0.05	false	0	-3.50314	1	> 0.05	false
ENSG00000166770	lincRNA	ZNF667 antisense RNA 1 (head to head) [Source:HGNC Symbol;Acc:44321]	AC004696.2	4.59159	-2.54918	0.0688436	> 0.05	false	3.04251	-3.01467	0.554384	> 0.05	false	5.39875	-2.26926	0.0101951	> 0.05	false
ENSG00000223201	miRNA		AC004699.1	0	-3.42929	1	> 0.05	false	2.25446	-3.1626	1	> 0.05	false	0	-3.50314	1	> 0.05	false
ENSG00000263494	lincRNA		AC004702.2	-2.51391	-3.256	1	> 0.05	false	-2.36156	-3.15713	1	> 0.05	false	-2.39807	-3.33158	1	> 0.05	false
ENSG00000256806	pseudogene		AC004706.1	0	-3.42929	1	> 0.05	false	0	-3.32833	1	> 0.05	false	0	-3.50314	1	> 0.05	false
ENSG00000229688	antisense	ISPD antisense RNA 1 [Source:HGNC Symbol;Acc:48962]	AC004741.3	0	-3.42929	1	> 0.05	false	0	-3.32833	1	> 0.05	false	2.22656	-3.33728	1	> 0.05	false
ENSG00000226522	antisense		AC004744.3	2.20959	-3.25748	1	> 0.05	false	0	-3.32833	1	> 0.05	false	0	-3.50314	1	> 0.05	false
ENSG00000221192	miRNA		AC004745.1	0	-3.42929	1	> 0.05	false	0	-3.32833	1	> 0.05	false	0	-3.50314	1	> 0.05	false
ENSG00000263954	miRNA		AC004769.1	0	-3.42929	1	> 0.05	false	0	-3.32833	1	> 0.05	false	0	-3.50314	1	> 0.05	false
ENSG00000203562	pseudogene		AC004771.1	-0.301598	-3.10262	1	> 0.05	false	-0.106286	-3.00976	1	> 0.05	false	-2.39023	-3.33205	1	> 0.05	false
ENSG00000267527	lincRNA		AC004790.3	0	-3.42929	1	> 0.05	false	0	-3.32833	1	> 0.05	false	0	-3.50314	1	> 0.05	false
ENSG00000267609	pseudogene	sorting nexin 33 pseudogene 1 [Source:HGNC Symbol;Acc:48590]	AC004790.4	0	-3.42929	1	> 0.05	false	0	-3.32833	1	> 0.05	false	0	-3.50314	1	> 0.05	false
ENSG00000267495	pseudogene		AC004790.5	0	-3.42929	1	> 0.05	false	2.37715	-3.15388	1	> 0.05	false	0	-3.50314	1	> 0.05	false
ENSG00000267453	lincRNA		AC004791.2	0	-3.42929	1	> 0.05	false	2.37536	-3.15388	1	> 0.05	false	0	-3.50314	1	> 0.05	false
ENSG00000229944	pseudogene		AC004797.1	0.548236	1.04339	0.33092	> 0.05	false	0.45595	0.903585	0.448693	> 0.05	false	0.288558	0.682702	0.62145	> 0.05	false
ENSG00000267538	antisense		AC004799.3	0	-3.42929	1	> 0.05	false	0	-3.32833	1	> 0.05	false	0	-3.50314	1	> 0.05	false
ENSG00000263913	miRNA		AC004812.1	0	-3.42929	1	> 0.05	false	0	-3.32833	1	> 0.05	false	0	-3.50314	1	> 0.05	false
ENSG00000267901	protein_coding	HCG2028611; Uncharacterized protein [Source:UniProtKB/TrEMBL;Acc:M0QX34]	AC004817.1	0	-3.42929	1	> 0.05	false	0	-3.32833	1	> 0.05	false	0	-3.50314	1	> 0.05	false
ENSG00000266727	miRNA		AC004824.1	0	-3.42929	1	> 0.05	false	0	-3.32833	1	> 0.05	false	0	-3.50314	1	> 0.05	false
ENSG00000269468	protein_coding	Uncharacterized protein [Source:UniProtKB/TrEMBL;Acc:M0QXB7]	AC004824.2	-0.378696	-2.24931	0.798702	> 0.05	false	-0.0772921	-2.15669	1	> 0.05	false	-0.0646334	-2.31916	1	> 0.05	false
ENSG00000203606	pseudogene		AC004832.1	0	-3.42929	1	> 0.05	false	0	-3.32833	1	> 0.05	false	3.10685	-3.18216	0.527355	> 0.05	false
ENSG00000106540	pseudogene		AC004837.3	0	-3.42929	1	> 0.05	false	0	-3.32833	1	> 0.05	false	0	-3.50314	1	> 0.05	false
ENSG00000231951	antisense		AC004837.4	0	-3.42929	1	> 0.05	false	0	-3.32833	1	> 0.05	false	0	-3.50314	1	> 0.05	false
ENSG00000228554	antisense		AC004837.5	-0.455919	-2.84777	1	> 0.05	false	-0.0578524	-2.74057	1	> 0.05	false	-0.930778	-3.03749	1	> 0.05	false
ENSG00000230914	lincRNA		AC004840.8	2.16358	-3.26451	1	> 0.05	false	0	-3.32833	1	> 0.05	false	0	-3.50314	1	> 0.05	false
ENSG00000175873	lincRNA		AC004840.9	0.524057	-2.34918	0.780276	> 0.05	false	-0.57266	-2.62531	1	> 0.05	false	0.104687	-2.60812	1	> 0.05	false
ENSG00000252378	miRNA		AC004851.1	0	-3.42929	1	> 0.05	false	0	-3.32833	1	> 0.05	false	0	-3.50314	1	> 0.05	false
ENSG00000234183	antisense		AC004854.4	-3.3719	-3.10158	0.55409	> 0.05	false	-0.967818	-2.87145	1	> 0.05	false	-0.226242	-2.92378	1	> 0.05	false
ENSG00000230160	pseudogene		AC004854.5	0	-3.42929	1	> 0.05	false	0	-3.32833	1	> 0.05	false	2.32383	-3.33012	1	> 0.05	false
ENSG00000232667	antisense		AC004862.6	3.10547	-3.10366	0.55828	> 0.05	false	0	-3.32833	1	> 0.05	false	0	-3.50314	1	> 0.05	false
ENSG00000223514	pseudogene		AC004866.1	0	-3.42929	1	> 0.05	false	0	-3.32833	1	> 0.05	false	0	-3.50314	1	> 0.05	false
ENSG00000224134	pseudogene		AC004866.3	2.99866	-3.1106	0.513947	> 0.05	false	3.14967	-3.00607	0.527009	> 0.05	false	0	-3.50314	1	> 0.05	false
ENSG00000230680	lincRNA		AC004869.2	0	-3.42929	1	> 0.05	false	0	-3.32833	1	> 0.05	false	0	-3.50314	1	> 0.05	false
ENSG00000240355	lincRNA		AC004869.3	0	-3.42929	1	> 0.05	false	0	-3.32833	1	> 0.05	false	0	-3.50314	1	> 0.05	false
ENSG00000229192	processed_transcript		AC004870.3	0	-3.42929	1	> 0.05	false	0	-3.32833	1	> 0.05	false	0	-3.50314	1	> 0.05	false
ENSG00000223829	processed_transcript		AC004870.4	2.16194	-3.26451	1	> 0.05	false	0	-3.32833	1	> 0.05	false	0	-3.50314	1	> 0.05	false
ENSG00000214754	pseudogene		AC004870.5	0	-3.42929	1	> 0.05	false	0	-3.32833	1	> 0.05	false	0	-3.50314	1	> 0.05	false
ENSG00000221690	miRNA		AC004875.1	0	-3.42929	1	> 0.05	false	0	-3.32833	1	> 0.05	false	0	-3.50314	1	> 0.05	false
ENSG00000224804	antisense		AC004878.2	0	-3.42929	1	> 0.05	false	0	-3.32833	1	> 0.05	false	0	-3.50314	1	> 0.05	false
ENSG00000198632	pseudogene		AC004878.3	0	-3.42929	1	> 0.05	false	0	-3.32833	1	> 0.05	false	0	-3.50314	1	> 0.05	false
ENSG00000205508	pseudogene		AC004878.5	0	-3.42929	1	> 0.05	false	0	-3.32833	1	> 0.05	false	0	-3.50314	1	> 0.05	false
ENSG00000205506	pseudogene		AC004878.6	0	-3.42929	1	> 0.05	false	0	-3.32833	1	> 0.05	false	0	-3.50314	1	> 0.05	false
ENSG00000249595	sense_intronic		AC004878.7	0	-3.42929	1	> 0.05	false	0	-3.32833	1	> 0.05	false	0	-3.50314	1	> 0.05	false
ENSG00000254977	antisense		AC004878.8	0	-3.42929	1	> 0.05	false	0	-3.32833	1	> 0.05	false	0	-3.50314	1	> 0.05	false
ENSG00000256178	pseudogene		AC004889.1	0	-3.42929	1	> 0.05	false	0	-3.32833	1	> 0.05	false	0	-3.50314	1	> 0.05	false
ENSG00000238109	pseudogene		AC004893.10	0.474039	-1.62528	0.752271	> 0.05	false	-0.175744	-1.92218	1	> 0.05	false	-0.391555	-2.11216	0.834963	> 0.05	false
ENSG00000242687	antisense		AC004893.11	-0.674169	2.40916	0.18865	> 0.05	false	-0.731732	2.30929	0.154007	> 0.05	false	-0.618549	2.22045	0.210007	> 0.05	false
ENSG00000213530	pseudogene	methylenetetrahydrofolate dehydrogenase (NADP+ dependent) 2, methenyltetrahydrofolate cyclohydrolase pseudogene 5 [Source:HGNC Symbol;Acc:48863]	AC004894.2	0.926626	-2.85636	1	> 0.05	false	2.36909	-2.34644	0.220771	> 0.05	false	3.87475	-1.60053	0.00564007	> 0.05	false
ENSG00000264605	miRNA		AC004895.1	0	-3.42929	1	> 0.05	false	0	-3.32833	1	> 0.05	false	0	-3.50314	1	> 0.05	false
ENSG00000231704	lincRNA		AC004895.4	3.42473	-2.98487	0.553538	> 0.05	false	2.37555	-3.15388	1	> 0.05	false	3.67663	-3.04161	0.307006	> 0.05	false
ENSG00000267970	protein_coding	Uncharacterized protein [Source:UniProtKB/TrEMBL;Acc:M0R023]	AC004899.1	4.2422	-2.73333	0.0992019	> 0.05	false	4.08212	-2.74267	0.175072	> 0.05	false	5.06919	-2.43572	0.0280816	> 0.05	false
ENSG00000225705	pseudogene		AC004899.3	0	-3.42929	1	> 0.05	false	2.26672	-3.1626	1	> 0.05	false	3.51215	-3.05556	0.564601	> 0.05	false
ENSG00000232072	processed_transcript		AC004901.1	0	-3.42929	1	> 0.05	false	0	-3.32833	1	> 0.05	false	0	-3.50314	1	> 0.05	false
ENSG00000237286	antisense		AC004906.3	0	-3.42929	1	> 0.05	false	0	-3.32833	1	> 0.05	false	0	-3.50314	1	> 0.05	false
ENSG00000227982	pseudogene	ribosomal protein L7 pseudogene 30 [Source:HGNC Symbol;Acc:36151]	AC004907.2	2.2061	-3.25748	1	> 0.05	false	0	-3.32833	1	> 0.05	false	0	-3.50314	1	> 0.05	false
ENSG00000223445	pseudogene	ribosomal protein L6 pseudogene 21 [Source:HGNC Symbol;Acc:35994]	AC004909.3	0	-3.42929	1	> 0.05	false	0	-3.32833	1	> 0.05	false	3.10646	-3.18216	0.526296	> 0.05	false
ENSG00000226592	pseudogene		AC004911.2	0	-3.42929	1	> 0.05	false	0	-3.32833	1	> 0.05	false	0	-3.50314	1	> 0.05	false
ENSG00000177820	pseudogene		AC004917.1	0	-3.42929	1	> 0.05	false	0	-3.32833	1	> 0.05	false	0	-3.50314	1	> 0.05	false
ENSG00000228085	pseudogene		AC004920.2	0	-3.42929	1	> 0.05	false	0	-3.32833	1	> 0.05	false	0	-3.50314	1	> 0.05	false
ENSG00000236046	lincRNA		AC004920.3	5.44054	-2.08237	0.0133346	> 0.05	false	4.79402	-2.35894	0.113144	> 0.05	false	4.40409	-2.71858	0.160386	> 0.05	false
ENSG00000221553	miRNA		AC004924.1	0	-3.42929	1	> 0.05	false	0	-3.32833	1	> 0.05	false	0	-3.50314	1	> 0.05	false
ENSG00000225443	pseudogene		AC004938.5	0	-3.42929	1	> 0.05	false	0	-3.32833	1	> 0.05	false	0	-3.50314	1	> 0.05	false
ENSG00000228151	antisense		AC004941.3	-0.369908	-3.10956	1	> 0.05	false	-0.108264	-3.00976	1	> 0.05	false	1.22013	-2.9219	0.669139	> 0.05	false
ENSG00000231397	pseudogene		AC004941.5	0.288664	1.80958	0.580953	> 0.05	false	0.324673	1.74369	0.561856	> 0.05	false	0.257425	1.57818	0.630869	> 0.05	false
ENSG00000265573	miRNA		AC004943.1	0	-3.42929	1	> 0.05	false	0	-3.32833	1	> 0.05	false	0	-3.50314	1	> 0.05	false
ENSG00000222024	pseudogene		AC004945.1	2.20106	-3.25748	1	> 0.05	false	0	-3.32833	1	> 0.05	false	0	-3.50314	1	> 0.05	false
ENSG00000233760	lincRNA		AC004947.2	2.96494	-2.00643	0.0308629	> 0.05	false	1.19076	-2.7547	1	> 0.05	false	2.94463	-2.1518	0.113779	> 0.05	false
ENSG00000239556	pseudogene		AC004951.5	0.351322	-0.688743	0.72561	> 0.05	false	-0.426742	-1.06978	0.723045	> 0.05	false	-0.578023	-1.25634	0.547239	> 0.05	false
ENSG00000228434	processed_transcript		AC004951.6	-2.78349	-1.64658	0.0098793	> 0.05	false	-2.10867	-1.52282	0.0502712	> 0.05	false	-2.08199	-1.68042	0.0551559	> 0.05	false
ENSG00000238228	pseudogene	olfactory receptor, family 7, subfamily E, member 7 pseudogene [Source:HGNC Symbol;Acc:8457]	AC004967.11	0	-3.42929	1	> 0.05	false	0	-3.32833	1	> 0.05	false	0	-3.50314	1	> 0.05	false
ENSG00000243554	pseudogene		AC004967.7	-0.956881	-2.24752	0.463293	> 0.05	false	-0.525731	-2.14341	0.823814	> 0.05	false	-0.642383	-2.32009	0.821097	> 0.05	false
ENSG00000183444	pseudogene	olfactory receptor, family 7, subfamily E, member 38 pseudogene [Source:HGNC Symbol;Acc:8411]	AC004967.8	1.14779	-2.83612	0.695715	> 0.05	false	1.65861	-2.63477	0.451582	> 0.05	false	0.717255	-3.04352	1	> 0.05	false
ENSG00000223029	miRNA		AC004969.1	0	-3.42929	1	> 0.05	false	0	-3.32833	1	> 0.05	false	0	-3.50314	1	> 0.05	false
ENSG00000221249	miRNA		AC004980.1	0	-3.42929	1	> 0.05	false	0	-3.32833	1	> 0.05	false	0	-3.50314	1	> 0.05	false
ENSG00000214243	pseudogene		AC004980.10	0	-3.42929	1	> 0.05	false	0	-3.32833	1	> 0.05	false	0	-3.50314	1	> 0.05	false
ENSG00000185040	pseudogene		AC004980.11	-0.370463	-3.10956	1	> 0.05	false	-0.106118	-3.00976	1	> 0.05	false	-2.39017	-3.33205	1	> 0.05	false
ENSG00000205485	pseudogene		AC004980.7	-0.417614	-0.947444	0.626143	> 0.05	false	-0.0431309	-0.86114	1	> 0.05	false	-0.457737	-1.16433	0.678147	> 0.05	false
ENSG00000250778	pseudogene		AC004980.8	2.15486	-3.26451	1	> 0.05	false	3.04341	-3.01467	0.553651	> 0.05	false	0	-3.50314	1	> 0.05	false
ENSG00000230305	pseudogene		AC004980.9	-1.21106	-2.17529	0.428147	> 0.05	false	-1.86255	-2.24365	0.40383	> 0.05	false	-2.73075	-2.49952	0.234199	> 0.05	false
ENSG00000241057	pseudogene		AC004985.12	-0.30746	-3.10219	1	> 0.05	false	0.792768	-2.86731	1	> 0.05	false	-2.39792	-3.33158	1	> 0.05	false
ENSG00000231198	pseudogene		AC004987.10	0	-3.42929	1	> 0.05	false	0	-3.32833	1	> 0.05	false	0	-3.50314	1	> 0.05	false
ENSG00000226220	pseudogene	capicua transcriptional repressor pseudogene 22 [Source:HGNC Symbol;Acc:48838]	AC004987.8	0	-3.42929	1	> 0.05	false	0	-3.32833	1	> 0.05	false	2.32117	-3.33012	1	> 0.05	false
ENSG00000233225	pseudogene		AC004987.9	-0.12299	1.12512	0.857792	> 0.05	false	-0.249222	0.988264	0.718734	> 0.05	false	0.00970284	0.977665	1	> 0.05	false
ENSG00000203446	antisense		AC004988.1	-2.514	-3.256	1	> 0.05	false	-2.36157	-3.15713	1	> 0.05	false	-2.39818	-3.33158	1	> 0.05	false
ENSG00000236569	pseudogene	heterogeneous nuclear ribonucleoprotein A1 pseudogene 73 [Source:HGNC Symbol;Acc:48803]	AC004996.1	3.10476	-3.10366	0.557753	> 0.05	false	0	-3.32833	1	> 0.05	false	3.10646	-3.18216	0.52632	> 0.05	false
ENSG00000255927	pseudogene		AC005000.1	0	-3.42929	1	> 0.05	false	0	-3.32833	1	> 0.05	false	0	-3.50314	1	> 0.05	false
ENSG00000264759	miRNA		AC005000.2	0	-3.42929	1	> 0.05	false	0	-3.32833	1	> 0.05	false	0	-3.50314	1	> 0.05	false
ENSG00000213888	protein_coding	CDNA FLJ20464 fis, clone KAT06158; HCG1777549; Uncharacterized protein [Source:UniProtKB/TrEMBL;Acc:Q9NX35]	AC005003.1	-1.78516	-2.84085	0.694212	> 0.05	false	-1.50344	-2.74515	0.704139	> 0.05	false	-0.166661	-2.69725	1	> 0.05	false
ENSG00000230370	pseudogene		AC005007.3	0	-3.42929	1	> 0.05	false	0	-3.32833	1	> 0.05	false	0	-3.50314	1	> 0.05	false
ENSG00000237896	protein_coding	Uncharacterized protein [Source:UniProtKB/TrEMBL;Acc:C9IYQ3]	AC005008.2	4.20146	-2.73997	0.160136	> 0.05	false	3.65334	-2.87264	0.292172	> 0.05	false	3.51257	-3.05556	0.564204	> 0.05	false
ENSG00000226671	pseudogene		AC005008.3	2.20807	-3.25748	1	> 0.05	false	0	-3.32833	1	> 0.05	false	0	-3.50314	1	> 0.05	false
ENSG00000231255	antisense		AC005009.1	0	-3.42929	1	> 0.05	false	0	-3.32833	1	> 0.05	false	0	-3.50314	1	> 0.05	false
ENSG00000233073	antisense		AC005009.2	0	-3.42929	1	> 0.05	false	0	-3.32833	1	> 0.05	false	0	-3.50314	1	> 0.05	false
ENSG00000255690	pseudogene		AC005013.1	0	-3.42929	1	> 0.05	false	0	-3.32833	1	> 0.05	false	0	-3.50314	1	> 0.05	false
ENSG00000228421	lincRNA		AC005013.5	0	-3.42929	1	> 0.05	false	0	-3.32833	1	> 0.05	false	0	-3.50314	1	> 0.05	false
ENSG00000224280	pseudogene		AC005014.5	0.0924516	2.88457	0.864524	> 0.05	false	0.0104563	2.75617	0.991526	> 0.05	false	-0.24404	2.50706	0.622155	> 0.05	false
ENSG00000174495	pseudogene		AC005017.2	-0.375761	-3.10913	1	> 0.05	false	0.00813119	-3.00066	1	> 0.05	false	-2.39803	-3.33158	1	> 0.05	false
ENSG00000213875	pseudogene		AC005019.2	3.87491	-2.85737	0.286761	> 0.05	false	2.27434	-3.1626	1	> 0.05	false	0	-3.50314	1	> 0.05	false
ENSG00000224330	lincRNA		AC005019.3	0	-3.42929	1	> 0.05	false	0	-3.32833	1	> 0.05	false	0	-3.50314	1	> 0.05	false
ENSG00000265324	miRNA		AC005020.1	0	-3.42929	1	> 0.05	false	0	-3.32833	1	> 0.05	false	0	-3.50314	1	> 0.05	false
ENSG00000224017	lincRNA		AC005022.1	0	-3.42929	1	> 0.05	false	0	-3.32833	1	> 0.05	false	0	-3.50314	1	> 0.05	false
ENSG00000236310	processed_transcript		AC005027.3	2.15271	-3.26451	1	> 0.05	false	0	-3.32833	1	> 0.05	false	0	-3.50314	1	> 0.05	false
ENSG00000232458	lincRNA		AC005029.1	4.91746	-2.3772	0.0483367	> 0.05	false	4.79408	-2.35894	0.113068	> 0.05	false	3.51258	-3.05556	0.564189	> 0.05	false
ENSG00000233872	pseudogene		AC005033.6	2.2042	-3.25748	1	> 0.05	false	0	-3.32833	1	> 0.05	false	2.31956	-3.33012	1	> 0.05	false
ENSG00000230477	pseudogene		AC005034.2	0	-3.42929	1	> 0.05	false	0	-3.32833	1	> 0.05	false	0	-3.50314	1	> 0.05	false
ENSG00000226247	pseudogene		AC005034.3	0.467608	3.51811	0.327983	> 0.05	false	0.537108	3.47045	0.269862	> 0.05	false	0.629007	3.39657	0.173242	> 0.05	false
ENSG00000224346	pseudogene		AC005037.1	-1.31475	-2.3264	0.444503	> 0.05	false	-1.53291	-2.32284	0.389802	> 0.05	false	-4.72707	-2.6884	0.0666025	> 0.05	false
ENSG00000221530	miRNA		AC005037.2	0	-3.42929	1	> 0.05	false	0	-3.32833	1	> 0.05	false	2.22736	-3.33728	1	> 0.05	false
ENSG00000183308	antisense		AC005037.3	-0.37032	-3.10956	1	> 0.05	false	0.0147886	-3.00114	1	> 0.05	false	0.63351	-3.0505	1	> 0.05	false
ENSG00000226658	pseudogene		AC005037.4	-2.99824	-1.8806	0.00858837	> 0.05	false	-5.76675	-1.92589	0.00445589	> 0.05	false	-5.81112	-2.09634	0.00295237	> 0.05	false
ENSG00000235318	pseudogene		AC005037.6	0.188057	-2.72465	1	> 0.05	false	-0.967852	-2.87145	1	> 0.05	false	-0.226245	-2.92378	1	> 0.05	false
ENSG00000226905	pseudogene		AC005040.3	0	-3.42929	1	> 0.05	false	0	-3.32833	1	> 0.05	false	0	-3.50314	1	> 0.05	false
ENSG00000234521	pseudogene		AC005041.11	0	-3.42929	1	> 0.05	false	0	-3.32833	1	> 0.05	false	0	-3.50314	1	> 0.05	false
ENSG00000258821	antisense		AC005041.17	2.15534	-3.26451	1	> 0.05	false	0	-3.32833	1	> 0.05	false	3.51236	-3.05556	0.564404	> 0.05	false
[truncated: 53,175 more rows]

## Sheet: STable_2C
Gene description					15' after yeast infection		30' after yeast infection		60' after yeast infection		15' after hyphae infection		30' after hyphae infection		60' after hyphae infection
[truncated: 319 more rows]
