# Supplementary material for: Dual transcriptome of the immediate neutrophil and Candida albicans interplay
Source: BMC Genomics. 2017 Sep 6;18:696. doi: 10.1186/s12864-017-4097-4 (PMC5585943; doi:10.1186/s12864-017-4097-4)
Supplement: Supplementary file 11 — Quantification results. Comprehensive gene quantification table of neutrophil transcriptome in read counts (A) and in RPKM (B) as well as of Candida transcriptome in read counts (C) and in RPKM (D). (XLSX 18944 kb) [file 12864_2017_4097_MOESM11_ESM.xlsx]

## Sheet: STable_6A
Gene description				PMN controls [readcounts]		PMN yeast infection [readcounts]						PMN hyphae infection [readcounts]
Ensembl_gene_id	Gene_type	description	HGNC_symbol_refgene	PMN_control_br1	PMN_control_br2	PMN_yeast_15'_br1	PMN_yeast_15'_br2	PMN_yeast_30'_br1	PMN_yeast_30'_br2	PMN_yeast_60'_br1	PMN_yeast_60'_br2	PMN_hyphae_15'_br1	PMN_hyphae_15'_br2	PMN_hyphae_30'_br1	PMN_hyphae_30'_br2	PMN_hyphae_60'_br1	PMN_hyphae_60'_br2
ENSG00000201285	rRNA	5S ribosomal RNA [Source:RFAM;Acc:RF00001]	5S_rRNA	0	0	0	0	0	0	0	0	0	0	0	0	0	0
ENSG00000185864	protein_coding		61E3.4	5	31	0	14	9	12	6	2	0	26	3	9	9	17
ENSG00000121410	protein_coding	alpha-1-B glycoprotein [Source:HGNC Symbol;Acc:5]	A1BG	1	1	0	1	2	0	1	3	0	1	0	0	2	1
ENSG00000268895	antisense	A1BG antisense RNA 1 [Source:HGNC Symbol;Acc:37133]	A1BG-AS1	2	4	0	2	3	2	1	5	0	3	1	1	3	7
ENSG00000148584	protein_coding	APOBEC1 complementation factor [Source:HGNC Symbol;Acc:24086]	A1CF	0	0	0	0	0	0	0	0	1	0	0	3	0	4
ENSG00000175899	protein_coding	alpha-2-macroglobulin [Source:HGNC Symbol;Acc:7]	A2M	3	2	2	0	1	2	0	0	1	3	3	5	5	12
ENSG00000245105	processed_transcript	A2M antisense RNA 1 [Source:HGNC Symbol;Acc:27057]	A2M-AS1	0	1	0	0	0	0	0	0	0	0	0	0	0	0
ENSG00000166535	protein_coding	alpha-2-macroglobulin-like 1 [Source:HGNC Symbol;Acc:23336]	A2ML1	0	1	3	0	1	0	1	1	5	8	4	14	0	13
ENSG00000256661	antisense	A2ML1 antisense RNA 1 [Source:HGNC Symbol;Acc:41022]	A2ML1-AS1	0	0	0	0	0	0	0	0	0	0	0	0	0	1
ENSG00000256904	antisense	A2ML1 antisense RNA 2 [Source:HGNC Symbol;Acc:41523]	A2ML1-AS2	0	0	0	0	0	0	0	0	0	0	0	1	0	0
ENSG00000256069	pseudogene	alpha-2-macroglobulin pseudogene 1 [Source:HGNC Symbol;Acc:8]	A2MP1	0	0	1	0	0	0	0	0	0	1	0	1	1	0
ENSG00000184389	pseudogene	alpha 1,3-galactosyltransferase 2 [Source:HGNC Symbol;Acc:30005]	A3GALT2	7	27	1	19	4	12	3	2	3	43	3	19	1	10
ENSG00000128274	protein_coding	alpha 1,4-galactosyltransferase [Source:HGNC Symbol;Acc:18149]	A4GALT	0	0	0	0	0	0	0	0	0	0	0	0	0	0
ENSG00000118017	protein_coding	alpha-1,4-N-acetylglucosaminyltransferase [Source:HGNC Symbol;Acc:17968]	A4GNT	0	0	0	0	0	0	0	0	0	0	0	0	0	0
ENSG00000198156	protein_coding	nuclear pore complex interacting protein family, member B6 [Source:HGNC Symbol;Acc:37454]	A-575C2.4	1	0	0	0	0	0	0	0	0	0	0	0	0	0
ENSG00000094914	protein_coding	achalasia, adrenocortical insufficiency, alacrimia [Source:HGNC Symbol;Acc:13666]	AAAS	19	40	24	36	34	25	30	23	22	56	14	54	41	45
ENSG00000253937	pseudogene	N-acetyltransferase pseudogene [Source:HGNC Symbol;Acc:15]	AACP	0	0	0	0	1	0	0	2	6	14	4	17	5	17
ENSG00000081760	protein_coding	acetoacetyl-CoA synthetase [Source:HGNC Symbol;Acc:21298]	AACS	38	30	56	24	40	31	39	34	54	42	16	51	35	43
ENSG00000250420	pseudogene	acetoacetyl-CoA synthetase pseudogene 1 [Source:HGNC Symbol;Acc:18226]	AACSP1	0	0	1	0	0	0	0	0	0	0	0	0	0	0
ENSG00000114771	protein_coding	arylacetamide deacetylase [Source:HGNC Symbol;Acc:17]	AADAC	1	0	0	0	0	0	0	0	0	0	1	0	0	0
ENSG00000197953	protein_coding	arylacetamide deacetylase-like 2 [Source:HGNC Symbol;Acc:24427]	AADACL2	0	0	0	0	0	0	0	0	0	3	0	5	0	4
ENSG00000188984	protein_coding	arylacetamide deacetylase-like 3 [Source:HGNC Symbol;Acc:32037]	AADACL3	0	0	0	0	0	0	0	0	0	1	1	2	0	4
ENSG00000204518	protein_coding	arylacetamide deacetylase-like 4 [Source:HGNC Symbol;Acc:32038]	AADACL4	0	0	0	0	0	0	0	0	0	0	0	0	0	0
ENSG00000109576	protein_coding	aminoadipate aminotransferase [Source:HGNC Symbol;Acc:17929]	AADAT	0	0	0	0	0	0	1	0	1	0	0	0	0	0
ENSG00000158122	protein_coding	AhpC/TSA antioxidant enzyme domain containing 1 [Source:HGNC Symbol;Acc:16881]	AAED1	4	8	6	6	13	4	29	24	8	16	8	12	18	30
ENSG00000103591	protein_coding	alpha- and gamma-adaptin binding protein [Source:HGNC Symbol;Acc:25662]	AAGAB	198	163	288	191	280	169	245	204	263	326	216	232	184	240
ENSG00000188971	protein_coding		AAK1	329	387	143	318	316	233	332	280	317	598	208	606	262	573
ENSG00000087884	protein_coding	adipogenesis associated, Mth938 domain containing [Source:HGNC Symbol;Acc:30205]	AAMDC	5	4	11	6	7	11	8	11	19	13	8	17	4	14
ENSG00000127837	protein_coding	angio-associated, migratory cell protein [Source:HGNC Symbol;Acc:18]	AAMP	166	211	210	183	150	144	189	161	203	300	111	231	161	183
ENSG00000129673	protein_coding	aralkylamine N-acetyltransferase [Source:HGNC Symbol;Acc:19]	AANAT	10	23	4	16	9	21	10	15	8	46	4	34	6	27
ENSG00000131043	protein_coding	AAR2 splicing factor homolog (S. cerevisiae) [Source:HGNC Symbol;Acc:15886]	AAR2	38	28	31	31	38	22	37	29	54	55	27	89	29	66
ENSG00000205002	protein_coding	alanine and arginine rich domain containing protein [Source:HGNC Symbol;Acc:33842]	AARD	1	0	2	0	1	0	0	1	0	0	0	0	1	0
ENSG00000090861	protein_coding	alanyl-tRNA synthetase [Source:HGNC Symbol;Acc:20]	AARS	13	17	19	14	14	7	15	5	21	24	10	12	11	11
ENSG00000124608	protein_coding	alanyl-tRNA synthetase 2, mitochondrial [Source:HGNC Symbol;Acc:21022]	AARS2	2	6	2	3	5	3	4	5	2	5	3	1	4	4
ENSG00000266967	protein_coding	alanyl-tRNA synthetase domain containing 1 [Source:HGNC Symbol;Acc:28417]	AARSD1	0	0	0	0	0	0	0	0	0	0	0	0	0	1
ENSG00000157426	protein_coding	aminoadipate-semialdehyde dehydrogenase [Source:HGNC Symbol;Acc:23993]	AASDH	18	13	32	19	24	15	18	12	29	29	21	25	12	15
ENSG00000149313	protein_coding	aminoadipate-semialdehyde dehydrogenase-phosphopantetheinyl transferase [Source:HGNC Symbol;Acc:14235]	AASDHPPT	77	43	109	112	95	79	40	73	101	148	61	106	59	90
ENSG00000008311	protein_coding	aminoadipate-semialdehyde synthase [Source:HGNC Symbol;Acc:17366]	AASS	1	1	0	0	0	0	0	0	1	3	0	3	2	0
ENSG00000108270	protein_coding	apoptosis antagonizing transcription factor [Source:HGNC Symbol;Acc:19235]	AATF	858	864	1089	957	1227	991	1025	1038	1264	1602	799	1353	821	1361
ENSG00000181409	protein_coding	apoptosis-associated tyrosine kinase [Source:HGNC Symbol;Acc:21]	AATK	2663	2843	2650	2530	2746	2577	1920	2016	2780	4735	1982	3302	1136	2564
ENSG00000225180	antisense	AATK antisense RNA 1 [Source:HGNC Symbol;Acc:40053]	AATK-AS1	0	0	0	0	0	0	0	0	3	0	0	1	0	0
ENSG00000254180	processed_transcript		AB015752.3	0	1	0	0	0	0	0	0	0	0	0	0	0	0
ENSG00000253799	processed_transcript	long intergenic non-protein coding RNA 1030 [Source:HGNC Symbol;Acc:49016]	AB015752.4	0	0	0	0	0	0	0	0	0	0	0	1	0	0
ENSG00000228966	pseudogene	homer homolog 2 (Drosophila) pseudogene 1 [Source:HGNC Symbol;Acc:20336]	AB019438.63	0	0	0	0	0	0	0	0	0	0	0	0	0	0
ENSG00000228757	pseudogene		AB019438.66	0	0	0	0	0	0	0	0	0	0	0	0	0	0
ENSG00000238275	pseudogene	homer homolog 2 (Drosophila) pseudogene 2 [Source:HGNC Symbol;Acc:20334]	AB019439.68	0	0	0	0	0	0	0	0	0	0	0	0	0	0
ENSG00000221180	miRNA		AB019440.1	0	0	0	0	0	0	0	0	0	0	0	0	0	0
ENSG00000271201	lincRNA		AB019440.50	0	0	0	0	0	0	0	0	0	0	0	0	0	0
ENSG00000225200	pseudogene		AB019441.29	9	5	16	4	20	6	10	12	11	6	11	8	10	14
ENSG00000183044	protein_coding	4-aminobutyrate aminotransferase [Source:HGNC Symbol;Acc:23]	ABAT	699	536	734	518	738	452	469	384	793	838	489	680	355	515
ENSG00000254527	pseudogene	ectonucleotide pyrophosphatase/phosphodiesterase 7 pseudogene 12 [Source:HGNC Symbol;Acc:48697]	ABC11-48400900C8.1	0	3	0	0	0	1	0	0	0	3	0	0	0	0
ENSG00000237215	pseudogene		ABC12-47043100G14.2	0	0	0	0	0	0	0	0	0	0	0	0	0	0
ENSG00000226210	pseudogene		ABC7-42389800N19.1	94	47	78	58	90	41	54	25	103	88	69	50	71	50
ENSG00000271153	pseudogene		ABC7-43041300I9.1	0	0	0	0	0	0	0	0	0	0	0	0	0	0
ENSG00000165029	protein_coding	ATP-binding cassette, sub-family A (ABC1), member 1 [Source:HGNC Symbol;Acc:29]	ABCA1	3761	2917	1477	2425	3619	2155	3955	2689	2585	4456	1954	3604	2671	4346
ENSG00000154263	protein_coding	ATP-binding cassette, sub-family A (ABC1), member 10 [Source:HGNC Symbol;Acc:30]	ABCA10	5	6	1	4	1	0	4	0	11	12	3	14	2	17
ENSG00000251595	pseudogene	ATP-binding cassette, sub-family A (ABC1), member 11, pseudogene [Source:HGNC Symbol;Acc:31]	ABCA11P	2	1	1	1	0	1	0	0	0	3	1	0	0	1
ENSG00000144452	protein_coding	ATP-binding cassette, sub-family A (ABC1), member 12 [Source:HGNC Symbol;Acc:14637]	ABCA12	0	0	0	0	0	0	0	2	0	0	0	1	0	0
ENSG00000179869	protein_coding	ATP-binding cassette, sub-family A (ABC1), member 13 [Source:HGNC Symbol;Acc:14638]	ABCA13	24	14	30	13	27	13	19	10	35	32	29	31	34	42
ENSG00000238098	pseudogene	ATP-binding cassette, sub-family A (ABC1), member 17, pseudogene [Source:HGNC Symbol;Acc:32972]	ABCA17P	0	0	0	0	0	0	0	0	0	0	0	2	0	0
ENSG00000107331	protein_coding	ATP-binding cassette, sub-family A (ABC1), member 2 [Source:HGNC Symbol;Acc:32]	ABCA2	417	834	230	475	383	345	300	210	341	905	247	454	211	297
ENSG00000167972	protein_coding	ATP-binding cassette, sub-family A (ABC1), member 3 [Source:HGNC Symbol;Acc:33]	ABCA3	1	4	0	0	1	3	0	1	1	6	3	0	1	0
ENSG00000198691	protein_coding	ATP-binding cassette, sub-family A (ABC1), member 4 [Source:HGNC Symbol;Acc:34]	ABCA4	0	0	1	0	0	0	0	0	1	2	0	2	1	1
ENSG00000154265	protein_coding	ATP-binding cassette, sub-family A (ABC1), member 5 [Source:HGNC Symbol;Acc:35]	ABCA5	118	96	98	73	106	48	95	37	141	212	91	171	104	121
ENSG00000154262	protein_coding	ATP-binding cassette, sub-family A (ABC1), member 6 [Source:HGNC Symbol;Acc:36]	ABCA6	6	1	15	10	11	7	8	12	34	87	26	120	38	121
ENSG00000064687	protein_coding	ATP-binding cassette, sub-family A (ABC1), member 7 [Source:HGNC Symbol;Acc:37]	ABCA7	3263	4175	1918	2781	3237	1964	3644	2043	2457	5455	2180	3276	2592	2669
ENSG00000141338	protein_coding	ATP-binding cassette, sub-family A (ABC1), member 8 [Source:HGNC Symbol;Acc:38]	ABCA8	1	1	1	0	0	1	0	0	4	4	4	4	0	5
ENSG00000154258	protein_coding	ATP-binding cassette, sub-family A (ABC1), member 9 [Source:HGNC Symbol;Acc:39]	ABCA9	1	3	0	1	2	2	0	3	2	2	5	1	0	4
ENSG00000231749	antisense	ABCA9 antisense RNA 1 [Source:HGNC Symbol;Acc:39983]	ABCA9-AS1	0	0	1	0	0	0	0	0	0	4	0	13	0	9
ENSG00000085563	protein_coding	ATP-binding cassette, sub-family B (MDR/TAP), member 1 [Source:HGNC Symbol;Acc:40]	ABCB1	2	0	2	2	2	4	2	1	6	6	6	5	1	4
ENSG00000135776	protein_coding	ATP-binding cassette, sub-family B (MDR/TAP), member 10 [Source:HGNC Symbol;Acc:41]	ABCB10	33	37	48	41	34	35	41	37	53	67	34	55	24	39
ENSG00000259689	pseudogene	ATP-binding cassette, sub-family B (MDR/TAP), member 10 pseudogene 1 [Source:HGNC Symbol;Acc:14114]	ABCB10P1	0	0	1	0	0	0	1	1	0	1	0	0	1	0
ENSG00000261524	pseudogene	ATP-binding cassette, sub-family B (MDR/TAP), member 10 pseudogene 3 [Source:HGNC Symbol;Acc:31129]	ABCB10P3	0	1	0	0	0	0	1	0	0	0	0	0	0	1
ENSG00000260053	pseudogene	ATP-binding cassette, sub-family B (MDR/TAP), member 10 pseudogene 4 [Source:HGNC Symbol;Acc:31130]	ABCB10P4	0	0	0	0	0	0	0	0	0	0	0	0	0	2
ENSG00000073734	protein_coding	ATP-binding cassette, sub-family B (MDR/TAP), member 11 [Source:HGNC Symbol;Acc:42]	ABCB11	0	0	1	0	0	2	1	0	0	3	0	1	0	1
ENSG00000005471	protein_coding	ATP-binding cassette, sub-family B (MDR/TAP), member 4 [Source:HGNC Symbol;Acc:45]	ABCB4	4	2	1	0	1	0	0	0	0	0	0	1	2	6
ENSG00000004846	protein_coding	ATP-binding cassette, sub-family B (MDR/TAP), member 5 [Source:HGNC Symbol;Acc:46]	ABCB5	0	0	3	3	3	2	8	5	64	132	42	152	40	115
ENSG00000115657	protein_coding	ATP-binding cassette, sub-family B (MDR/TAP), member 6 [Source:HGNC Symbol;Acc:47]	ABCB6	6	13	5	10	8	3	4	5	4	5	1	11	5	1
ENSG00000131269	protein_coding	ATP-binding cassette, sub-family B (MDR/TAP), member 7 [Source:HGNC Symbol;Acc:48]	ABCB7	15	10	12	12	26	11	13	12	13	24	10	10	13	21
ENSG00000197150	protein_coding	ATP-binding cassette, sub-family B (MDR/TAP), member 8 [Source:HGNC Symbol;Acc:49]	ABCB8	14	16	18	20	13	11	10	11	8	27	3	18	7	9
ENSG00000150967	protein_coding	ATP-binding cassette, sub-family B (MDR/TAP), member 9 [Source:HGNC Symbol;Acc:50]	ABCB9	1	4	1	3	2	6	2	4	3	4	4	4	1	8
ENSG00000103222	protein_coding	ATP-binding cassette, sub-family C (CFTR/MRP), member 1 [Source:HGNC Symbol;Acc:51]	ABCC1	578	495	407	446	537	441	407	378	544	719	354	617	322	464
ENSG00000124574	protein_coding	ATP-binding cassette, sub-family C (CFTR/MRP), member 10 [Source:HGNC Symbol;Acc:52]	ABCC10	65	113	58	94	60	89	31	51	55	168	38	84	31	88
ENSG00000121270	protein_coding	ATP-binding cassette, sub-family C (CFTR/MRP), member 11 [Source:HGNC Symbol;Acc:14639]	ABCC11	1	1	0	0	1	1	0	3	1	2	0	2	1	2
ENSG00000140798	protein_coding	ATP-binding cassette, sub-family C (CFTR/MRP), member 12 [Source:HGNC Symbol;Acc:14640]	ABCC12	0	0	1	0	0	0	0	0	3	0	0	2	1	0
ENSG00000243064	pseudogene	ATP-binding cassette, sub-family C (CFTR/MRP), member 13, pseudogene [Source:HGNC Symbol;Acc:16022]	ABCC13	6	1	8	2	5	1	12	1	12	3	8	5	10	7
ENSG00000023839	protein_coding	ATP-binding cassette, sub-family C (CFTR/MRP), member 2 [Source:HGNC Symbol;Acc:53]	ABCC2	24	69	15	69	10	40	20	34	29	100	14	53	23	68
ENSG00000108846	protein_coding	ATP-binding cassette, sub-family C (CFTR/MRP), member 3 [Source:HGNC Symbol;Acc:54]	ABCC3	4	2	2	1	0	2	0	0	2	2	1	4	3	1
ENSG00000125257	protein_coding	ATP-binding cassette, sub-family C (CFTR/MRP), member 4 [Source:HGNC Symbol;Acc:55]	ABCC4	10	2	15	5	11	2	9	5	12	3	12	7	11	5
ENSG00000114770	protein_coding	ATP-binding cassette, sub-family C (CFTR/MRP), member 5 [Source:HGNC Symbol;Acc:56]	ABCC5	1508	822	1053	685	1531	542	1426	582	1480	1114	1048	901	1024	757
ENSG00000223882	antisense	ABCC5 antisense RNA 1 [Source:HGNC Symbol;Acc:40055]	ABCC5-AS1	3	0	0	0	0	0	0	0	0	1	0	1	2	0
ENSG00000091262	protein_coding	ATP-binding cassette, sub-family C (CFTR/MRP), member 6 [Source:HGNC Symbol;Acc:57]	ABCC6	50	35	28	31	44	21	21	26	42	51	23	50	18	39
ENSG00000256340	pseudogene	ATP-binding cassette, sub-family C, member 6 pseudogene 1 [Source:HGNC Symbol;Acc:33352]	ABCC6P1	2	2	3	4	0	1	0	2	0	0	0	6	0	4
ENSG00000255277	pseudogene	ATP-binding cassette, sub-family C, member 6 pseudogene 2 [Source:HGNC Symbol;Acc:33353]	ABCC6P2	0	0	0	0	0	0	0	0	0	0	0	0	0	0
ENSG00000006071	protein_coding	ATP-binding cassette, sub-family C (CFTR/MRP), member 8 [Source:HGNC Symbol;Acc:59]	ABCC8	1	0	1	0	1	1	0	0	1	1	0	0	0	1
ENSG00000069431	protein_coding	ATP-binding cassette, sub-family C (CFTR/MRP), member 9 [Source:HGNC Symbol;Acc:60]	ABCC9	0	1	5	0	0	0	1	1	7	12	6	9	2	6
ENSG00000101986	protein_coding	ATP-binding cassette, sub-family D (ALD), member 1 [Source:HGNC Symbol;Acc:61]	ABCD1	307	247	312	186	390	239	238	224	345	361	246	283	155	232
ENSG00000215151	pseudogene	ATP-binding cassette, sub-family D (ALD), member 1, pseudogene 2 [Source:HGNC Symbol;Acc:63]	ABCD1P2	0	0	0	0	0	0	0	0	0	0	0	0	0	0
ENSG00000261233	pseudogene	ATP-binding cassette, sub-family D (ALD), member 1, pseudogene 3 [Source:HGNC Symbol;Acc:64]	ABCD1P3	0	0	0	0	0	0	0	0	0	0	0	0	0	0
ENSG00000225293	pseudogene	ATP-binding cassette, sub-family D (ALD), member 1, pseudogene 4 [Source:HGNC Symbol;Acc:65]	ABCD1P4	0	1	1	0	0	0	0	0	0	0	0	0	0	0
ENSG00000214330	pseudogene	ATP-binding cassette, sub-family D (ALD), member 1, pseudogene 5 [Source:HGNC Symbol;Acc:42662]	ABCD1P5	0	0	0	0	0	0	0	0	0	0	1	0	0	0
ENSG00000173208	protein_coding	ATP-binding cassette, sub-family D (ALD), member 2 [Source:HGNC Symbol;Acc:66]	ABCD2	3	0	0	0	3	0	4	1	4	4	2	1	0	2
ENSG00000117528	protein_coding	ATP-binding cassette, sub-family D (ALD), member 3 [Source:HGNC Symbol;Acc:67]	ABCD3	18	42	36	23	31	27	30	65	26	66	23	41	29	64
ENSG00000119688	protein_coding	ATP-binding cassette, sub-family D (ALD), member 4 [Source:HGNC Symbol;Acc:68]	ABCD4	54	82	53	66	57	55	36	36	63	111	37	58	47	37
ENSG00000164163	protein_coding	ATP-binding cassette, sub-family E (OABP), member 1 [Source:HGNC Symbol;Acc:69]	ABCE1	3	1	7	2	4	1	6	5	8	14	1	15	3	11
ENSG00000204574	protein_coding	ATP-binding cassette, sub-family F (GCN20), member 1 [Source:HGNC Symbol;Acc:70]	ABCF1	562	849	211	496	622	696	2131	1190	261	1041	375	1246	1741	2057
ENSG00000033050	protein_coding	ATP-binding cassette, sub-family F (GCN20), member 2 [Source:HGNC Symbol;Acc:71]	ABCF2	33	36	33	13	42	26	42	27	41	27	24	27	33	28
ENSG00000161204	protein_coding	ATP-binding cassette, sub-family F (GCN20), member 3 [Source:HGNC Symbol;Acc:72]	ABCF3	328	561	228	416	337	349	416	293	321	832	217	605	362	464
ENSG00000160179	protein_coding	ATP-binding cassette, sub-family G (WHITE), member 1 [Source:HGNC Symbol;Acc:73]	ABCG1	1376	553	1492	442	1712	483	2117	974	1544	818	1063	788	1492	1593
ENSG00000118777	protein_coding	ATP-binding cassette, sub-family G (WHITE), member 2 [Source:HGNC Symbol;Acc:74]	ABCG2	3	0	1	2	3	0	2	2	10	25	5	23	4	25
ENSG00000172350	protein_coding	ATP-binding cassette, sub-family G (WHITE), member 4 [Source:HGNC Symbol;Acc:13884]	ABCG4	1	0	1	0	0	0	0	0	0	0	0	0	0	0
ENSG00000138075	protein_coding	ATP-binding cassette, sub-family G (WHITE), member 5 [Source:HGNC Symbol;Acc:13886]	ABCG5	0	1	0	0	0	0	0	0	0	0	0	0	0	1
ENSG00000143921	protein_coding	ATP-binding cassette, sub-family G (WHITE), member 8 [Source:HGNC Symbol;Acc:13887]	ABCG8	1	0	0	0	0	0	1	0	0	1	0	0	0	0
ENSG00000143994	protein_coding	abhydrolase domain containing 1 [Source:HGNC Symbol;Acc:17553]	ABHD1	4	4	0	3	4	3	6	6	6	9	1	6	3	12
ENSG00000144827	protein_coding	abhydrolase domain containing 10 [Source:HGNC Symbol;Acc:25656]	ABHD10	11	14	17	17	9	16	4	20	11	29	10	20	8	16
ENSG00000106077	protein_coding	abhydrolase domain containing 11 [Source:HGNC Symbol;Acc:16407]	ABHD11	72	74	84	61	79	73	34	32	91	109	50	86	40	52
ENSG00000100997	protein_coding	abhydrolase domain containing 12 [Source:HGNC Symbol;Acc:15868]	ABHD12	37	33	43	30	39	32	59	28	51	50	42	27	47	31
ENSG00000131969	protein_coding	abhydrolase domain containing 12B [Source:HGNC Symbol;Acc:19837]	ABHD12B	48	81	26	100	38	47	32	40	47	127	17	73	26	54
ENSG00000139826	protein_coding	abhydrolase domain containing 13 [Source:HGNC Symbol;Acc:20293]	ABHD13	854	799	912	1046	1270	862	1359	1221	1033	1673	944	1369	1195	1745
ENSG00000248487	protein_coding	abhydrolase domain containing 14A [Source:HGNC Symbol;Acc:24538]	ABHD14A	0	1	3	0	3	1	3	0	1	2	1	2	1	0
ENSG00000114786	protein_coding	ABHD14A-ACY1 readthrough (NMD candidate) [Source:HGNC Symbol;Acc:38856]	ABHD14A-ACY1	0	0	0	0	0	0	0	0	0	0	0	0	0	0
ENSG00000114779	protein_coding	abhydrolase domain containing 14B [Source:HGNC Symbol;Acc:28235]	ABHD14B	6	5	4	4	12	6	10	3	5	6	10	3	5	8
ENSG00000168792	protein_coding	abhydrolase domain containing 15 [Source:HGNC Symbol;Acc:26971]	ABHD15	1	6	5	3	2	3	1	7	5	8	1	5	0	4
ENSG00000204427	protein_coding	abhydrolase domain containing 16A [Source:HGNC Symbol;Acc:13921]	ABHD16A	207	282	138	143	176	127	207	152	152	289	125	227	174	249
ENSG00000183260	protein_coding	abhydrolase domain containing 16B [Source:HGNC Symbol;Acc:16128]	ABHD16B	29	49	18	18	38	45	58	83	15	48	20	64	47	115
ENSG00000129968	protein_coding	abhydrolase domain containing 17A [Source:HGNC Symbol;Acc:28756]	ABHD17A	397	785	124	551	384	531	349	365	230	1303	219	756	251	542
ENSG00000203835	pseudogene	abhydrolase domain containing 17A pseudogene 1 [Source:HGNC Symbol;Acc:28394]	ABHD17AP1	0	0	0	0	0	0	0	0	0	0	0	0	0	0
ENSG00000198658	pseudogene	abhydrolase domain containing 17A pseudogene 2 [Source:HGNC Symbol;Acc:33538]	ABHD17AP2	0	0	0	0	0	0	0	0	0	0	0	0	0	0
ENSG00000250536	pseudogene	abhydrolase domain containing 17A pseudogene 3 [Source:HGNC Symbol;Acc:34041]	ABHD17AP3	6	4	7	2	6	3	3	2	3	3	3	5	2	2
ENSG00000229107	pseudogene	abhydrolase domain containing 17A pseudogene P4 [Source:HGNC Symbol;Acc:34042]	ABHD17AP4	9	0	15	0	7	2	9	0	17	0	5	0	5	0
ENSG00000182502	pseudogene	abhydrolase domain containing 17A pseudogene 5 [Source:HGNC Symbol;Acc:34043]	ABHD17AP5	5	1	1	0	2	1	0	2	0	1	2	0	0	0
ENSG00000226981	pseudogene	abhydrolase domain containing 17A pseudogene 6 [Source:HGNC Symbol;Acc:34044]	ABHD17AP6	2	0	3	0	0	1	0	1	1	0	0	1	0	0
ENSG00000260864	pseudogene		ABHD17AP7	0	0	0	0	0	0	0	0	0	0	0	0	0	0
ENSG00000260540	pseudogene		ABHD17AP8	0	0	1	0	0	0	0	0	0	0	0	0	0	0
ENSG00000261536	pseudogene		ABHD17AP9	0	0	0	0	0	0	0	0	0	0	0	0	0	0
ENSG00000107362	protein_coding	abhydrolase domain containing 17B [Source:HGNC Symbol;Acc:24278]	ABHD17B	96	103	127	163	124	106	262	236	121	229	124	170	191	265
ENSG00000136379	protein_coding	abhydrolase domain containing 17C [Source:HGNC Symbol;Acc:26925]	ABHD17C	38	14	21	2	44	7	256	59	33	5	48	18	221	68
ENSG00000140526	protein_coding	abhydrolase domain containing 2 [Source:HGNC Symbol;Acc:18717]	ABHD2	18131	10363	12302	7714	17905	7169	18177	11297	16418	13023	11018	11244	11558	16525
ENSG00000158201	protein_coding	abhydrolase domain containing 3 [Source:HGNC Symbol;Acc:18718]	ABHD3	643	1227	707	1032	659	811	623	865	772	1700	483	1219	585	1330
ENSG00000100439	protein_coding	abhydrolase domain containing 4 [Source:HGNC Symbol;Acc:20154]	ABHD4	1282	1293	1395	1138	1614	1345	1701	1502	1363	1873	884	1637	1310	1741
ENSG00000011198	protein_coding	abhydrolase domain containing 5 [Source:HGNC Symbol;Acc:21396]	ABHD5	3852	2767	2995	2529	5020	2865	8847	4956	3559	4593	3323	4468	8429	7224
ENSG00000163686	protein_coding	abhydrolase domain containing 6 [Source:HGNC Symbol;Acc:21398]	ABHD6	4	0	3	1	1	2	4	1	2	2	1	3	2	5
ENSG00000127220	protein_coding	abhydrolase domain containing 8 [Source:HGNC Symbol;Acc:23759]	ABHD8	51	34	76	23	66	40	28	32	82	73	67	87	45	109
ENSG00000136754	protein_coding	abl-interactor 1 [Source:HGNC Symbol;Acc:11320]	ABI1	2521	2317	3274	3302	3085	2691	3311	3333	3544	4945	2186	3915	2743	4441
ENSG00000138443	protein_coding	abl-interactor 2 [Source:HGNC Symbol;Acc:24011]	ABI2	3	4	9	7	4	2	3	0	601	1894	371	1625	270	1021
ENSG00000108798	protein_coding	ABI family, member 3 [Source:HGNC Symbol;Acc:29859]	ABI3	626	638	195	372	473	381	631	461	289	638	273	616	416	601
ENSG00000154175	protein_coding	ABI family, member 3 (NESH) binding protein [Source:HGNC Symbol;Acc:17265]	ABI3BP	10	22	1	4	5	5	5	2	7	15	3	14	3	20
ENSG00000097007	protein_coding	c-abl oncogene 1, non-receptor tyrosine kinase [Source:HGNC Symbol;Acc:76]	ABL1	161	125	137	117	177	110	108	114	152	185	100	159	79	136
ENSG00000143322	protein_coding	c-abl oncogene 2, non-receptor tyrosine kinase [Source:HGNC Symbol;Acc:77]	ABL2	179	181	92	156	207	159	173	211	137	310	120	244	116	279
ENSG00000099204	protein_coding	actin binding LIM protein 1 [Source:HGNC Symbol;Acc:78]	ABLIM1	105	46	113	43	135	39	119	51	117	84	85	78	88	62
ENSG00000163995	protein_coding	actin binding LIM protein family, member 2 [Source:HGNC Symbol;Acc:19195]	ABLIM2	0	0	0	0	1	1	1	0	1	0	0	1	0	1
ENSG00000173210	protein_coding	actin binding LIM protein family, member 3 [Source:HGNC Symbol;Acc:29132]	ABLIM3	2	0	0	1	2	0	4	2	8	24	0	31	1	58
ENSG00000175164	processed_transcript	ABO blood group (transferase A, alpha 1-3-N-acetylgalactosaminyltransferase; transferase B, alpha 1-3-galactosyltransferase) [Source:HGNC Symbol;Acc:79]	ABO	0	2	0	4	0	1	0	0	0	0	0	1	0	1
ENSG00000002726	protein_coding	amine oxidase, copper containing 1 [Source:HGNC Symbol;Acc:80]	ABP1	80	3	105	4	109	11	65	4	127	12	86	11	72	6
ENSG00000159842	protein_coding	active BCR-related [Source:HGNC Symbol;Acc:81]	ABR	3116	3611	2320	2754	2915	2445	3366	2893	2775	4967	1824	3639	2322	3847
ENSG00000174429	protein_coding	actin-binding Rho activating protein [Source:HGNC Symbol;Acc:30655]	ABRA	0	0	0	0	0	1	1	0	1	1	0	1	0	1
ENSG00000146386	protein_coding	ABRA C-terminal like [Source:HGNC Symbol;Acc:21230]	ABRACL	97	115	156	201	134	171	186	299	125	288	104	267	134	358
ENSG00000146109	protein_coding	activator of basal transcription 1 [Source:HGNC Symbol;Acc:17369]	ABT1	303	211	389	254	407	222	309	211	395	415	308	323	273	301
ENSG00000250496	pseudogene	activator of basal transcription 1 pseudogene 1 [Source:HGNC Symbol;Acc:39557]	ABT1P1	0	0	0	0	1	0	0	0	0	0	0	0	0	0
ENSG00000114626	protein_coding	ankyrin repeat and BTB (POZ) domain containing 1 [Source:HGNC Symbol;Acc:18275]	ABTB1	25240	20675	32442	16320	29467	17905	22103	15731	30445	29584	20145	23724	17210	17865
ENSG00000166016	protein_coding	ankyrin repeat and BTB (POZ) domain containing 2 [Source:HGNC Symbol;Acc:23842]	ABTB2	38	113	27	76	45	91	67	95	34	163	30	108	38	135
ENSG00000221486	miRNA		AC000003.1	1	0	0	0	0	0	0	0	0	0	0	0	0	0
ENSG00000221069	miRNA		AC000029.1	0	0	1	1	0	0	0	0	0	1	0	0	0	1
ENSG00000260246	antisense		AC000032.2	0	0	0	0	0	0	0	0	0	0	0	0	0	0
ENSG00000225929	antisense		AC000036.4	0	0	0	0	0	0	1	0	1	0	1	3	2	6
ENSG00000242156	pseudogene		AC000041.8	0	0	0	0	0	0	0	0	0	0	0	0	0	0
ENSG00000225007	lincRNA		AC000067.1	0	0	0	0	0	0	0	0	0	0	0	0	0	0
ENSG00000185065	processed_transcript		AC000068.5	7	13	0	7	8	4	3	3	7	9	0	4	4	7
ENSG00000230485	pseudogene		AC000077.2	0	0	0	1	0	0	0	0	1	0	0	0	1	1
ENSG00000232926	pseudogene		AC000078.5	4	5	0	2	5	2	31	38	1	1	5	10	33	43
ENSG00000230194	pseudogene		AC000081.2	1	0	2	0	0	0	0	0	0	0	0	0	0	0
ENSG00000235776	pseudogene		AC000089.3	5	8	5	9	1	7	0	10	0	11	1	2	1	7
ENSG00000233471	pseudogene	keratin 18 pseudogene 62 [Source:HGNC Symbol;Acc:48889]	AC000094.3	1	1	0	0	0	0	0	0	0	0	0	1	0	0
ENSG00000270393	pseudogene		AC000095.9	5	39	5	12	5	18	6	7	2	36	2	22	6	10
ENSG00000236340	antisense		AC000099.1	0	1	0	0	0	0	0	0	0	0	0	0	0	0
ENSG00000236105	pseudogene		AC000110.1	14	4	15	21	22	3	6	9	16	28	13	7	10	6
ENSG00000232661	antisense		AC000111.3	0	0	0	0	0	0	0	0	0	0	0	0	0	0
ENSG00000237974	pseudogene		AC000111.4	0	0	0	0	0	0	0	0	0	0	0	0	0	0
ENSG00000234001	pseudogene		AC000111.5	0	0	0	0	0	0	0	0	0	0	0	0	0	0
ENSG00000083622	antisense		AC000111.6	0	0	0	0	0	0	0	0	0	0	0	0	0	0
ENSG00000243107	processed_transcript		AC000120.7	4	4	0	4	0	3	2	0	2	4	0	0	0	0
ENSG00000224138	antisense		AC000123.4	2	8	1	4	4	8	2	5	2	13	1	8	5	10
ENSG00000226770	lincRNA		AC000124.1	1	0	0	0	0	1	0	0	1	0	0	0	0	1
ENSG00000230820	pseudogene		AC000362.1	0	0	0	0	0	0	0	0	0	0	0	0	0	0
ENSG00000230206	processed_transcript	glutamate receptor, metabotropic 8 [Source:HGNC Symbol;Acc:4600]	AC000364.1	0	0	0	0	0	0	0	0	0	0	0	0	0	0
ENSG00000224981	pseudogene		AC000367.1	1	0	0	0	0	0	0	0	0	0	0	0	0	0
ENSG00000241921	antisense		AC000370.2	0	0	0	0	0	0	0	0	0	0	0	0	0	0
ENSG00000227249	pseudogene		AC000374.1	0	0	0	0	0	0	0	0	0	0	0	0	0	0
ENSG00000264908	miRNA		AC000403.1	0	0	0	0	0	0	0	0	0	0	0	0	0	0
ENSG00000184319	pseudogene	ribosomal protein L23a pseudogene 82 [Source:HGNC Symbol;Acc:33730]	AC002055.4	11	2	12	7	7	3	7	2	7	7	6	7	7	10
ENSG00000213683	pseudogene		AC002056.3	5	5	0	3	6	6	13	8	4	9	4	8	5	7
ENSG00000254499	antisense		AC002056.5	0	0	0	0	0	0	0	0	0	0	0	0	0	0
ENSG00000234459	antisense		AC002064.4	0	0	0	0	0	0	0	0	6	1	1	3	0	6
ENSG00000225498	lincRNA		AC002064.5	0	0	0	0	0	0	0	0	0	0	0	0	0	0
ENSG00000237813	antisense		AC002066.1	0	0	0	0	0	0	0	0	0	0	0	0	0	0
ENSG00000216076	miRNA		AC002066.2	0	0	0	0	0	0	0	0	0	0	0	0	0	0
ENSG00000228928	pseudogene		AC002069.5	3	1	0	1	0	0	2	2	5	14	2	14	3	16
ENSG00000235639	pseudogene		AC002069.6	0	0	0	0	0	0	0	0	0	0	0	0	2	0
ENSG00000222647	miRNA		AC002070.1	0	0	0	0	0	0	0	0	0	0	0	0	0	0
ENSG00000225898	pseudogene		AC002075.3	3	6	1	2	4	6	1	3	6	8	4	9	1	3
ENSG00000237729	pseudogene		AC002075.4	2	1	3	0	0	1	1	2	3	0	1	1	1	0
ENSG00000234695	antisense		AC002076.10	0	0	0	0	0	0	0	0	0	0	0	0	0	0
ENSG00000224910	lincRNA		AC002115.5	0	0	0	0	0	0	0	0	0	0	0	0	0	0
ENSG00000267626	lincRNA		AC002115.9	0	1	0	0	0	0	0	0	0	0	0	0	0	0
ENSG00000267698	antisense		AC002116.7	0	1	1	1	0	0	0	0	1	1	1	0	0	1
ENSG00000248101	processed_transcript		AC002116.8	0	0	0	0	0	0	0	0	0	0	0	0	0	0
ENSG00000224505	antisense		AC002117.1	0	1	1	1	1	0	0	0	0	1	0	0	2	1
ENSG00000227979	pseudogene		AC002127.2	0	0	0	0	0	0	0	0	0	0	0	0	0	0
ENSG00000233420	processed_transcript		AC002127.4	0	0	0	0	0	0	0	0	0	0	0	0	0	0
ENSG00000262497	pseudogene	family with sequence similarity 187, member B2, pseudogene [Source:HGNC Symbol;Acc:49213]	AC002128.4	0	0	0	0	0	0	0	0	0	0	0	0	0	0
ENSG00000271366	antisense		AC002128.5	0	0	0	0	0	0	0	0	0	0	0	0	0	0
ENSG00000259242	antisense		AC002306.1	0	0	0	0	0	0	0	0	1	0	0	0	1	0
ENSG00000260494	pseudogene		AC002310.10	0	1	0	1	2	1	0	0	2	3	0	0	3	1
ENSG00000235560	antisense		AC002310.12	3	1	4	3	2	4	1	0	9	7	6	8	8	12
ENSG00000260869	protein_coding	Uncharacterized protein [Source:UniProtKB/TrEMBL;Acc:H3BQ85]	AC002310.13	0	0	0	0	0	0	0	0	0	0	0	0	0	0
ENSG00000261588	pseudogene		AC002310.17	0	1	0	0	0	1	0	0	0	1	0	1	0	0
ENSG00000239791	antisense		AC002310.7	0	0	0	0	0	0	0	0	0	0	0	0	0	0
ENSG00000267190	pseudogene		AC002314.4	0	0	0	0	0	0	0	0	0	0	0	0	0	0
ENSG00000236481	lincRNA		AC002331.1	0	0	0	0	0	0	0	0	0	0	0	0	0	0
ENSG00000234469	protein_coding	Homo sapiens uncharacterized LOC100288814 (LOC100288814), mRNA. [Source:RefSeq mRNA;Acc:NM_001195081]	AC002365.1	0	0	0	0	0	0	0	0	0	1	0	0	1	1
ENSG00000232392	pseudogene		AC002366.3	0	0	0	0	0	0	0	0	0	1	0	0	0	0
ENSG00000237741	antisense		AC002368.4	0	0	0	0	0	0	0	0	0	1	0	0	0	0
ENSG00000227863	lincRNA		AC002383.2	0	0	0	0	0	0	0	0	0	0	0	0	0	0
ENSG00000230941	lincRNA		AC002386.1	0	0	0	0	0	0	0	0	0	0	0	0	0	0
ENSG00000266269	miRNA		AC002395.1	0	0	0	0	0	0	0	0	0	0	0	0	0	0
ENSG00000267439	antisense		AC002398.11	21	21	24	20	26	29	16	14	31	34	14	36	13	15
ENSG00000267328	antisense		AC002398.12	0	0	0	0	0	0	0	0	0	0	0	0	0	0
ENSG00000267049	antisense		AC002398.13	1	1	1	1	2	2	1	0	0	6	0	1	2	3
ENSG00000225872	lincRNA		AC002398.5	1	0	0	0	0	1	1	0	0	0	1	0	2	1
ENSG00000188223	protein_coding	Uncharacterized protein [Source:UniProtKB/TrEMBL;Acc:K7ERS5]	AC002398.9	0	0	0	0	0	0	0	0	0	0	0	0	0	0
ENSG00000261528	pseudogene		AC002400.1	0	0	0	0	0	1	0	0	0	0	0	0	0	0
ENSG00000236472	antisense		AC002401.1	1	0	0	3	0	0	0	0	0	3	0	1	0	0
ENSG00000231153	pseudogene		AC002429.4	0	0	0	0	0	0	0	0	0	0	0	0	0	0
ENSG00000236197	antisense		AC002429.5	1	0	0	0	0	0	0	0	1	16	0	14	0	6
ENSG00000269449	protein_coding	Protein LOC100996577 [Source:UniProtKB/TrEMBL;Acc:M0R3I6]	AC002451.1	0	0	3	3	3	0	2	1	2	3	0	3	3	3
ENSG00000231170	antisense		AC002451.3	0	0	2	2	0	0	0	0	0	0	0	0	0	0
ENSG00000237819	antisense		AC002454.1	0	0	0	0	0	0	0	0	0	0	0	0	0	0
ENSG00000223969	antisense		AC002456.2	10	4	7	3	13	4	4	3	12	6	2	7	6	7
ENSG00000223646	lincRNA		AC002463.3	0	0	0	0	0	0	0	0	0	0	0	0	0	0
ENSG00000238202	antisense		AC002465.2	0	0	0	0	0	0	0	0	0	0	0	0	0	0
ENSG00000241764	processed_transcript		AC002467.7	63	69	87	77	57	59	41	50	91	103	51	99	26	63
ENSG00000269103	protein_coding	Uncharacterized protein [Source:UniProtKB/TrEMBL;Acc:H0YHC8]	AC002472.1	0	0	0	0	0	0	0	0	0	0	0	0	0	0
ENSG00000226872	antisense		AC002472.11	0	0	0	0	0	0	0	0	0	0	0	0	0	0
ENSG00000187905	protein_coding	Leucine-rich repeat-containing protein LOC400891 [Source:UniProtKB/Swiss-Prot;Acc:Q6ZQY2]	AC002472.13	0	0	0	0	0	0	0	0	0	2	0	0	0	1
ENSG00000264392	miRNA		AC002477.1	0	0	0	0	0	0	0	0	0	0	0	0	0	0
ENSG00000238033	lincRNA		AC002480.2	0	0	0	0	1	0	0	0	0	0	0	0	0	0
ENSG00000232759	processed_transcript		AC002480.3	0	0	0	0	0	0	0	0	0	0	0	0	0	0
ENSG00000232949	lincRNA		AC002480.4	0	1	0	0	0	0	0	0	0	0	0	0	0	1
ENSG00000225541	processed_transcript		AC002480.5	0	0	0	0	0	0	0	0	0	0	0	0	0	0
ENSG00000221281	miRNA		AC002485.1	0	0	0	0	0	0	0	0	0	0	0	0	0	0
ENSG00000231525	pseudogene		AC002486.2	0	0	0	0	2	0	0	1	2	1	1	0	0	3
ENSG00000223866	pseudogene		AC002486.3	0	0	0	0	0	0	0	0	0	0	0	0	0	0
ENSG00000205786	lincRNA		AC002511.1	18	60	4	38	5	18	4	6	3	50	3	32	1	18
ENSG00000233214	antisense		AC002511.2	24	34	12	41	13	23	19	23	13	40	6	14	10	33
ENSG00000232680	lincRNA		AC002511.3	22	65	16	39	24	30	22	23	16	66	6	55	12	45
ENSG00000259810	3prime_overlapping_ncrna		AC002519.5	0	0	0	0	0	0	0	0	0	0	0	0	0	0
ENSG00000261457	pseudogene		AC002519.6	17	9	12	7	6	9	9	10	26	23	15	22	5	13
ENSG00000261922	sense_intronic		AC002519.8	0	0	0	0	0	0	0	0	0	0	0	0	0	0
ENSG00000242186	pseudogene		AC002523.1	0	0	0	0	0	0	0	0	0	0	0	0	0	0
ENSG00000230258	antisense		AC002539.1	0	0	0	0	0	0	1	0	1	0	0	0	0	0
ENSG00000252100	miRNA		AC002539.2	0	0	0	0	0	0	0	0	0	0	0	0	0	0
ENSG00000227532	pseudogene		AC002542.2	0	0	0	0	0	0	0	0	0	0	0	0	0	0
ENSG00000235945	pseudogene		AC002543.2	22	54	3	16	2	13	2	2	8	15	2	22	5	9
ENSG00000261312	antisense		AC002550.5	0	0	0	0	0	0	0	0	0	0	0	0	0	0
ENSG00000261736	sense_intronic		AC002551.1	0	3	1	4	0	0	0	0	0	4	1	1	0	0
ENSG00000227782	protein_coding	Uncharacterized protein [Source:UniProtKB/TrEMBL;Acc:H7C0V1]	AC002553.1	0	1	0	0	0	0	1	0	0	1	0	0	0	0
ENSG00000233979	pseudogene		AC002553.4	1	3	0	0	0	0	0	0	0	0	0	0	0	0
ENSG00000221016	miRNA		AC002558.1	0	0	0	0	0	0	0	0	0	0	0	0	0	0
ENSG00000221259	miRNA		AC002978.1	0	0	0	0	0	0	0	0	0	0	0	0	0	0
ENSG00000221386	miRNA		AC002979.1	0	0	0	0	0	0	0	0	0	0	0	0	0	0
ENSG00000252111	miRNA		AC002981.1	0	0	0	0	0	0	0	0	0	0	0	0	0	0
ENSG00000267005	pseudogene		AC002984.2	0	0	0	0	0	0	0	0	0	0	0	0	0	0
ENSG00000268193	protein_coding		AC002985.3	0	0	0	0	0	0	0	0	0	0	0	0	0	0
ENSG00000252586	miRNA		AC002992.1	0	0	0	0	0	0	0	0	0	0	0	0	0	0
ENSG00000239204	processed_transcript	arylsulfatase E pseudogene 1 [Source:HGNC Symbol;Acc:720]	AC002992.4	0	0	0	0	0	0	0	0	0	0	0	0	0	0
ENSG00000196861	pseudogene		AC002994.1	0	0	0	0	0	0	0	0	0	0	0	0	0	0
ENSG00000264517	miRNA		AC003001.1	0	0	0	0	0	0	0	0	0	0	0	0	0	0
ENSG00000188477	sense_intronic		AC003003.5	0	0	1	0	0	0	0	0	1	1	1	1	0	1
ENSG00000268266	lincRNA		AC003005.2	0	0	0	0	0	0	0	0	1	0	0	0	0	0
ENSG00000268107	protein_coding	Uncharacterized protein [Source:UniProtKB/TrEMBL;Acc:M0R143]	AC003005.4	0	0	0	0	0	0	0	0	0	0	0	0	0	0
ENSG00000264453	miRNA		AC003006.1	0	0	0	0	0	0	0	0	0	0	0	0	0	0
ENSG00000269026	protein_coding	zinc finger protein 551 [Source:HGNC Symbol;Acc:25108]	AC003006.7	0	0	0	0	0	0	0	0	0	0	0	0	0	0
ENSG00000262011	antisense		AC003009.1	0	0	0	0	0	0	0	0	0	0	0	0	0	0
ENSG00000262235	pseudogene		AC003009.2	6	8	6	11	10	4	13	11	22	34	8	30	10	31
ENSG00000248594	pseudogene		AC003029.1	0	0	0	0	0	0	0	0	0	0	0	0	0	0
ENSG00000264331	miRNA		AC003035.1	1	0	0	0	0	0	0	0	0	0	0	0	0	0
ENSG00000268413	protein_coding		AC003043.1	0	0	0	0	0	0	0	0	0	0	0	0	0	0
ENSG00000214684	pseudogene		AC003045.1	0	0	0	0	0	0	0	0	0	0	0	0	0	0
ENSG00000227517	lincRNA		AC003051.1	1	2	0	0	0	0	0	0	0	2	0	1	0	1
ENSG00000237773	antisense		AC003075.4	0	0	0	0	0	0	0	0	0	0	0	0	0	0
ENSG00000225572	antisense	DOCK4 antisense RNA 1 [Source:HGNC Symbol;Acc:40876]	AC003077.1	7	31	0	15	1	5	0	3	1	20	0	12	3	8
ENSG00000203505	pseudogene		AC003079.1	0	0	0	0	0	0	0	0	0	0	0	0	0	0
ENSG00000234358	pseudogene		AC003080.4	1	6	0	1	0	1	0	3	1	0	0	3	0	0
ENSG00000234826	lincRNA		AC003084.2	0	0	0	0	0	0	0	0	0	0	0	0	0	0
ENSG00000231328	pseudogene	tumor protein, translationally-controlled 1 pseudogene 7 [Source:HGNC Symbol;Acc:49300]	AC003087.4	1	0	1	1	2	0	3	0	1	2	0	0	2	1
ENSG00000226965	lincRNA		AC003088.1	0	0	0	0	0	0	0	0	0	0	0	0	0	1
ENSG00000223561	processed_transcript		AC003090.1	0	0	1	2	0	1	1	0	2	9	0	10	4	17
ENSG00000236453	lincRNA		AC003092.1	0	0	0	0	0	0	0	0	0	0	0	0	0	1
ENSG00000236938	lincRNA		AC003092.2	0	0	0	0	0	0	0	0	0	0	0	0	0	0
ENSG00000228768	protein_coding	Uncharacterized protein [Source:UniProtKB/TrEMBL;Acc:F2Z313]	AC003101.1	0	0	1	0	0	1	0	0	0	0	0	1	0	1
ENSG00000214921	protein_coding		AC003102.1	0	0	0	0	0	0	0	0	0	0	0	0	0	0
ENSG00000267750	processed_transcript		AC003102.3	4	1	0	0	0	1	2	1	2	0	0	1	2	1
ENSG00000236194	sense_intronic		AC003104.1	115	291	9	150	54	109	57	109	23	183	25	109	49	187
ENSG00000221278	miRNA		AC003658.1	0	0	0	0	0	0	0	0	0	0	0	0	0	0
ENSG00000234634	lincRNA		AC003664.1	0	0	0	0	0	0	0	1	0	0	0	0	0	0
ENSG00000234494	antisense		AC003665.1	11	16	1	7	3	5	1	5	1	9	0	6	3	7
ENSG00000222133	miRNA		AC003666.1	0	0	0	0	0	0	0	0	0	0	0	1	0	0
ENSG00000221736	miRNA		AC003681.1	0	0	0	1	0	0	0	0	0	0	0	0	0	0
ENSG00000268392	lincRNA		AC003682.16	0	1	1	0	0	0	0	0	0	0	0	0	0	0
ENSG00000269097	pseudogene		AC003682.17	37	28	60	32	37	35	36	47	51	67	40	43	23	42
ENSG00000268564	antisense		AC003956.1	1	0	0	0	0	0	0	0	0	0	0	0	0	0
ENSG00000234859	antisense		AC003958.2	0	0	0	0	0	0	0	0	0	0	0	0	0	0
ENSG00000108516	pseudogene		AC003958.6	0	0	0	0	0	0	0	0	0	0	0	0	0	0
ENSG00000221418	miRNA		AC003968.1	0	0	0	0	0	0	0	0	0	0	0	0	0	0
ENSG00000269615	pseudogene		AC003973.1	0	0	0	0	0	0	0	0	0	0	0	0	0	0
ENSG00000269504	lincRNA		AC003973.4	0	0	0	1	0	0	0	0	0	0	0	0	0	0
ENSG00000269199	lincRNA		AC003973.5	0	0	0	0	0	0	0	0	0	0	0	0	0	0
ENSG00000271095	pseudogene		AC003973.6	0	1	0	0	1	0	0	0	0	0	0	0	0	0
ENSG00000235139	lincRNA		AC003984.1	0	0	0	0	0	0	0	0	2	6	0	13	0	5
ENSG00000233824	lincRNA		AC003985.1	0	0	0	0	0	0	0	0	0	0	0	0	0	0
ENSG00000229533	processed_transcript		AC003986.5	0	0	0	0	0	0	0	0	0	0	0	0	0	0
ENSG00000232821	antisense		AC003986.6	0	0	0	0	0	0	0	0	1	0	0	0	0	0
ENSG00000236536	antisense		AC003986.7	0	0	0	0	0	0	0	0	0	0	0	0	1	0
ENSG00000234223	lincRNA		AC003988.1	0	0	0	0	0	0	0	0	0	0	0	0	0	0
ENSG00000243621	pseudogene		AC003989.3	0	0	0	0	0	0	0	0	0	0	0	0	0	0
ENSG00000227948	pseudogene		AC003989.4	0	0	0	0	0	0	0	0	0	0	0	0	0	0
ENSG00000228113	antisense		AC003991.3	0	2	0	0	0	0	0	0	0	0	0	0	0	0
ENSG00000264952	miRNA		AC004000.1	0	0	0	0	0	0	0	0	0	0	0	0	0	0
ENSG00000270317	pseudogene		AC004004.2	0	0	0	0	0	0	0	0	0	0	0	0	0	0
ENSG00000228711	pseudogene		AC004006.2	0	0	0	0	0	0	0	0	0	0	0	0	0	0
ENSG00000224322	lincRNA		AC004009.3	0	0	0	0	0	0	0	0	0	0	0	0	0	0
ENSG00000233942	lincRNA		AC004012.1	0	0	0	0	0	0	0	0	0	0	0	0	0	0
ENSG00000229603	lincRNA		AC004014.3	0	0	0	0	0	0	0	0	0	0	0	0	0	0
ENSG00000227968	pseudogene		AC004014.4	9	4	13	10	24	13	8	13	13	28	9	16	10	16
ENSG00000238976	miRNA		AC004016.1	0	0	0	0	0	0	0	0	0	0	0	0	0	0
ENSG00000234999	pseudogene		AC004016.2	0	0	0	0	0	0	0	0	0	0	0	0	0	0
ENSG00000268948	protein_coding	Uncharacterized protein [Source:UniProtKB/TrEMBL;Acc:M0R3E0]	AC004017.1	0	0	0	0	0	0	0	0	0	0	0	0	0	0
ENSG00000229492	pseudogene		AC004019.10	10	6	10	3	13	9	12	2	6	18	14	15	15	13
ENSG00000236754	antisense		AC004019.13	2	0	0	1	1	0	0	1	0	0	0	1	2	3
ENSG00000237160	pseudogene		AC004022.7	0	0	0	0	0	0	0	0	0	0	0	0	0	0
ENSG00000228751	pseudogene		AC004022.8	0	0	0	0	1	0	0	0	0	1	0	0	0	0
ENSG00000223442	antisense		AC004041.2	0	0	0	1	0	0	0	0	0	1	0	0	0	0
ENSG00000246774	lincRNA		AC004051.2	0	0	0	0	0	0	0	0	0	0	0	0	0	0
ENSG00000215999	miRNA		AC004052.1	0	0	0	0	0	0	0	0	0	0	0	0	0	0
ENSG00000245384	antisense		AC004053.1	0	1	0	0	0	0	0	0	19	62	10	42	8	21
ENSG00000248984	antisense		AC004054.1	0	0	0	0	0	0	0	0	0	0	0	0	0	0
ENSG00000196656	pseudogene		AC004057.1	1	0	3	0	0	0	0	0	0	0	0	0	0	0
ENSG00000251312	pseudogene		AC004062.2	0	0	0	0	0	0	0	0	0	0	0	0	0	0
ENSG00000250670	lincRNA		AC004063.1	0	0	0	0	0	0	0	0	0	0	0	0	0	0
ENSG00000216425	pseudogene		AC004066.2	0	0	0	0	0	0	0	0	0	0	0	0	0	0
ENSG00000250522	antisense		AC004066.3	0	0	0	0	0	0	0	0	1	1	0	0	0	0
ENSG00000251473	pseudogene		AC004069.1	0	1	0	0	0	0	0	2	1	2	0	0	0	1
ENSG00000251259	lincRNA		AC004069.2	31	58	35	71	33	53	42	103	34	114	26	111	36	131
ENSG00000231110	lincRNA		AC004070.1	0	0	0	0	0	0	0	0	0	0	0	0	0	0
ENSG00000230311	pseudogene		AC004074.3	16	15	14	17	37	22	40	24	26	47	30	34	49	47
ENSG00000237014	pseudogene		AC004074.4	0	0	0	0	0	0	0	0	1	0	0	0	0	0
ENSG00000268533	protein_coding		AC004076.7	0	0	0	0	0	0	0	0	0	0	0	0	0	0
ENSG00000268163	protein_coding	Uncharacterized protein [Source:UniProtKB/TrEMBL;Acc:M0R036]	AC004076.9	0	0	0	0	0	0	0	0	0	0	0	0	0	0
ENSG00000266055	miRNA		AC004079.1	0	0	0	0	0	0	0	0	0	0	0	0	0	0
ENSG00000226851	processed_transcript		AC004112.4	0	1	0	0	1	1	1	0	0	2	0	0	0	0
ENSG00000232922	pseudogene		AC004112.5	0	0	0	0	0	0	0	0	0	0	0	0	0	0
ENSG00000236232	pseudogene		AC004112.7	0	0	1	0	0	0	0	0	0	0	0	0	0	0
ENSG00000260264	lincRNA		AC004125.3	0	0	0	1	0	0	0	0	0	0	0	0	0	1
ENSG00000234406	pseudogene		AC004129.7	0	0	0	0	0	0	0	0	0	0	1	0	0	0
ENSG00000213798	pseudogene		AC004129.9	0	0	1	0	0	0	1	0	0	0	0	0	0	0
ENSG00000267621	pseudogene		AC004152.5	27	23	39	20	34	29	18	19	43	40	67	34	18	19
ENSG00000270079	lincRNA		AC004152.6	33	53	31	51	36	38	39	31	39	79	20	58	24	39
ENSG00000267666	lincRNA		AC004156.3	3	0	0	0	0	0	0	1	0	0	0	0	0	0
ENSG00000261008	processed_transcript		AC004158.2	0	1	0	0	0	0	0	0	1	1	1	2	0	0
ENSG00000260664	lincRNA		AC004158.3	0	0	0	0	0	1	1	0	0	0	7	1	3	0
ENSG00000230853	pseudogene		AC004159.1	0	0	0	0	0	0	0	0	0	0	0	0	0	0
ENSG00000230435	antisense		AC004160.4	0	0	0	0	0	0	0	0	0	0	0	0	0	0
ENSG00000184616	pseudogene		AC004166.6	0	0	0	0	1	0	0	0	0	0	0	1	0	0
ENSG00000160828	pseudogene	stromal antigen 3-like 2 (pseudogene) [Source:HGNC Symbol;Acc:33886]	AC004166.7	11	8	1	10	6	8	4	1	6	14	1	8	3	4
ENSG00000267778	lincRNA		AC004221.2	0	0	1	0	0	0	1	0	0	0	0	0	0	0
ENSG00000234477	antisense		AC004231.2	6	1	4	7	8	3	12	6	9	15	2	7	5	10
ENSG00000230612	antisense		AC004237.1	0	0	0	0	0	0	0	0	0	0	0	0	0	0
ENSG00000269635	lincRNA		AC004257.1	1	0	0	0	0	0	0	0	0	0	0	0	0	0
ENSG00000270143	lincRNA		AC004257.3	41	54	17	54	31	48	42	45	11	54	17	55	37	37
ENSG00000005189	protein_coding	Putative RNA exonuclease NEF-sp [Source:UniProtKB/Swiss-Prot;Acc:Q96IC2]	AC004381.6	2	5	0	0	3	2	4	1	4	5	2	2	0	5
ENSG00000260510	processed_transcript		AC004381.7	0	0	0	1	0	0	0	0	0	0	0	0	0	0
ENSG00000226107	pseudogene		AC004383.3	0	0	0	0	0	0	0	0	1	0	0	0	0	0
ENSG00000223749	processed_transcript	MIR503 host gene (non-protein coding) [Source:HGNC Symbol;Acc:28258]	AC004383.4	0	1	0	2	0	1	0	1	1	2	0	1	0	1
ENSG00000226515	pseudogene		AC004386.3	0	0	0	0	0	0	0	0	0	0	0	0	0	0
ENSG00000213269	pseudogene		AC004386.4	27	25	59	18	49	32	49	45	46	72	41	48	38	50
ENSG00000269131	antisense		AC004447.2	12	15	5	11	7	8	10	9	13	12	4	11	10	5
ENSG00000227078	lincRNA		AC004448.2	0	0	0	0	0	0	0	0	0	0	0	0	0	1
ENSG00000235979	lincRNA		AC004448.5	0	0	0	0	0	0	0	0	0	0	0	1	0	0
ENSG00000261204	lincRNA		AC004449.6	0	0	0	0	0	0	0	0	0	1	0	0	0	0
ENSG00000146677	pseudogene		AC004453.8	210	146	353	225	281	222	296	295	313	290	234	241	263	407
ENSG00000238385	miRNA		AC004458.1	0	0	0	0	0	0	0	0	0	0	0	0	0	0
ENSG00000221379	miRNA		AC004460.1	0	0	0	0	0	0	0	0	0	0	0	0	0	0
ENSG00000237347	pseudogene		AC004461.4	4	5	1	3	1	3	2	3	5	0	0	2	2	3
ENSG00000260924	antisense		AC004463.6	1	0	0	0	0	0	0	0	0	0	0	0	0	0
ENSG00000268069	protein_coding	Uncharacterized protein [Source:UniProtKB/TrEMBL;Acc:M0QZU2]	AC004466.1	2	6	0	6	2	1	0	0	2	10	0	4	2	2
ENSG00000223461	antisense		AC004471.9	7	13	11	4	12	2	6	5	8	8	9	6	7	10
ENSG00000234702	pseudogene	voltage-dependent anion channel 1 pseudogene 3 [Source:HGNC Symbol;Acc:37478]	AC004478.2	0	0	0	0	0	0	0	0	0	0	1	0	0	0
ENSG00000228944	antisense		AC004485.3	0	0	0	0	0	0	0	0	0	0	0	0	0	0
ENSG00000267122	antisense		AC004490.1	21	35	0	2	7	9	24	18	2	6	4	7	3	22
ENSG00000221356	miRNA		AC004492.1	0	0	0	0	0	0	0	0	0	0	0	0	0	0
ENSG00000258953	pseudogene	chromosome 5 open reading frame 63 [Source:HGNC Symbol;Acc:40051]	AC004507.1	0	0	0	0	0	0	0	0	0	0	0	0	0	0
ENSG00000248453	pseudogene		AC004510.2	0	0	0	0	1	0	0	3	0	2	0	0	0	1
ENSG00000267308	lincRNA		AC004510.3	0	0	0	0	0	0	0	0	0	0	2	0	0	0
ENSG00000266430	miRNA		AC004520.1	0	0	0	0	0	0	0	0	0	0	0	0	0	0
ENSG00000269169	protein_coding	Uncharacterized protein [Source:UniProtKB/TrEMBL;Acc:M0QY07]	AC004528.1	0	0	0	0	0	0	0	0	0	0	0	0	0	0
ENSG00000266990	antisense		AC004528.4	0	2	0	0	0	0	0	0	2	0	0	0	0	0
ENSG00000236414	lincRNA		AC004535.2	0	0	0	0	0	0	0	0	0	2	0	4	0	4
ENSG00000230333	processed_transcript		AC004538.3	0	0	0	0	0	0	0	0	2	0	0	1	3	0
ENSG00000225792	antisense		AC004540.4	53	33	103	82	78	47	61	77	99	122	59	95	42	74
ENSG00000214870	processed_transcript		AC004540.5	0	1	2	1	2	1	2	3	1	2	4	5	1	2
ENSG00000221576	miRNA		AC004543.1	0	0	0	0	0	0	0	0	0	0	0	0	0	0
ENSG00000237921	lincRNA		AC004543.2	0	0	0	0	0	0	0	0	0	0	0	0	0	0
ENSG00000229893	antisense		AC004549.6	1	1	0	1	0	1	0	1	0	2	0	0	0	0
ENSG00000264746	miRNA		AC004552.1	0	0	0	0	0	0	0	0	0	0	0	0	0	0
ENSG00000237560	lincRNA		AC004562.1	0	0	0	0	0	0	0	0	0	0	0	0	0	0
ENSG00000235669	antisense		AC004593.3	0	0	0	0	0	0	0	0	0	0	0	0	0	0
ENSG00000266862	miRNA		AC004595.1	0	0	0	0	0	0	0	0	0	1	0	0	0	0
ENSG00000225877	lincRNA		AC004603.4	0	0	0	0	0	0	0	0	1	0	0	0	0	0
ENSG00000267755	antisense		AC004623.2	0	0	0	0	0	0	0	0	0	0	0	0	0	0
ENSG00000267304	antisense		AC004637.1	2	2	2	0	0	1	0	0	0	2	0	0	0	0
ENSG00000264224	miRNA		AC004655.1	0	0	0	0	0	0	0	0	0	0	0	0	0	0
ENSG00000265506	miRNA		AC004656.1	0	0	0	0	0	0	0	0	0	0	0	0	0	0
ENSG00000221786	miRNA		AC004673.1	0	0	0	0	0	0	0	0	0	0	0	0	0	0
ENSG00000229263	antisense		AC004691.5	0	0	0	0	0	0	0	0	0	0	0	0	0	0
ENSG00000228680	antisense		AC004692.4	0	0	0	0	0	0	0	0	0	0	0	0	0	0
ENSG00000213717	pseudogene		AC004692.5	0	0	0	0	0	0	0	0	0	0	0	0	0	0
ENSG00000166770	lincRNA	ZNF667 antisense RNA 1 (head to head) [Source:HGNC Symbol;Acc:44321]	AC004696.2	0	0	3	3	2	1	0	2	1	6	0	2	4	7
ENSG00000223201	miRNA		AC004699.1	0	0	0	0	0	0	0	0	0	0	0	1	0	0
ENSG00000263494	lincRNA		AC004702.2	1	0	0	0	0	0	0	0	0	0	0	0	0	0
ENSG00000256806	pseudogene		AC004706.1	0	0	0	0	0	0	0	0	0	0	0	0	0	0
ENSG00000229688	antisense	ISPD antisense RNA 1 [Source:HGNC Symbol;Acc:48962]	AC004741.3	0	0	0	0	0	0	0	0	0	0	0	0	0	1
ENSG00000226522	antisense		AC004744.3	0	0	0	0	0	0	0	0	1	0	0	0	0	0
ENSG00000221192	miRNA		AC004745.1	0	0	0	0	0	0	0	0	0	0	0	0	0	0
ENSG00000263954	miRNA		AC004769.1	0	0	0	0	0	0	0	0	0	0	0	0	0	0
ENSG00000203562	pseudogene		AC004771.1	0	1	0	0	0	0	0	0	1	0	0	1	0	0
ENSG00000267527	lincRNA		AC004790.3	0	0	0	0	0	0	0	0	0	0	0	0	0	0
ENSG00000267609	pseudogene	sorting nexin 33 pseudogene 1 [Source:HGNC Symbol;Acc:48590]	AC004790.4	0	0	0	0	0	0	0	0	0	0	0	0	0	0
ENSG00000267495	pseudogene		AC004790.5	0	0	0	0	0	0	0	0	0	0	1	0	0	0
ENSG00000267453	lincRNA		AC004791.2	0	0	0	0	0	0	0	0	0	0	1	0	0	0
ENSG00000229944	pseudogene		AC004797.1	33	25	53	35	52	41	33	55	46	69	31	54	32	48
ENSG00000267538	antisense		AC004799.3	0	0	0	0	0	0	0	0	0	0	0	0	0	0
ENSG00000263913	miRNA		AC004812.1	0	0	0	0	0	0	0	0	0	0	0	0	0	0
ENSG00000267901	protein_coding	HCG2028611; Uncharacterized protein [Source:UniProtKB/TrEMBL;Acc:M0QX34]	AC004817.1	0	0	0	0	0	0	0	0	0	0	0	0	0	0
ENSG00000266727	miRNA		AC004824.1	0	0	0	0	0	0	0	0	0	0	0	0	0	0
ENSG00000269468	protein_coding	Uncharacterized protein [Source:UniProtKB/TrEMBL;Acc:M0QXB7]	AC004824.2	3	2	1	0	0	1	2	2	3	2	2	3	4	1
ENSG00000203606	pseudogene		AC004832.1	0	0	0	0	1	0	0	0	0	0	0	0	1	1
ENSG00000106540	pseudogene		AC004837.3	0	0	0	0	0	0	0	0	0	0	0	0	0	0
ENSG00000231951	antisense		AC004837.4	0	0	0	0	0	0	0	0	0	0	0	0	0	0
ENSG00000228554	antisense		AC004837.5	2	0	2	3	0	0	0	2	0	2	1	1	1	0
ENSG00000230914	lincRNA		AC004840.8	0	0	0	0	0	0	0	0	0	1	0	0	0	0
ENSG00000175873	lincRNA		AC004840.9	0	3	0	2	4	2	1	2	2	4	1	1	0	4
ENSG00000252378	miRNA		AC004851.1	0	0	0	0	0	0	0	0	0	0	0	0	0	0
ENSG00000234183	antisense		AC004854.4	0	2	0	0	0	0	1	0	0	0	0	1	0	2
ENSG00000230160	pseudogene		AC004854.5	0	0	0	0	0	1	0	0	0	0	0	0	1	0
ENSG00000232667	antisense		AC004862.6	0	0	0	0	0	0	0	0	2	0	0	0	0	0
ENSG00000223514	pseudogene		AC004866.1	0	0	0	0	0	0	0	0	0	0	0	0	0	0
ENSG00000224134	pseudogene		AC004866.3	0	0	0	0	0	0	0	0	1	1	1	1	0	0
ENSG00000230680	lincRNA		AC004869.2	0	0	0	0	0	0	0	0	0	0	0	0	0	0
ENSG00000240355	lincRNA		AC004869.3	0	0	0	0	0	0	0	0	0	0	0	0	0	0
ENSG00000229192	processed_transcript		AC004870.3	0	0	0	0	0	0	0	0	0	0	0	0	0	0
ENSG00000223829	processed_transcript		AC004870.4	0	0	0	0	0	0	0	0	0	1	0	0	0	0
ENSG00000214754	pseudogene		AC004870.5	0	0	0	0	0	0	0	0	0	0	0	0	0	0
ENSG00000221690	miRNA		AC004875.1	0	0	0	0	0	0	0	0	0	0	0	0	0	0
ENSG00000224804	antisense		AC004878.2	0	0	0	0	0	0	0	0	0	0	0	0	0	0
ENSG00000198632	pseudogene		AC004878.3	0	0	0	0	0	0	0	0	0	0	0	0	0	0
ENSG00000205508	pseudogene		AC004878.5	0	0	0	0	0	0	0	0	0	0	0	0	0	0
ENSG00000205506	pseudogene		AC004878.6	0	0	0	0	0	0	0	0	0	0	0	0	0	0
ENSG00000249595	sense_intronic		AC004878.7	0	0	0	0	0	0	0	0	0	0	0	0	0	0
ENSG00000254977	antisense		AC004878.8	0	0	0	0	0	0	0	0	0	0	0	0	0	0
ENSG00000256178	pseudogene		AC004889.1	0	0	0	0	0	0	0	0	0	0	0	0	0	0
ENSG00000238109	pseudogene		AC004893.10	1	6	7	4	4	2	0	0	6	7	4	2	2	4
ENSG00000242687	antisense		AC004893.11	125	111	47	82	95	82	86	83	64	143	56	95	59	119
ENSG00000213530	pseudogene	methylenetetrahydrofolate dehydrogenase (NADP+ dependent) 2, methenyltetrahydrofolate cyclohydrolase pseudogene 5 [Source:HGNC Symbol;Acc:48863]	AC004894.2	0	1	2	2	2	4	8	8	0	3	1	6	3	19
ENSG00000264605	miRNA		AC004895.1	0	0	0	0	0	0	0	0	0	0	0	0	0	0
ENSG00000231704	lincRNA		AC004895.4	0	0	1	0	1	0	1	0	0	3	1	0	2	1
ENSG00000267970	protein_coding	Uncharacterized protein [Source:UniProtKB/TrEMBL;Acc:M0R023]	AC004899.1	0	0	0	0	0	0	0	0	3	2	2	2	2	7
ENSG00000225705	pseudogene		AC004899.3	0	0	0	2	0	0	0	2	0	0	0	1	0	3
ENSG00000232072	processed_transcript		AC004901.1	0	0	0	0	0	0	0	0	0	0	0	0	0	0
ENSG00000237286	antisense		AC004906.3	0	0	0	0	0	0	0	0	0	0	0	0	0	0
ENSG00000227982	pseudogene	ribosomal protein L7 pseudogene 30 [Source:HGNC Symbol;Acc:36151]	AC004907.2	0	0	0	0	0	0	0	0	1	0	0	0	0	0
ENSG00000223445	pseudogene	ribosomal protein L6 pseudogene 21 [Source:HGNC Symbol;Acc:35994]	AC004909.3	0	0	0	0	0	0	0	0	0	0	0	0	1	1
ENSG00000226592	pseudogene		AC004911.2	0	0	0	0	0	0	0	0	0	0	0	0	0	0
ENSG00000177820	pseudogene		AC004917.1	0	0	0	0	0	0	0	0	0	0	0	0	0	0
ENSG00000228085	pseudogene		AC004920.2	0	0	0	0	0	0	0	0	0	0	0	0	0	0
ENSG00000236046	lincRNA		AC004920.3	0	0	0	0	0	0	0	0	2	11	0	8	0	6
ENSG00000221553	miRNA		AC004924.1	0	0	0	0	0	0	0	0	0	0	0	0	0	0
ENSG00000225443	pseudogene		AC004938.5	0	0	1	0	0	0	0	0	0	0	0	0	0	0
ENSG00000228151	antisense		AC004941.3	0	1	0	0	0	0	0	0	0	1	0	1	1	2
ENSG00000231397	pseudogene		AC004941.5	63	49	66	71	56	53	61	77	68	120	51	101	52	103
ENSG00000265573	miRNA		AC004943.1	0	0	0	0	0	0	0	0	0	0	0	0	0	0
ENSG00000222024	pseudogene		AC004945.1	0	0	0	0	0	0	0	0	1	0	0	0	0	0
ENSG00000233760	lincRNA		AC004947.2	0	1	0	0	1	0	0	0	3	10	0	3	0	12
ENSG00000239556	pseudogene		AC004951.5	7	10	13	4	17	4	10	7	16	12	6	7	4	9
ENSG00000228434	processed_transcript		AC004951.6	6	10	2	0	3	3	1	3	0	3	0	4	2	2
ENSG00000238228	pseudogene	olfactory receptor, family 7, subfamily E, member 7 pseudogene [Source:HGNC Symbol;Acc:8457]	AC004967.11	0	0	0	0	0	0	0	0	0	0	0	0	0	0
ENSG00000243554	pseudogene		AC004967.7	5	1	1	1	4	2	2	1	2	2	3	1	3	1
ENSG00000183444	pseudogene	olfactory receptor, family 7, subfamily E, member 38 pseudogene [Source:HGNC Symbol;Acc:8411]	AC004967.8	0	1	1	2	7	3	1	1	3	0	1	3	1	1
ENSG00000223029	miRNA		AC004969.1	0	0	0	0	0	0	0	0	0	0	0	0	0	0
ENSG00000221249	miRNA		AC004980.1	0	0	0	0	0	0	0	0	0	0	0	0	0	0
ENSG00000214243	pseudogene		AC004980.10	0	0	0	0	0	0	0	0	0	0	0	0	0	0
ENSG00000185040	pseudogene		AC004980.11	0	1	0	0	0	1	0	0	0	1	0	1	0	0
ENSG00000205485	pseudogene		AC004980.7	5	13	4	8	8	6	11	3	4	15	8	10	8	6
ENSG00000250778	pseudogene		AC004980.8	0	0	0	1	0	0	0	0	0	1	0	2	0	0
ENSG00000230305	pseudogene		AC004980.9	0	7	0	4	0	2	0	0	1	3	0	2	0	1
ENSG00000241057	pseudogene		AC004985.12	1	0	0	0	1	0	1	0	1	0	1	1	0	0
ENSG00000231198	pseudogene		AC004987.10	0	0	0	0	0	0	0	0	0	0	0	0	0	0
ENSG00000226220	pseudogene	capicua transcriptional repressor pseudogene 22 [Source:HGNC Symbol;Acc:48838]	AC004987.8	0	0	0	3	0	0	0	0	0	0	0	0	1	0
ENSG00000233225	pseudogene		AC004987.9	45	35	63	26	60	31	55	23	46	51	33	35	43	45
ENSG00000203446	antisense		AC004988.1	1	0	1	0	0	0	0	0	0	0	0	0	0	0
ENSG00000236569	pseudogene	heterogeneous nuclear ribonucleoprotein A1 pseudogene 73 [Source:HGNC Symbol;Acc:48803]	AC004996.1	0	0	0	0	0	0	0	0	2	0	0	0	1	1
ENSG00000255927	pseudogene		AC005000.1	0	0	0	0	0	0	0	0	0	0	0	0	0	0
ENSG00000264759	miRNA		AC005000.2	0	0	0	0	0	0	0	0	0	0	0	0	0	0
ENSG00000213888	protein_coding	CDNA FLJ20464 fis, clone KAT06158; HCG1777549; Uncharacterized protein [Source:UniProtKB/TrEMBL;Acc:Q9NX35]	AC005003.1	0	3	2	0	0	2	1	3	0	1	0	1	1	2
ENSG00000230370	pseudogene		AC005007.3	0	0	0	0	0	0	0	0	0	0	0	0	0	0
ENSG00000237896	protein_coding	Uncharacterized protein [Source:UniProtKB/TrEMBL;Acc:C9IYQ3]	AC005008.2	0	0	0	0	0	0	0	0	2	3	1	2	0	3
ENSG00000226671	pseudogene		AC005008.3	0	0	0	0	0	0	0	0	1	0	0	0	0	0
ENSG00000231255	antisense		AC005009.1	0	0	0	0	0	0	0	0	0	0	0	0	0	0
ENSG00000233073	antisense		AC005009.2	0	0	0	0	0	0	0	0	0	0	0	0	0	0
ENSG00000255690	pseudogene		AC005013.1	0	0	0	0	0	0	0	0	0	0	0	0	0	0
ENSG00000228421	lincRNA		AC005013.5	0	0	0	0	0	0	0	0	0	0	0	0	0	0
ENSG00000224280	pseudogene		AC005014.5	151	107	97	119	164	107	118	101	149	224	116	152	90	160
ENSG00000174495	pseudogene		AC005017.2	1	0	1	0	0	0	0	1	0	1	1	0	0	0
ENSG00000213875	pseudogene		AC005019.2	0	0	1	0	0	0	0	0	1	3	0	1	0	0
ENSG00000224330	lincRNA		AC005019.3	0	0	0	0	0	0	0	0	0	0	0	0	0	0
ENSG00000265324	miRNA		AC005020.1	0	0	0	0	0	0	0	0	0	0	0	0	0	0
ENSG00000224017	lincRNA		AC005022.1	0	0	0	0	0	0	0	0	0	0	0	0	0	0
ENSG00000236310	processed_transcript		AC005027.3	0	0	0	0	0	0	1	0	0	1	0	0	0	0
ENSG00000232458	lincRNA		AC005029.1	0	0	0	0	0	0	1	0	1	8	0	8	0	3
ENSG00000233872	pseudogene		AC005033.6	0	0	0	0	0	0	0	0	1	0	0	0	1	0
ENSG00000230477	pseudogene		AC005034.2	0	0	0	0	0	0	0	0	0	0	0	0	0	0
ENSG00000226247	pseudogene		AC005034.3	180	169	306	212	261	190	224	211	283	360	209	323	240	370
ENSG00000224346	pseudogene		AC005037.1	2	4	0	2	0	2	1	0	2	1	1	1	0	0
ENSG00000221530	miRNA		AC005037.2	0	0	0	0	0	0	0	0	0	0	0	0	0	1
ENSG00000183308	antisense		AC005037.3	0	1	0	0	1	0	0	0	0	1	1	0	0	2
ENSG00000226658	pseudogene		AC005037.4	4	9	0	2	1	3	0	1	0	2	0	0	0	0
ENSG00000235318	pseudogene		AC005037.6	0	2	0	0	0	1	0	0	2	1	0	1	0	2
ENSG00000226905	pseudogene		AC005040.3	0	0	0	0	0	0	0	0	0	0	0	0	0	0
ENSG00000234521	pseudogene		AC005041.11	0	0	0	0	0	0	0	0	0	0	0	0	0	0
ENSG00000258821	antisense		AC005041.17	0	0	0	0	1	0	0	0	0	1	0	0	0	3
ENSG00000227331	pseudogene		AC005042.2	3	6	0	0	0	1	2	1	0	2	0	3	1	2
ENSG00000231675	pseudogene		AC005042.3	0	0	0	0	0	0	0	0	0	0	0	0	0	0
ENSG00000204380	antisense		AC005042.4	5	5	2	5	4	3	2	2	3	7	3	5	2	5
ENSG00000228586	processed_transcript		AC005042.5	0	0	0	0	0	0	0	0	0	0	0	0	0	0
ENSG00000216085	miRNA		AC005048.1	0	0	0	0	0	0	0	0	0	0	0	0	0	0
ENSG00000243004	processed_transcript		AC005062.2	0	0	0	0	0	0	0	0	0	0	0	0	0	0
ENSG00000222482	miRNA		AC005071.1	2	2	0	1	2	3	0	0	2	2	1	2	1	2
ENSG00000224046	processed_transcript		AC005076.5	2	5	7	1	3	4	4	1	1	3	0	6	3	4
ENSG00000227038	pseudogene		AC005077.12	4	1	0	0	1	2	3	4	0	4	1	0	1	1
ENSG00000230882	pseudogene		AC005077.14	0	0	0	0	0	0	1	0	0	1	0	0	1	2
ENSG00000228829	pseudogene		AC005077.5	0	0	0	0	0	0	0	0	0	0	0	0	0	0
ENSG00000224273	pseudogene		AC005077.7	2	1	2	1	2	1	2	4	2	0	0	0	2	4
ENSG00000213549	pseudogene		AC005077.8	1	0	1	0	0	0	0	0	0	0	0	0	1	0
ENSG00000241778	pseudogene		AC005077.9	0	0	0	0	0	0	0	0	0	0	0	0	0	0
ENSG00000214871	protein_coding	Uncharacterized protein [Source:UniProtKB/TrEMBL;Acc:H7BYU3]	AC005082.1	0	0	0	0	0	0	0	1	0	0	0	0	0	0
ENSG00000226816	lincRNA		AC005082.12	4	0	4	0	3	1	7	0	5	2	3	0	0	0
ENSG00000233834	processed_transcript		AC005083.1	0	0	0	0	0	0	0	0	0	0	0	0	0	0
ENSG00000230110	pseudogene		AC005086.1	0	2	0	0	0	0	0	0	0	0	0	0	0	0
ENSG00000256295	pseudogene		AC005086.2	0	0	0	0	0	0	0	0	0	0	0	0	0	0
ENSG00000258040	pseudogene		AC005086.3	0	3	0	0	0	0	0	0	0	0	0	0	0	0
ENSG00000258093	pseudogene		AC005086.4	0	3	0	0	0	0	0	0	0	0	0	1	0	0
ENSG00000264642	miRNA		AC005088.1	0	0	0	0	0	0	0	0	0	0	0	0	0	0
ENSG00000229949	pseudogene		AC005094.2	0	1	1	0	0	0	0	0	19	18	1	7	2	3
ENSG00000219039	pseudogene		AC005102.1	36	25	35	18	45	29	48	44	33	48	39	53	52	60
ENSG00000223374	antisense		AC005104.3	1	5	1	1	1	4	0	1	1	2	0	9	1	4
ENSG00000225286	pseudogene		AC005105.2	0	0	0	0	0	0	0	0	0	0	0	0	0	0
ENSG00000248431	lincRNA		AC005150.1	0	0	0	0	1	1	0	0	0	0	0	1	0	0
ENSG00000234899	processed_transcript	SOX9 antisense RNA 1 [Source:HGNC Symbol;Acc:49321]	AC005152.2	1	0	0	0	0	0	0	1	0	0	1	1	1	0
ENSG00000228639	lincRNA		AC005152.3	0	0	0	0	0	0	0	0	0	0	0	0	0	0
ENSG00000236455	antisense		AC005154.5	3	8	1	3	0	1	2	0	0	2	0	3	0	2
ENSG00000196295	processed_transcript		AC005154.6	162	342	43	194	73	101	81	67	64	290	60	161	89	142
ENSG00000244480	pseudogene		AC005154.7	7	8	1	8	5	3	1	3	0	13	2	5	3	7
ENSG00000226874	pseudogene		AC005154.8	1	4	0	0	1	1	1	0	0	4	0	0	0	3
ENSG00000234133	lincRNA		AC005154.9	0	5	0	0	0	0	0	1	0	0	0	1	0	0
ENSG00000221262	miRNA		AC005159.1	0	0	0	0	0	0	0	0	0	0	0	0	0	0
ENSG00000227658	sense_intronic		AC005160.3	0	0	0	0	0	0	0	0	0	0	0	1	1	1
ENSG00000221279	miRNA		AC005161.1	0	0	0	0	0	0	0	0	0	0	0	0	0	0
ENSG00000229452	antisense		AC005162.4	0	0	0	0	0	0	0	0	0	1	0	0	0	0
ENSG00000233517	antisense		AC005162.5	0	0	0	1	0	0	0	0	0	0	0	0	0	0
ENSG00000269519	pseudogene		AC005176.1	0	0	0	0	0	0	0	0	0	0	0	0	0	0
ENSG00000268153	pseudogene		AC005176.2	1	0	0	0	0	0	0	0	2	2	0	2	0	1
ENSG00000268243	pseudogene		AC005176.3	0	0	0	0	0	0	0	0	0	0	0	0	0	0
ENSG00000251243	pseudogene		AC005178.1	0	0	0	0	0	0	0	0	0	0	0	0	0	0
ENSG00000229497	pseudogene		AC005189.6	0	0	1	0	0	0	0	0	0	0	0	0	0	3
ENSG00000263545	miRNA		AC005195.1	0	0	0	0	0	0	0	0	0	0	0	0	0	0
ENSG00000269694	antisense		AC005197.2	0	1	0	1	0	0	0	0	1	1	0	0	0	5
ENSG00000225147	pseudogene	ribosomal protein S12 pseudogene 10 [Source:HGNC Symbol;Acc:35824]	AC005215.1	0	0	0	0	0	0	0	0	0	0	0	0	0	0
ENSG00000252831	miRNA		AC005215.2	0	1	0	0	0	0	0	0	0	0	0	0	0	0
ENSG00000236352	antisense		AC005220.3	1	2	0	0	1	1	1	0	1	1	0	2	0	1
ENSG00000231595	antisense		AC005224.2	0	0	0	0	0	0	0	0	0	0	0	0	0	0
ENSG00000264918	miRNA		AC005229.1	2	1	0	2	2	2	1	5	2	1	3	5	7	6
ENSG00000213210	pseudogene		AC005229.5	0	0	0	0	0	0	0	0	0	0	0	0	0	0
ENSG00000213209	pseudogene		AC005229.7	3	4	8	3	5	7	11	5	9	14	8	17	8	20
ENSG00000236653	lincRNA		AC005235.1	0	0	0	0	0	0	0	0	0	0	0	1	0	2
ENSG00000235861	pseudogene		AC005237.2	0	0	1	0	2	0	1	0	0	0	0	0	0	2
ENSG00000225521	antisense		AC005237.4	0	0	0	0	0	0	0	0	0	0	0	0	0	0
ENSG00000234839	pseudogene	ribosomal protein S26 pseudogene 30 [Source:HGNC Symbol;Acc:35574]	AC005251.4	0	0	0	0	0	0	0	0	1	0	0	0	0	0
ENSG00000268030	antisense		AC005253.2	18	41	10	26	13	20	19	23	17	44	19	28	12	48
ENSG00000268983	antisense		AC005253.4	0	0	0	0	0	0	0	0	0	0	0	0	0	0
ENSG00000256210	pseudogene		AC005255.3	62	32	89	100	84	70	75	85	90	138	88	126	59	111
ENSG00000269552	pseudogene		AC005255.5	0	0	0	0	0	0	0	0	0	0	0	0	0	0
ENSG00000172148	pseudogene		AC005255.6	0	0	0	0	0	1	0	0	0	0	0	0	0	0
ENSG00000267073	lincRNA		AC005256.1	0	0	0	0	0	0	0	0	0	0	0	0	0	0
ENSG00000267331	antisense		AC005258.3	1	0	0	0	0	0	2	0	0	1	0	2	0	0
ENSG00000267688	antisense		AC005262.2	0	0	0	0	0	0	0	0	0	0	0	0	0	0
ENSG00000267139	antisense		AC005262.3	0	0	0	0	0	0	0	0	0	0	0	0	0	0
ENSG00000266944	pseudogene		AC005262.4	1	0	0	0	0	0	0	0	0	0	0	0	1	0
ENSG00000267551	antisense		AC005264.2	10	29	5	13	5	16	14	10	7	21	2	22	3	16
ENSG00000267300	lincRNA		AC005265.1	0	0	0	0	0	0	0	0	0	0	0	0	0	0
ENSG00000197462	lincRNA		AC005276.1	0	0	0	0	0	0	0	0	0	0	0	0	0	1
ENSG00000170468	pseudogene		AC005280.1	0	0	0	0	0	0	0	0	0	0	0	0	0	0
ENSG00000226690	processed_transcript		AC005281.1	1	0	0	0	0	0	0	0	0	4	0	3	1	4
ENSG00000225606	antisense		AC005281.2	0	0	0	0	0	0	0	0	1	0	0	0	0	0
ENSG00000221701	miRNA		AC005284.1	0	0	0	0	0	0	0	0	0	0	0	0	0	0
ENSG00000265904	miRNA		AC005288.1	0	0	0	0	0	0	0	0	0	0	0	0	0	0
ENSG00000236325	pseudogene		AC005300.5	0	0	0	0	0	0	0	0	1	0	0	1	0	0
ENSG00000235343	lincRNA		AC005301.8	0	0	0	0	0	0	0	0	0	0	0	0	0	0
ENSG00000233852	lincRNA		AC005304.1	0	0	0	0	0	0	0	0	0	0	0	0	0	0
ENSG00000267283	antisense		AC005306.3	21	50	19	23	22	14	32	21	24	51	14	60	27	34
ENSG00000260725	lincRNA		AC005307.1	0	0	0	0	0	0	0	0	0	0	0	0	0	0
ENSG00000267243	processed_transcript		AC005307.3	0	0	0	0	0	0	1	0	0	0	0	0	0	0
ENSG00000233002	antisense		AC005324.6	0	0	0	0	0	0	0	0	0	0	0	0	0	0
ENSG00000233193	lincRNA		AC005324.7	0	0	0	0	0	0	0	0	0	0	0	0	0	0
ENSG00000231812	pseudogene		AC005326.2	0	0	0	0	0	0	0	0	0	0	0	0	0	0
ENSG00000248015	antisense		AC005329.7	0	1	0	0	0	0	0	0	0	0	0	0	0	1
ENSG00000267372	lincRNA		AC005330.2	0	0	0	0	0	0	0	0	0	0	0	1	0	0
ENSG00000267164	lincRNA		AC005336.1	0	0	0	0	0	0	0	0	12	36	0	41	0	28
ENSG00000267056	pseudogene		AC005336.4	48	31	35	51	55	36	77	106	38	98	40	65	61	156
ENSG00000267218	pseudogene		AC005336.5	1	0	1	1	0	0	0	0	1	1	0	0	0	0
ENSG00000268565	antisense		AC005339.2	0	0	0	0	0	0	0	0	0	0	0	0	0	0
ENSG00000248493	pseudogene		AC005351.1	0	0	0	0	0	0	0	0	0	2	1	0	0	0
ENSG00000250994	lincRNA		AC005355.1	0	0	0	0	0	0	0	0	0	1	0	1	0	0
ENSG00000251169	processed_transcript		AC005355.2	0	1	0	0	2	0	0	0	0	0	0	0	0	0
ENSG00000262686	lincRNA		AC005356.1	0	2	0	0	0	0	0	0	0	0	0	0	0	0
ENSG00000266906	pseudogene		AC005357.1	0	0	0	0	0	0	0	0	0	0	0	0	0	0
ENSG00000227274	antisense		AC005358.3	0	0	0	0	0	0	0	0	0	0	0	0	0	0
ENSG00000255513	pseudogene		AC005363.9	0	0	0	0	0	0	0	0	0	0	0	0	0	0
ENSG00000252968	miRNA		AC005370.1	0	0	0	0	0	0	0	0	0	0	0	0	0	0
ENSG00000266115	miRNA		AC005375.1	0	0	0	0	0	0	0	0	0	0	0	0	0	0
ENSG00000269191	antisense		AC005387.2	3	14	1	10	2	5	3	0	1	19	1	8	2	7
ENSG00000268938	antisense		AC005387.3	1	4	2	3	2	3	2	0	3	8	1	4	1	1
ENSG00000267159	antisense		AC005391.2	1	1	0	1	0	0	0	0	0	0	1	1	2	0
ENSG00000267442	sense_intronic		AC005391.3	3	3	0	3	4	2	2	3	5	7	2	1	4	0
ENSG00000227606	lincRNA		AC005392.13	0	0	0	0	0	0	0	0	0	0	0	0	0	0
ENSG00000267537	lincRNA		AC005394.1	0	0	0	0	0	0	0	0	0	0	0	0	0	0
ENSG00000269774	pseudogene		AC005399.1	0	0	0	0	0	0	0	0	0	0	0	0	1	0
ENSG00000257040	protein_coding		AC005477.1	0	0	0	0	0	0	0	1	0	0	0	0	0	0
ENSG00000222012	protein_coding	Uncharacterized protein [Source:UniProtKB/TrEMBL;Acc:B8ZZS3]	AC005481.5	0	0	1	0	0	1	0	0	1	0	0	0	0	0
ENSG00000259114	processed_transcript		AC005484.5	0	0	0	0	0	0	0	0	0	0	0	0	0	0
ENSG00000225647	lincRNA		AC005487.2	0	0	0	1	0	0	0	0	0	0	0	0	2	0
ENSG00000267985	protein_coding	Uncharacterized protein [Source:UniProtKB/TrEMBL;Acc:M0R184]	AC005488.1	0	0	0	0	1	0	0	0	0	0	0	0	0	0
ENSG00000205584	pseudogene		AC005488.11	0	0	0	0	0	0	0	0	0	0	0	0	0	0
ENSG00000179994	pseudogene	speedy/RINGO cell cycle regulator family member E7, pseudogene [Source:HGNC Symbol;Acc:35466]	AC005488.12	0	0	0	0	0	0	0	0	0	0	0	0	0	0
ENSG00000214841	protein_coding	Uncharacterized protein [Source:UniProtKB/TrEMBL;Acc:H7BYU2]	AC005493.1	0	0	0	0	0	0	0	0	0	0	0	0	0	0
ENSG00000267421	lincRNA		AC005498.3	0	0	0	1	0	0	0	2	1	1	0	0	0	0
ENSG00000267224	lincRNA		AC005498.4	0	1	0	0	0	0	0	0	4	0	0	2	0	2
ENSG00000239939	pseudogene	ribosomal protein SA pseudogene 34 [Source:HGNC Symbol;Acc:36643]	AC005510.1	0	0	0	0	0	0	0	0	0	0	0	0	0	0
ENSG00000252177	miRNA		AC005513.1	0	0	0	0	0	0	0	0	0	0	0	0	0	0
ENSG00000223878	pseudogene		AC005517.3	1	0	0	0	0	0	0	0	1	1	0	1	1	0
ENSG00000230190	sense_intronic		AC005518.2	0	0	0	0	0	0	0	0	0	0	0	0	0	0
ENSG00000258559	processed_transcript		AC005519.4	2	6	0	6	2	0	1	0	3	1	0	1	0	1
ENSG00000213548	pseudogene		AC005522.6	0	0	0	0	0	0	0	0	0	0	0	0	0	0
ENSG00000225703	lincRNA		AC005522.7	0	0	0	0	0	0	0	0	0	0	0	0	0	0
ENSG00000269604	antisense		AC005523.2	0	0	0	0	0	0	0	0	0	0	0	0	0	0
ENSG00000268536	lincRNA		AC005523.3	1	0	0	1	1	1	0	2	2	0	0	0	0	2
ENSG00000230825	processed_transcript		AC005532.5	2	5	1	3	5	2	3	3	0	6	2	1	2	1
ENSG00000234450	pseudogene		AC005534.6	0	0	1	0	0	0	0	0	0	0	0	0	0	1
ENSG00000224903	antisense		AC005534.8	0	4	0	1	2	0	1	0	1	5	1	8	1	9
ENSG00000225666	antisense	limb development membrane protein 1 [Source:HGNC Symbol;Acc:13243]	AC005534.9	7	4	4	5	4	2	6	3	4	6	3	5	5	4
ENSG00000232006	processed_transcript		AC005537.2	1	0	0	0	0	0	0	0	0	0	0	0	1	0
ENSG00000237581	antisense		AC005538.5	0	0	0	0	0	0	0	0	0	0	0	0	0	0
ENSG00000228937	pseudogene		AC005539.2	0	0	0	0	0	0	0	0	0	0	1	0	0	0
ENSG00000235852	antisense		AC005540.3	2	5	0	5	0	1	0	3	1	4	2	0	2	1
ENSG00000214167	protein_coding	Uncharacterized protein [Source:UniProtKB/TrEMBL;Acc:H0Y3C3]	AC005544.1	0	0	0	0	0	0	0	0	0	0	0	0	0	0
ENSG00000266897	lincRNA		AC005546.2	1	1	3	1	0	0	0	0	0	1	0	2	0	1
ENSG00000263383	miRNA		AC005549.1	0	0	0	0	0	0	0	0	0	0	0	0	0	0
ENSG00000265501	miRNA		AC005549.2	0	1	0	0	0	0	0	0	0	0	0	0	0	0
ENSG00000268024	protein_coding	Uncharacterized protein [Source:UniProtKB/TrEMBL;Acc:M0R0Z2]	AC005549.3	0	0	0	0	0	0	0	0	0	0	0	0	0	0
ENSG00000237070	antisense		AC005550.3	0	0	0	0	0	0	0	0	2	4	1	5	1	4
ENSG00000229108	lincRNA		AC005550.4	0	0	0	0	0	0	0	0	0	0	0	0	0	0
ENSG00000225974	lincRNA		AC005550.5	0	0	0	0	0	0	0	0	0	0	0	0	0	0
ENSG00000266939	antisense		AC005559.2	0	0	0	0	0	0	0	0	0	0	0	0	0	0
ENSG00000267036	pseudogene		AC005559.3	0	0	0	0	0	0	0	0	0	0	0	0	0	0
ENSG00000214719	processed_transcript	leucine rich repeat containing 37B pseudogene 1 [Source:HGNC Symbol;Acc:25390]	AC005562.1	0	1	1	0	0	0	0	0	1	0	0	0	0	0
ENSG00000226509	pseudogene		AC005588.2	0	0	0	0	0	0	0	0	0	0	0	0	0	0
ENSG00000236714	lincRNA		AC005592.1	0	0	0	0	0	1	1	0	3	11	1	16	2	12
ENSG00000231185	processed_transcript		AC005592.2	1	0	0	0	0	0	0	0	0	0	0	0	0	0
ENSG00000261757	lincRNA		AC005592.3	0	0	0	0	0	0	0	0	0	0	0	0	0	0
ENSG00000205790	processed_transcript		AC005594.3	8	6	3	6	1	4	7	4	8	9	2	5	3	4
ENSG00000267223	lincRNA		AC005597.1	0	0	0	0	0	0	0	0	0	0	0	0	0	0
ENSG00000269205	protein_coding	LOC283868 protein; Uncharacterized protein [Source:UniProtKB/TrEMBL;Acc:Q8N4X1]	AC005606.1	0	0	0	0	0	0	0	0	0	0	0	0	0	0
ENSG00000261790	lincRNA		AC005606.14	0	0	0	0	0	0	0	0	0	0	0	0	0	0
ENSG00000260107	lincRNA		AC005606.15	0	0	0	0	0	0	0	0	0	0	0	0	0	0
ENSG00000249034	protein_coding	Uncharacterized protein; cDNA FLJ34090 fis, clone FCBBF3006399 [Source:UniProtKB/TrEMBL;Acc:Q8NB83]	AC005609.1	0	0	0	0	0	0	0	0	1	0	0	0	0	0
ENSG00000248106	pseudogene		AC005609.2	0	0	0	0	0	0	0	0	0	0	0	0	0	0
ENSG00000269296	antisense		AC005614.3	0	2	0	0	1	1	0	3	30	93	1	143	3	153
ENSG00000269749	processed_transcript		AC005614.5	0	0	0	0	0	0	0	0	0	0	0	0	0	0
ENSG00000266893	processed_transcript		AC005616.1	0	0	0	0	0	0	0	0	0	0	0	0	0	0
ENSG00000267423	lincRNA		AC005616.2	0	1	0	0	0	0	0	0	0	0	0	0	0	0
ENSG00000255729	pseudogene		AC005618.1	0	0	0	0	0	0	0	0	0	0	0	0	0	0
ENSG00000263780	miRNA		AC005621.1	0	0	0	0	0	0	0	0	0	0	0	0	0	0
ENSG00000267201	lincRNA		AC005624.2	0	0	0	0	0	0	0	0	0	0	0	0	0	0
ENSG00000266963	antisense		AC005625.1	0	0	0	0	0	0	1	0	0	0	0	0	0	0
ENSG00000269354	pseudogene		AC005626.3	0	0	0	0	0	0	0	0	0	0	0	0	0	0
ENSG00000221454	miRNA		AC005631.1	0	0	0	0	0	0	0	0	0	0	0	0	0	0
ENSG00000228649	processed_transcript		AC005682.5	1	1	0	1	4	1	0	3	0	1	1	3	0	0
ENSG00000226329	pseudogene		AC005682.6	0	0	0	0	0	0	0	0	0	0	0	0	0	0
ENSG00000226279	pseudogene		AC005682.7	2	2	0	0	1	1	0	0	0	0	1	0	1	1
ENSG00000235664	lincRNA		AC005682.8	0	0	0	0	0	0	0	0	0	0	0	0	0	0
ENSG00000265985	miRNA		AC005686.1	0	0	0	0	0	0	0	0	0	0	0	0	0	0
ENSG00000263623	miRNA		AC005701.1	0	0	0	0	0	0	0	0	0	0	0	0	0	0
ENSG00000263422	miRNA		AC005702.1	0	0	0	0	0	0	0	0	0	0	0	0	0	0
ENSG00000263820	miRNA		AC005702.2	0	0	0	0	0	0	0	0	0	0	0	0	0	0
ENSG00000265638	miRNA		AC005702.3	0	0	0	0	0	0	0	0	0	0	0	0	0	0
ENSG00000266701	miRNA		AC005702.4	0	0	0	0	0	0	0	0	0	0	0	0	0	0
ENSG00000237377	lincRNA		AC005703.2	0	0	0	0	0	0	0	0	0	0	0	0	0	0
ENSG00000230971	lincRNA		AC005703.3	0	0	0	0	0	0	0	0	1	0	0	1	0	0
ENSG00000230607	pseudogene		AC005722.4	0	0	0	0	0	0	0	0	0	0	0	0	0	0
ENSG00000253002	miRNA		AC005725.1	0	0	0	0	0	0	0	0	0	0	0	0	0	0
ENSG00000225681	pseudogene		AC005730.2	0	0	0	0	0	0	0	0	0	0	0	0	0	0
ENSG00000226040	pseudogene		AC005740.3	0	0	0	0	0	0	0	0	0	0	0	0	0	0
ENSG00000250347	pseudogene		AC005740.4	0	0	0	0	0	0	0	0	0	0	0	0	0	0
ENSG00000254099	antisense		AC005740.5	2	1	3	1	3	0	1	1	1	1	2	3	1	0
ENSG00000249418	pseudogene		AC005741.2	0	0	0	0	0	0	0	0	0	0	0	0	0	0
ENSG00000267044	antisense		AC005757.6	1	2	0	0	0	0	0	0	0	0	0	1	0	1
ENSG00000267037	lincRNA		AC005757.7	0	0	0	0	0	0	0	0	0	0	0	0	0	0
ENSG00000267630	pseudogene		AC005758.1	0	0	0	0	0	0	0	0	0	0	0	0	0	1
ENSG00000232058	lincRNA		AC005772.2	0	0	0	0	0	0	0	0	0	0	0	0	0	0
ENSG00000266933	antisense		AC005775.2	2	4	2	2	5	2	6	4	5	3	4	1	7	4
ENSG00000270802	pseudogene		AC005776.1	4	6	1	7	2	1	2	1	2	6	3	5	6	4
ENSG00000267148	pseudogene		AC005777.3	0	0	0	0	0	0	0	0	0	0	0	0	0	0
ENSG00000225157	pseudogene		AC005779.1	1	0	0	0	0	0	0	0	0	0	0	2	1	0
ENSG00000267545	protein_coding	Uncharacterized protein [Source:UniProtKB/TrEMBL;Acc:K7ELZ0]	AC005779.2	0	0	0	0	0	0	0	0	0	1	0	0	0	0
ENSG00000267320	lincRNA		AC005780.1	0	0	0	0	0	0	0	0	0	0	0	0	0	0
ENSG00000266209	miRNA		AC005783.1	0	0	0	0	0	0	0	0	0	0	0	0	0	0
ENSG00000268189	processed_transcript		AC005785.2	19	24	16	27	25	14	29	15	20	25	16	29	11	29
ENSG00000266959	pseudogene		AC005786.3	0	1	0	0	0	0	0	0	0	0	0	0	0	0
ENSG00000267231	lincRNA		AC005786.5	1	0	0	0	0	0	0	0	0	0	0	0	0	0
ENSG00000267436	antisense		AC005786.7	0	0	0	0	0	0	0	0	0	0	0	0	0	0
ENSG00000267473	lincRNA		AC005789.11	3	1	0	1	0	2	1	1	0	0	0	0	1	1
ENSG00000267090	antisense		AC005789.9	0	0	0	0	0	0	0	0	0	0	0	0	0	0
ENSG00000268582	pseudogene		AC005794.1	0	0	0	0	0	0	0	0	0	0	0	0	0	0
ENSG00000268034	pseudogene		AC005795.1	328	243	374	298	426	328	627	648	370	439	241	421	374	627
ENSG00000269800	pseudogene	pleckstrin homology domain containing, family A member 3 pseudogene 1 [Source:HGNC Symbol;Acc:19648]	AC005795.2	21	22	28	17	39	27	30	37	30	54	27	73	30	62
ENSG00000235415	lincRNA		AC005808.3	0	0	0	0	0	1	0	0	0	0	0	0	0	0
ENSG00000235554	pseudogene		AC005822.1	33	47	34	31	77	54	104	71	71	87	57	83	94	104
ENSG00000196138	pseudogene		AC005831.1	7	4	0	1	0	2	3	0	1	0	1	4	6	2
ENSG00000223544	pseudogene		AC005838.2	0	0	0	0	0	0	0	0	0	0	0	0	0	0
ENSG00000206044	protein_coding	Uncharacterized protein ENSP00000372125 [Source:UniProtKB/Swiss-Prot;Acc:A6NCN8]	AC005841.1	1	2	0	0	1	0	0	0	0	2	0	0	0	0
ENSG00000205325	lincRNA		AC005863.1	0	1	0	0	0	0	0	0	1	0	1	0	0	0
ENSG00000238212	lincRNA		AC005863.2	0	0	0	0	0	0	0	0	0	0	0	0	0	0
ENSG00000227694	pseudogene		AC005884.1	1	0	0	0	0	1	0	0	0	0	0	1	0	0
ENSG00000253830	processed_transcript	platelet-derived growth factor receptor, beta polypeptide [Source:HGNC Symbol;Acc:8804]	AC005895.3	0	0	0	0	0	0	0	0	0	0	0	0	0	0
ENSG00000257938	3prime_overlapping_ncrna		AC005895.4	0	0	0	0	0	0	0	0	0	0	0	0	0	0
ENSG00000266257	miRNA		AC005926.1	0	0	0	0	0	0	0	0	0	0	0	0	0	0
ENSG00000269019	antisense		AC005932.1	0	1	0	0	0	0	1	2	0	0	0	0	1	2
ENSG00000266926	processed_transcript		AC005943.4	2	1	0	0	0	0	1	0	0	0	0	1	1	3
ENSG00000267161	lincRNA		AC005943.5	1	6	0	0	0	3	2	1	2	7	0	2	1	0
ENSG00000267469	antisense		AC005944.2	0	0	0	0	0	0	0	0	0	0	0	0	0	0
ENSG00000267138	sense_intronic		AC005954.3	1	1	0	1	0	0	0	0	0	2	1	0	0	1
ENSG00000267205	antisense		AC005954.4	2	1	0	1	0	0	0	0	0	1	0	0	1	0
ENSG00000237713	lincRNA		AC006000.5	1	0	0	0	0	0	0	0	0	0	0	0	0	0
ENSG00000177418	pseudogene		AC006001.1	0	4	0	1	1	3	1	1	4	1	0	3	0	2
ENSG00000231515	sense_intronic		AC006003.3	0	0	0	0	0	0	0	0	0	0	0	0	0	0
ENSG00000236795	antisense		AC006004.1	1	0	0	0	0	0	1	0	0	0	1	0	0	1
ENSG00000230746	lincRNA		AC006007.1	0	0	0	0	0	0	0	0	0	0	0	0	0	0
ENSG00000244563	pseudogene		AC006011.4	0	0	0	0	0	0	0	0	0	0	0	0	0	0
ENSG00000268891	protein_coding	Uncharacterized protein [Source:UniProtKB/TrEMBL;Acc:M0R184]	AC006014.1	0	0	0	0	0	0	0	0	0	0	0	0	0	0
ENSG00000205505	pseudogene		AC006014.10	0	0	0	0	0	0	0	0	0	0	0	0	0	0
ENSG00000242073	pseudogene		AC006014.7	0	0	0	0	0	0	0	0	0	0	0	0	0	0
ENSG00000146722	pseudogene		AC006014.8	0	0	0	0	0	0	0	0	0	0	0	0	0	0
ENSG00000203335	antisense		AC006019.3	0	0	0	0	0	0	0	0	0	0	0	0	0	0
ENSG00000233363	antisense		AC006019.4	0	0	0	0	0	0	0	0	0	0	0	0	0	0
ENSG00000223419	pseudogene		AC006022.4	0	0	0	0	0	0	0	0	0	0	0	0	0	0
ENSG00000248711	pseudogene		AC006023.8	1	1	0	0	0	1	1	1	5	29	7	22	3	26
ENSG00000218305	pseudogene		AC006024.4	0	0	0	0	0	0	0	1	0	1	2	1	0	1
ENSG00000223275	miRNA		AC006026.1	0	0	0	0	0	0	0	0	0	0	0	0	0	0
ENSG00000232553	pseudogene		AC006026.10	28	38	44	58	35	18	8	6	66	99	26	39	7	14
ENSG00000228953	pseudogene		AC006026.12	0	0	0	0	0	0	0	0	0	0	1	0	0	0
ENSG00000234286	antisense		AC006026.13	0	0	0	0	0	0	0	0	0	0	0	0	0	0
ENSG00000224785	pseudogene		AC006026.9	1	1	0	0	0	0	0	0	17	38	1	30	1	21
ENSG00000233202	processed_transcript	archaelysin family metallopeptidase 1 [Source:HGNC Symbol;Acc:22231]	AC006028.10	0	0	0	0	0	0	0	0	0	0	0	0	0	0
ENSG00000231357	pseudogene		AC006028.11	0	0	1	2	1	2	1	0	0	1	0	0	1	0
ENSG00000229798	pseudogene	keratin 18 pseudogene 26 [Source:HGNC Symbol;Acc:33395]	AC006030.1	1	1	0	2	0	1	0	0	0	1	0	1	0	0
ENSG00000231916	pseudogene		AC006033.22	0	2	0	0	1	0	0	1	1	2	3	1	2	1
ENSG00000230981	pseudogene		AC006035.1	0	0	0	0	0	0	0	0	0	0	0	0	0	0
ENSG00000226442	lincRNA		AC006037.2	0	0	0	0	0	0	0	0	0	0	0	0	0	0
ENSG00000225810	processed_transcript	cytochrome c oxidase subunit VIIa polypeptide 2 like [Source:HGNC Symbol;Acc:2289]	AC006038.4	0	0	0	0	0	0	0	0	0	0	0	0	0	0
ENSG00000229379	lincRNA		AC006041.1	0	0	0	0	0	0	0	0	0	0	0	0	0	0
ENSG00000227719	antisense		AC006042.6	2	2	1	0	1	1	0	2	0	1	0	2	2	0
ENSG00000233108	antisense		AC006042.7	4	2	3	5	2	4	1	1	1	4	4	2	3	3
ENSG00000233264	pseudogene		AC006042.8	18	29	14	34	11	16	42	42	11	63	9	36	41	87
ENSG00000225816	pseudogene		AC006045.3	0	0	0	0	0	0	0	0	0	0	0	0	0	2
ENSG00000231421	processed_transcript		AC006050.2	0	0	0	0	0	0	0	0	0	0	0	0	0	0
ENSG00000248807	pseudogene	keratin associated protein 9-12, pseudogene [Source:HGNC Symbol;Acc:48873]	AC006070.11	0	0	0	0	0	0	0	0	0	0	0	0	0	0
ENSG00000251439	pseudogene		AC006070.12	0	0	0	0	0	0	0	0	0	0	0	0	0	0
ENSG00000237183	pseudogene	keratin associated protein 9-10, pseudogene [Source:HGNC Symbol;Acc:34210]	AC006070.13	0	0	0	0	0	0	0	0	0	0	0	0	0	0
ENSG00000225563	lincRNA		AC006076.1	0	0	0	0	0	0	0	0	0	0	0	0	0	0
ENSG00000270892	pseudogene		AC006077.4	0	0	1	0	0	0	0	0	0	0	0	0	0	0
ENSG00000265189	miRNA		AC006080.1	0	0	0	0	0	0	0	0	0	0	0	0	0	0
ENSG00000178430	pseudogene		AC006111.1	0	0	0	2	0	1	2	0	1	3	0	0	0	0
ENSG00000265070	miRNA		AC006115.1	0	0	0	0	0	0	0	0	0	0	1	0	0	0
ENSG00000269793	antisense		AC006115.3	2	0	0	0	0	0	0	0	0	0	0	0	1	0
ENSG00000268407	pseudogene		AC006115.6	0	0	0	0	0	0	0	0	0	0	0	0	0	0
ENSG00000266631	miRNA		AC006116.1	0	0	0	0	0	0	0	0	0	0	0	0	0	0
ENSG00000267192	antisense		AC006116.12	0	0	0	0	0	0	0	0	0	0	0	0	0	1
ENSG00000266932	pseudogene		AC006116.13	3	2	1	8	6	2	0	7	10	3	0	3	3	7
ENSG00000267145	pseudogene		AC006116.14	0	0	0	0	0	0	1	1	0	0	0	0	0	1
ENSG00000267429	sense_intronic		AC006116.15	1	0	0	0	0	0	1	0	0	0	1	0	3	0
ENSG00000267549	processed_transcript		AC006116.17	0	1	1	1	0	0	1	1	0	1	1	0	0	2
ENSG00000267298	sense_intronic		AC006116.19	0	0	0	0	0	0	0	0	0	0	0	1	0	0
ENSG00000267710	protein_coding	Uncharacterized protein [Source:UniProtKB/TrEMBL;Acc:K7EKJ0]	AC006116.20	2	1	0	2	0	0	1	0	3	1	0	0	0	1
ENSG00000267606	processed_transcript		AC006116.21	0	0	0	0	0	0	0	0	1	0	0	0	0	0
ENSG00000266907	pseudogene		AC006116.22	15	11	15	12	18	6	20	15	37	36	29	24	21	38
ENSG00000267776	sense_intronic		AC006116.24	0	0	0	0	0	0	1	1	0	0	0	0	0	0
ENSG00000267781	pseudogene	SLC25A36 pseudogene 1 [Source:HGNC Symbol;Acc:48935]	AC006116.26	0	0	0	0	0	0	0	0	0	0	0	0	0	0
ENSG00000267459	pseudogene		AC006116.27	0	0	0	0	0	0	0	0	0	0	0	0	0	0
ENSG00000266958	protein_coding	Uncharacterized protein [Source:UniProtKB/TrEMBL;Acc:K7EKA7]	AC006126.3	0	0	0	0	0	0	0	0	0	0	1	0	0	1
ENSG00000267045	lincRNA		AC006126.4	0	0	0	0	0	0	0	0	0	0	0	0	0	0
ENSG00000269589	antisense		AC006128.2	6	15	0	6	6	9	2	2	2	14	3	10	4	8
ENSG00000268355	lincRNA		AC006129.1	54	56	49	89	127	122	186	228	59	178	90	216	201	346
ENSG00000268027	lincRNA		AC006129.2	0	0	1	1	1	0	0	2	1	0	1	2	0	4
ENSG00000270164	lincRNA		AC006129.4	1	5	0	2	1	0	11	5	0	4	1	17	9	20
ENSG00000263997	miRNA		AC006130.1	0	0	0	0	0	0	0	0	0	0	0	0	0	0
ENSG00000267063	antisense		AC006130.3	0	0	0	0	0	0	0	0	0	0	0	0	0	0
ENSG00000267398	pseudogene		AC006130.4	0	0	4	0	0	0	0	0	6	0	0	1	2	0
ENSG00000267757	protein_coding	chromosome 19 open reading frame 83 [Source:HGNC Symbol;Acc:48331]	AC006132.1	0	0	0	2	1	1	0	1	0	0	0	2	0	1
ENSG00000240320	pseudogene		AC006133.3	0	0	0	0	0	0	0	0	0	0	0	0	0	0
ENSG00000263416	miRNA		AC006145.1	0	0	0	0	0	0	0	0	0	0	0	0	0	0
ENSG00000226323	antisense		AC006150.1	0	0	0	0	0	0	0	0	0	0	0	0	0	0
ENSG00000221428	miRNA		AC006150.2	0	0	0	0	0	0	0	0	0	0	0	0	0	0
ENSG00000251154	pseudogene		AC006153.3	0	0	0	0	0	0	0	0	0	0	0	0	0	0
ENSG00000225516	protein_coding	Uncharacterized protein [Source:UniProtKB/TrEMBL;Acc:H0Y812]	AC006156.1	0	0	0	0	0	0	0	0	0	0	0	0	0	0
ENSG00000270073	pseudogene		AC006156.2	0	0	0	0	0	0	0	0	0	0	0	0	0	0
ENSG00000251037	processed_transcript	ribosomal protein S4, Y-linked 1 [Source:HGNC Symbol;Acc:10425]	AC006157.2	2	0	0	0	1	0	0	0	0	0	0	0	2	0
ENSG00000231210	lincRNA		AC006159.3	0	0	0	0	0	0	0	0	0	0	0	0	0	0
ENSG00000243220	antisense		AC006159.4	0	0	0	0	0	0	0	0	0	0	0	0	0	0
ENSG00000235427	antisense		AC006159.5	0	0	0	0	0	0	0	0	0	0	0	0	0	0
ENSG00000249488	pseudogene	nascent-polypeptide-associated complex alpha polypeptide pseudogene 5 [Source:HGNC Symbol;Acc:49492]	AC006160.4	1	0	1	0	1	0	0	0	1	0	0	0	0	0
ENSG00000249502	antisense		AC006160.5	1	3	0	3	2	2	2	4	0	2	0	2	2	6
ENSG00000254360	antisense	mediator complex subunit 28 [Source:HGNC Symbol;Acc:24628]	AC006160.8	0	0	0	0	0	0	0	0	0	0	0	0	0	0
ENSG00000238090	pseudogene		AC006195.2	1	1	0	0	0	0	2	0	0	2	0	1	0	2
ENSG00000230173	lincRNA		AC006196.1	0	0	0	0	0	0	0	0	0	0	0	1	0	2
ENSG00000229457	lincRNA		AC006227.1	0	0	0	0	0	0	0	0	0	0	0	0	0	0
ENSG00000269745	antisense		AC006262.10	0	0	0	0	0	0	0	0	0	0	0	0	0	0
ENSG00000269729	lincRNA		AC006262.4	0	0	0	0	0	0	0	0	0	0	0	0	0	0
ENSG00000268621	lincRNA		AC006262.5	0	0	0	0	0	0	0	0	0	0	0	0	0	0
ENSG00000268460	processed_transcript		AC006262.6	0	2	0	2	0	0	0	2	0	0	0	0	0	2
ENSG00000269483	lincRNA		AC006272.1	0	0	0	0	0	0	0	0	0	0	0	0	0	0
ENSG00000268316	lincRNA		AC006272.2	0	0	0	0	0	0	0	0	0	0	0	0	0	0
ENSG00000267530	lincRNA		AC006273.5	0	0	0	0	0	0	0	0	0	0	0	0	0	0
ENSG00000266927	lincRNA		AC006273.7	0	1	0	0	0	1	0	0	0	0	0	0	0	0
ENSG00000253392	antisense		AC006277.2	0	0	0	0	0	0	0	0	0	0	0	0	0	0
ENSG00000170858	processed_transcript	leukocyte immunoglobulin-like receptor pseudogene 2 [Source:HGNC Symbol;Acc:15497]	AC006293.3	0	0	0	0	0	0	0	0	0	0	0	0	0	0
ENSG00000251412	lincRNA		AC006296.1	0	0	0	0	1	0	0	0	0	0	0	0	0	0
ENSG00000248425	lincRNA		AC006296.2	0	0	0	0	1	0	0	0	3	3	4	2	1	16
ENSG00000247624	processed_transcript	CPEB2 antisense RNA 1 (head to head) [Source:HGNC Symbol;Acc:49082]	AC006296.3	4	7	2	0	4	5	2	3	4	3	0	2	2	2
ENSG00000222994	miRNA		AC006322.1	0	0	0	0	0	0	0	0	0	0	0	0	0	0
ENSG00000230785	pseudogene		AC006326.3	0	0	0	0	0	0	0	0	0	0	0	0	0	0
ENSG00000230605	pseudogene		AC006326.5	0	0	0	0	0	0	0	0	0	0	0	0	0	0
ENSG00000252471	miRNA		AC006328.1	0	0	0	0	0	0	0	0	0	0	0	0	0	0
ENSG00000233619	pseudogene		AC006328.9	0	0	0	0	0	0	0	0	0	0	0	0	0	0
ENSG00000235094	pseudogene		AC006335.10	0	0	0	0	0	0	0	0	0	0	0	0	0	0
ENSG00000242879	pseudogene		AC006335.11	0	0	0	0	0	0	0	0	0	0	0	0	0	0
ENSG00000251275	pseudogene		AC006335.2	0	0	0	0	0	0	0	0	0	0	0	0	0	0
ENSG00000250204	pseudogene		AC006335.6	0	0	0	0	0	0	0	0	0	0	0	0	0	0
ENSG00000250047	pseudogene	family with sequence similarity 197, Y-linked, member 9 [Source:HGNC Symbol;Acc:37477]	AC006335.7	0	0	0	0	0	0	0	0	0	0	0	0	0	0
ENSG00000229110	pseudogene		AC006355.3	0	0	0	0	0	0	0	0	0	0	0	0	0	0
ENSG00000244000	pseudogene		AC006366.3	0	0	0	0	0	0	0	0	0	0	0	0	0	0
ENSG00000236213	antisense		AC006369.2	0	0	0	0	0	2	2	2	0	0	1	0	0	0
ENSG00000236572	lincRNA		AC006369.3	0	0	1	0	0	0	1	0	1	0	0	0	2	1
ENSG00000227822	processed_transcript	Kallmann syndrome sequence pseudogene [Source:HGNC Symbol;Acc:6214]	AC006370.2	1	0	0	0	0	0	0	0	0	0	0	0	0	0
ENSG00000252694	miRNA		AC006371.1	0	0	0	0	0	0	0	0	0	0	0	0	0	0
ENSG00000236669	protein_coding		AC006372.1	0	0	0	0	0	0	0	0	0	0	0	0	1	0
ENSG00000234210	lincRNA		AC006372.4	0	0	0	2	0	2	0	0	0	3	1	2	0	2
ENSG00000223872	lincRNA		AC006372.5	0	0	0	1	0	0	0	0	0	0	0	0	0	1
ENSG00000233191	antisense		AC006372.6	0	0	0	0	0	0	0	0	0	0	0	0	0	1
ENSG00000235431	lincRNA		AC006373.1	0	0	0	0	0	0	0	0	0	0	0	0	0	0
ENSG00000223070	miRNA		AC006377.1	0	0	0	0	0	0	0	0	0	0	0	0	0	0
ENSG00000236861	antisense		AC006378.2	0	0	0	0	0	1	0	0	0	0	1	0	0	0
ENSG00000241247	processed_transcript	Bet1 golgi vesicular membrane trafficking protein [Source:HGNC Symbol;Acc:14562]	AC006378.3	0	0	0	0	0	0	0	0	0	0	0	0	0	0
ENSG00000221751	miRNA		AC006380.1	0	0	0	0	0	0	0	0	0	0	0	0	0	1
ENSG00000231418	lincRNA		AC006380.3	0	0	0	0	0	0	0	0	0	0	0	0	0	0
ENSG00000248444	pseudogene	heterogeneous nuclear ribonucleoprotein A1 pseudogene 65 [Source:HGNC Symbol;Acc:48795]	AC006390.3	0	0	0	0	0	0	0	0	0	0	0	1	0	0
ENSG00000251638	pseudogene		AC006390.4	0	0	0	0	0	0	0	0	0	0	0	0	0	0
ENSG00000248851	pseudogene		AC006427.2	0	1	0	0	0	0	0	0	0	0	0	0	0	0
ENSG00000266633	miRNA		AC006432.1	0	0	0	0	0	0	0	0	0	0	0	0	0	0
ENSG00000242209	pseudogene		AC006445.6	0	0	0	0	0	0	0	0	0	0	0	0	0	0
ENSG00000249148	pseudogene		AC006445.7	0	0	1	0	0	0	0	0	0	0	0	0	0	0
ENSG00000246095	lincRNA	long intergenic non-protein coding RNA 1096 [Source:HGNC Symbol;Acc:27739]	AC006445.8	0	0	0	0	0	0	0	0	1	0	0	0	0	0
ENSG00000269094	protein_coding	NS5ATP13TP1; Uncharacterized protein [Source:UniProtKB/TrEMBL;Acc:Q6JHZ5]	AC006449.1	0	0	0	0	0	0	0	0	0	0	0	0	0	0
ENSG00000221732	miRNA		AC006452.1	0	0	0	0	0	0	0	0	0	0	0	0	0	0
ENSG00000230000	protein_coding		AC006455.1	0	0	0	0	0	0	0	0	0	0	0	0	0	0
ENSG00000227489	lincRNA		AC006458.3	0	0	0	0	0	0	0	0	0	0	0	1	0	0
ENSG00000228509	antisense		AC006460.2	2	8	0	12	4	7	7	12	1	20	4	8	5	12
ENSG00000228568	pseudogene		AC006461.2	3	1	25	20	1	5	3	8	678	1998	351	1057	150	671
ENSG00000219545	protein_coding	RPA3 antisense RNA 1 [Source:HGNC Symbol;Acc:48955]	AC006465.3	213	166	277	232	265	195	224	225	290	350	200	277	229	335
ENSG00000214998	pseudogene		AC006465.4	5	0	1	1	0	0	0	2	4	9	3	6	3	7
ENSG00000232887	pseudogene		AC006466.5	1	0	1	2	0	0	0	0	4	3	3	7	4	2
ENSG00000265600	miRNA		AC006480.1	0	0	0	0	0	0	0	0	0	0	0	0	0	0
ENSG00000232790	processed_transcript	long intergenic non-protein coding RNA 1162 [Source:HGNC Symbol;Acc:49528]	AC006481.1	0	0	0	0	0	0	0	0	0	0	0	0	0	0
ENSG00000228675	lincRNA		AC006482.1	0	0	0	0	0	0	0	0	0	0	0	0	0	0
ENSG00000263900	miRNA		AC006483.1	0	0	0	0	0	0	0	0	0	0	0	0	0	0
ENSG00000228974	pseudogene		AC006483.5	765	929	1025	927	939	1048	1038	1284	1056	2004	701	1572	1012	1913
ENSG00000204957	protein_coding		AC006486.1	9	12	0	9	4	7	1	3	6	15	1	13	2	9
ENSG00000268643	protein_coding	Uncharacterized protein [Source:UniProtKB/TrEMBL;Acc:M0QYV0]	AC006486.9	0	0	0	0	0	0	0	0	0	0	0	0	0	0
ENSG00000252789	miRNA		AC006487.1	0	0	0	0	0	0	0	0	0	0	0	0	0	0
ENSG00000251338	pseudogene		AC006499.1	0	0	0	0	0	0	0	0	0	0	0	0	0	0
ENSG00000251278	pseudogene		AC006499.2	0	0	0	0	0	0	0	0	0	0	0	0	0	0
ENSG00000250505	pseudogene		AC006499.3	0	0	0	0	0	0	0	0	0	0	0	0	0	0
ENSG00000250074	pseudogene		AC006499.4	0	0	0	0	0	0	0	0	0	0	0	0	0	0
ENSG00000250573	pseudogene		AC006499.5	0	0	0	0	0	0	0	0	0	0	0	0	0	0
ENSG00000248777	pseudogene		AC006499.6	1	0	0	0	0	0	0	0	0	0	0	0	0	0
ENSG00000251296	pseudogene		AC006499.7	0	0	0	0	0	0	0	1	0	2	0	1	0	0
ENSG00000250040	pseudogene		AC006499.8	3	0	3	0	0	0	0	0	7	0	0	2	1	1
ENSG00000271544	pseudogene		AC006499.9	0	0	0	0	0	0	0	0	0	0	0	0	0	0
ENSG00000224443	pseudogene		AC006509.4	0	0	0	0	0	0	0	0	0	0	0	0	0	0
ENSG00000225009	processed_transcript	mutS homolog 6 [Source:HGNC Symbol;Acc:7329]	AC006509.6	0	0	0	0	0	0	0	0	0	0	0	0	0	0
ENSG00000224058	pseudogene		AC006509.7	0	2	5	3	2	1	3	4	3	3	0	2	0	2
ENSG00000222548	miRNA		AC006534.1	0	0	0	0	0	0	0	0	0	0	0	0	0	0
ENSG00000265086	miRNA		AC006534.2	0	0	0	0	0	0	0	0	0	0	0	0	0	0
ENSG00000261342	sense_intronic		AC006538.1	5	1	2	3	2	1	1	0	4	0	2	0	1	1
ENSG00000267001	protein_coding	Uncharacterized protein [Source:UniProtKB/TrEMBL;Acc:K7EQS6]	AC006538.4	0	0	0	0	0	0	0	0	0	0	0	0	0	0
ENSG00000264441	miRNA		AC006539.1	0	0	0	0	0	0	0	0	0	0	0	0	0	0
ENSG00000240673	pseudogene		AC006539.2	3	0	2	0	0	0	0	0	3	0	0	0	0	0
ENSG00000268070	pseudogene		AC006539.3	0	0	0	0	0	0	0	0	0	0	0	0	0	0
ENSG00000269154	pseudogene		AC006539.4	0	0	0	0	0	0	0	0	0	0	0	0	0	0
ENSG00000236540	antisense		AC006547.13	39	65	19	54	30	35	34	28	14	55	14	40	23	34
ENSG00000234409	protein_coding	uncharacterized protein LOC388849 [Source:RefSeq peptide;Acc:NP_001230466]	AC006547.14	0	0	0	0	1	0	0	0	0	1	0	0	0	0
ENSG00000268292	antisense		AC006547.15	0	0	0	0	0	0	0	0	0	0	0	0	0	0
ENSG00000243762	processed_transcript		AC006547.8	0	0	0	0	0	0	0	0	0	0	0	0	0	0
ENSG00000225480	pseudogene		AC006548.19	0	0	0	0	0	0	0	0	0	0	0	0	0	0
ENSG00000270226	pseudogene		AC006548.26	0	0	0	0	0	0	0	0	0	0	0	0	0	1
ENSG00000250456	lincRNA		AC006552.1	0	0	0	0	0	0	0	0	2	9	0	6	0	1
ENSG00000252234	miRNA		AC006557.1	0	0	0	0	0	0	0	0	0	0	0	0	0	0
ENSG00000222226	miRNA		AC006926.1	0	0	0	0	0	0	0	0	0	0	0	0	0	0
ENSG00000269194	antisense		AC006942.4	12	14	31	23	20	16	19	24	24	40	20	29	11	24
ENSG00000235328	pseudogene		AC006946.12	11	26	7	18	3	6	1	3	6	35	2	8	3	5
ENSG00000235478	protein_coding	Uncharacterized protein [Source:UniProtKB/TrEMBL;Acc:C9JKK2]	AC006946.15	0	4	4	3	1	4	1	6	2	10	0	8	2	6
ENSG00000229330	sense_intronic		AC006947.1	0	0	0	0	0	0	0	0	0	0	0	0	0	0
ENSG00000264133	miRNA		AC006953.1	77	155	3	33	49	53	33	27	13	54	18	80	27	71
ENSG00000234457	pseudogene		AC006960.5	3	4	0	3	0	2	2	4	1	5	1	2	1	5
ENSG00000237400	antisense		AC006960.7	11	10	0	9	5	4	3	4	6	9	0	9	2	2
ENSG00000269446	protein_coding	Protein LOC100996426 [Source:UniProtKB/TrEMBL;Acc:M0R357]	AC006967.1	0	0	1	0	0	0	0	0	0	0	0	1	0	0
ENSG00000235859	pseudogene		AC006978.6	114	208	90	182	140	143	140	169	118	271	69	223	131	221
ENSG00000235193	pseudogene		AC006987.4	0	0	0	0	0	0	0	1	0	0	0	0	0	0
ENSG00000235691	pseudogene		AC006987.5	0	0	0	0	0	0	0	0	0	0	0	0	0	0
ENSG00000226975	pseudogene		AC006987.6	0	0	0	0	0	0	0	0	0	0	0	0	0	0
ENSG00000231411	pseudogene		AC006987.7	0	0	0	0	0	0	1	0	0	0	0	0	0	0
ENSG00000211518	miRNA		AC006988.1	0	0	0	0	0	0	0	0	0	0	0	0	0	0
ENSG00000224518	pseudogene		AC006989.2	0	0	0	0	0	0	0	0	0	0	0	0	0	0
ENSG00000231063	pseudogene		AC006994.1	1	5	0	4	2	2	1	0	0	3	0	2	0	0
ENSG00000231294	antisense		AC006994.2	0	0	0	2	0	0	0	2	0	2	0	1	0	0
ENSG00000263530	miRNA		AC006994.3	0	0	0	0	0	0	0	0	0	0	0	0	0	0
ENSG00000205580	pseudogene		AC006995.8	0	0	0	0	0	0	0	0	0	0	0	0	0	0
ENSG00000225726	pseudogene		AC007000.10	7	1	1	1	0	1	0	1	3	7	0	7	0	9
ENSG00000237815	pseudogene		AC007000.11	3	7	5	4	2	3	1	1	7	11	4	2	2	2
ENSG00000205482	pseudogene		AC007000.12	6	4	1	2	0	0	1	1	6	7	1	6	1	1
ENSG00000231183	processed_transcript		AC007003.1	0	0	0	0	0	0	0	0	0	0	0	0	0	0
ENSG00000244239	processed_transcript		AC007009.1	0	0	0	0	0	0	0	0	0	0	0	0	0	0
ENSG00000265212	miRNA		AC007009.2	0	0	0	0	0	0	0	0	0	0	0	0	0	0
ENSG00000229917	pseudogene	ribosomal protein L7 pseudogene 46 [Source:HGNC Symbol;Acc:36706]	AC007014.1	1	3	0	1	1	0	0	0	0	1	0	0	0	2
ENSG00000249930	pseudogene		AC007016.3	5	1	1	0	0	0	1	1	1	0	0	4	0	0
ENSG00000263653	miRNA		AC007025.1	0	0	0	0	0	0	0	0	0	0	0	0	0	0
ENSG00000230751	sense_intronic		AC007036.4	4	1	2	0	2	1	1	0	1	2	0	2	0	1
ENSG00000251660	processed_transcript		AC007036.5	0	0	0	0	0	0	0	0	0	0	0	0	0	0
ENSG00000227017	lincRNA		AC007036.6	7	4	0	6	0	1	1	0	0	3	1	2	2	2
ENSG00000229127	antisense		AC007038.7	1	5	1	2	1	3	0	0	0	4	4	0	1	1
ENSG00000265812	miRNA		AC007040.1	0	0	0	0	0	0	0	0	0	0	0	0	0	0
ENSG00000258881	antisense	Uncharacterized protein [Source:UniProtKB/TrEMBL;Acc:U3KQ87]	AC007040.11	0	0	0	0	0	0	0	0	0	0	0	0	0	0
ENSG00000266029	miRNA		AC007040.2	0	0	0	0	0	0	0	0	0	0	0	0	0	0
ENSG00000266186	miRNA		AC007040.3	0	0	0	0	0	0	0	0	0	0	0	0	0	0
ENSG00000237751	lincRNA	long intergenic non-protein coding RNA 1143 [Source:HGNC Symbol;Acc:49458]	AC007040.5	0	0	0	0	0	0	0	0	0	0	0	0	0	0
ENSG00000228384	antisense		AC007040.6	1	0	0	0	2	0	6	4	2	1	1	2	9	6
ENSG00000239322	antisense		AC007040.7	0	0	0	0	0	0	0	0	0	1	0	0	1	6
ENSG00000236469	processed_transcript		AC007040.8	0	0	0	0	0	0	0	0	0	0	0	0	0	0
ENSG00000252216	miRNA		AC007041.1	0	0	0	0	0	0	0	0	0	0	0	0	0	0
ENSG00000235411	pseudogene		AC007041.2	17	10	23	20	30	11	19	24	40	36	19	23	22	28
ENSG00000264718	miRNA		AC007050.1	0	0	0	0	0	0	0	0	0	0	0	0	0	0
ENSG00000236003	antisense		AC007050.17	0	2	0	1	0	2	0	0	0	0	0	0	0	0
ENSG00000250261	pseudogene		AC007050.18	0	1	0	0	1	0	0	0	1	1	0	1	0	2
ENSG00000239163	miRNA		AC007056.1	0	0	0	0	0	0	0	0	0	0	0	0	0	0
ENSG00000237835	pseudogene		AC007064.22	0	1	2	0	1	0	0	0	0	1	2	1	0	2
ENSG00000237689	lincRNA		AC007064.24	0	0	0	0	0	0	0	0	0	0	0	0	0	0
ENSG00000237358	pseudogene		AC007064.25	0	0	0	0	0	0	0	0	0	0	0	0	0	0
ENSG00000250614	antisense		AC007078.4	0	3	0	0	0	0	0	0	0	0	0	1	0	0
ENSG00000223838	lincRNA		AC007091.1	0	0	0	0	0	0	0	0	0	0	0	0	0	0
ENSG00000233723	lincRNA	long intergenic non-protein coding RNA 1122 [Source:HGNC Symbol;Acc:49267]	AC007092.1	0	0	0	0	0	1	1	1	0	1	0	0	0	0
ENSG00000223052	miRNA		AC007096.1	0	0	0	0	1	0	1	0	0	0	0	0	0	0
ENSG00000226605	antisense		AC007098.1	0	0	0	0	0	0	0	0	0	0	0	0	0	0
ENSG00000231172	processed_transcript		AC007099.1	0	0	0	0	0	0	0	0	0	0	0	0	0	0
ENSG00000237293	antisense		AC007099.2	0	0	0	0	0	0	0	0	0	0	0	0	0	0
ENSG00000251410	lincRNA		AC007106.1	0	0	0	0	0	0	0	0	1	0	0	0	0	0
ENSG00000265809	miRNA		AC007114.1	0	0	0	0	0	0	0	0	0	0	0	0	0	0
ENSG00000258148	pseudogene		AC007115.3	9	1	10	1	2	1	1	0	18	7	4	2	5	1
ENSG00000250497	lincRNA		AC007126.1	0	1	1	0	0	0	0	1	5	2	1	1	0	3
ENSG00000229970	processed_transcript		AC007128.1	0	0	0	0	0	0	0	0	1	0	0	0	0	1
ENSG00000222030	lincRNA		AC007131.1	0	0	0	0	0	0	0	0	0	0	0	0	0	0
ENSG00000233891	processed_transcript		AC007131.2	0	0	0	0	0	0	0	0	0	0	0	0	1	0
ENSG00000221653	miRNA		AC007131.3	0	0	0	0	0	0	0	0	0	0	0	0	0	0
ENSG00000267180	pseudogene		AC007136.1	0	0	0	0	0	0	0	0	0	0	0	0	0	0
ENSG00000234718	lincRNA		AC007161.5	3	2	0	1	4	1	1	2	3	11	2	9	4	7
ENSG00000224590	pseudogene		AC007163.10	0	0	0	0	0	0	0	0	0	0	0	0	0	0
ENSG00000234731	pseudogene		AC007163.11	0	0	0	0	0	0	0	0	0	0	0	0	0	0
ENSG00000237166	processed_transcript		AC007163.3	0	5	0	0	2	1	2	0	5	37	3	32	9	24
ENSG00000244301	pseudogene	aldehyde oxidase 3, pseudogene [Source:HGNC Symbol;Acc:19049]	AC007163.4	0	1	0	0	0	0	0	0	0	1	0	0	1	0
ENSG00000230408	antisense		AC007163.6	0	0	0	0	0	0	1	0	0	0	0	0	0	0
ENSG00000234842	pseudogene		AC007163.8	0	0	0	0	0	0	0	0	0	0	0	0	0	0
ENSG00000227736	pseudogene		AC007163.9	0	0	0	0	0	1	0	0	0	0	0	0	0	0
ENSG00000231815	lincRNA		AC007179.1	0	0	0	0	0	0	0	0	0	0	0	0	0	0
ENSG00000252455	miRNA		AC007179.2	0	0	0	0	0	0	0	0	0	0	0	0	0	0
ENSG00000224721	processed_transcript		AC007182.6	0	0	0	0	0	0	0	0	0	0	0	0	0	1
ENSG00000269145	antisense		AC007192.6	0	1	0	0	0	0	0	0	0	2	0	0	0	0
ENSG00000269124	antisense		AC007193.10	0	0	0	0	0	0	0	0	0	0	0	0	0	0
ENSG00000267922	lincRNA		AC007193.6	0	0	0	0	0	0	0	0	0	0	0	0	0	0
ENSG00000269151	antisense		AC007193.8	0	0	0	0	0	0	0	0	0	0	0	0	0	0
ENSG00000268810	antisense		AC007193.9	0	0	0	0	0	0	0	0	0	0	0	0	0	0
ENSG00000268461	protein_coding	Uncharacterized protein [Source:UniProtKB/TrEMBL;Acc:M0R2T9]	AC007204.1	0	1	0	0	2	0	0	0	0	0	0	1	0	1
ENSG00000267268	lincRNA		AC007204.2	0	0	0	0	0	0	0	0	0	0	0	1	0	0
ENSG00000266163	miRNA		AC007216.1	0	0	0	0	0	0	0	0	0	0	0	0	0	0
ENSG00000269121	protein_coding	Uncharacterized protein [Source:UniProtKB/TrEMBL;Acc:M0QYP7]	AC007216.2	0	0	0	0	0	0	1	0	0	0	0	0	0	0
ENSG00000269696	antisense		AC007228.11	0	0	0	1	0	0	0	1	0	1	0	0	0	0
ENSG00000268352	lincRNA		AC007228.5	0	0	0	0	0	0	0	0	0	0	0	0	0	0
ENSG00000268036	pseudogene		AC007228.8	0	0	0	0	0	0	0	0	0	0	0	0	0	0
ENSG00000268568	lincRNA		AC007228.9	3	12	1	13	1	11	2	23	0	10	0	19	1	23
ENSG00000267544	pseudogene		AC007229.3	5	6	8	3	3	5	7	9	7	12	3	12	5	4
ENSG00000226230	pseudogene		AC007237.2	5	3	2	11	8	10	7	5	5	19	7	11	9	4
ENSG00000231043	pseudogene		AC007238.1	808	624	1003	871	926	672	873	663	1148	1527	714	1166	817	1162
ENSG00000252439	miRNA		AC007241.1	0	0	0	0	0	0	0	0	0	0	0	0	0	0
ENSG00000221374	miRNA		AC007242.1	0	0	0	0	0	0	0	0	0	0	0	0	0	0
ENSG00000231312	antisense		AC007246.3	3	0	1	0	2	0	0	0	1	0	1	1	1	2
ENSG00000205716	pseudogene		AC007248.6	14	8	1	15	4	9	11	20	8	15	3	13	16	12
ENSG00000236785	pseudogene		AC007248.7	1	0	0	0	0	0	0	0	0	0	0	0	0	0
ENSG00000217258	processed_transcript		AC007249.3	0	0	0	0	0	0	0	0	0	0	0	0	0	0
ENSG00000225226	lincRNA		AC007250.4	0	0	0	0	0	0	0	0	0	0	0	0	1	0
ENSG00000236757	lincRNA		AC007251.2	0	0	0	0	0	0	0	0	0	0	0	0	0	0
ENSG00000235653	pseudogene		AC007253.1	0	0	0	0	0	0	0	0	0	0	0	0	0	0
ENSG00000225264	processed_transcript	zinc and ring finger 2 pseudogene 2 [Source:HGNC Symbol;Acc:42793]	AC007255.7	0	0	0	0	0	0	0	0	0	0	0	0	0	0
ENSG00000223813	processed_transcript		AC007255.8	0	0	0	0	0	0	0	0	0	0	0	0	0	0
ENSG00000213090	pseudogene		AC007256.5	136	71	127	130	145	95	135	111	207	250	135	184	117	222
ENSG00000226925	antisense		AC007271.3	7	9	3	2	6	2	26	19	3	9	5	5	10	20
ENSG00000237078	pseudogene		AC007272.1	1	0	1	0	0	0	0	0	0	0	0	0	0	0
ENSG00000225695	pseudogene	heterogeneous nuclear ribonucleoprotein A1 pseudogene 35 [Source:HGNC Symbol;Acc:48764]	AC007272.2	6	5	2	1	0	3	0	0	2	4	1	0	0	0
ENSG00000224672	pseudogene		AC007272.3	0	0	0	2	0	0	0	0	0	2	0	1	0	1
ENSG00000223422	pseudogene		AC007274.2	0	0	0	0	0	0	0	0	0	0	0	0	0	0
ENSG00000236690	pseudogene		AC007274.5	0	0	0	0	0	0	0	0	0	0	0	1	0	0
ENSG00000234795	processed_transcript	raftlin, lipid raft linker 1 pseudogene 1 [Source:HGNC Symbol;Acc:23971]	AC007275.2	2	0	2	0	0	0	1	0	2	0	0	0	0	0
ENSG00000227855	pseudogene	DPY19L2 pseudogene 3 [Source:HGNC Symbol;Acc:22367]	AC007276.5	2	2	0	1	0	1	1	0	1	7	0	5	0	5
ENSG00000213981	processed_transcript		AC007277.3	0	0	0	0	0	0	0	0	0	0	0	0	2	1
ENSG00000236525	sense_intronic		AC007278.2	108	183	13	80	32	46	16	29	34	128	13	52	19	47
ENSG00000234389	sense_intronic		AC007278.3	142	126	15	119	66	33	68	18	65	147	27	54	59	43
ENSG00000230799	pseudogene		AC007279.2	1	2	0	1	1	1	0	0	0	2	0	0	1	4
ENSG00000224299	pseudogene		AC007282.6	0	0	0	0	0	0	0	0	0	0	0	0	0	0
ENSG00000235579	pseudogene		AC007283.4	29	28	30	26	41	18	26	27	8	9	6	12	18	3
ENSG00000234431	lincRNA		AC007283.5	612	971	434	911	529	633	433	499	556	1438	385	1014	359	723
ENSG00000227014	antisense		AC007285.6	1	1	0	0	0	1	0	0	0	0	0	0	0	0
ENSG00000231519	antisense		AC007285.7	0	0	0	0	0	0	0	1	0	0	0	0	0	0
ENSG00000267938	pseudogene		AC007292.1	0	3	0	0	1	0	4	1	0	2	1	7	3	4
ENSG00000269318	antisense		AC007292.3	4	21	3	6	7	6	7	1	2	9	6	4	9	13
ENSG00000269807	antisense		AC007292.4	3	4	1	2	4	0	6	4	2	2	3	2	2	3
ENSG00000267980	antisense		AC007292.6	11	17	2	19	15	14	9	13	6	34	8	13	5	18
ENSG00000269425	antisense		AC007292.7	0	0	0	0	0	0	0	0	0	0	0	0	0	0
ENSG00000234252	antisense		AC007308.6	6	20	2	13	5	6	3	6	2	23	0	6	1	7
ENSG00000224946	pseudogene		AC007312.3	11	10	8	5	16	5	15	8	11	11	9	6	3	26
ENSG00000226046	pseudogene		AC007316.3	0	0	0	0	0	0	0	0	0	0	0	0	0	0
ENSG00000233128	lincRNA		AC007317.1	0	0	0	0	0	0	0	0	0	0	0	0	0	0
ENSG00000172974	pseudogene		AC007318.5	233	217	192	197	480	263	491	349	266	353	304	441	483	509
ENSG00000224063	processed_transcript		AC007319.1	0	0	0	0	0	0	0	0	0	0	0	0	0	0
ENSG00000229725	pseudogene		AC007322.1	0	0	0	0	0	0	0	0	0	0	0	0	0	0
ENSG00000251618	pseudogene		AC007322.3	0	0	0	0	0	0	0	0	0	0	0	0	0	0
ENSG00000227444	pseudogene		AC007322.5	0	0	0	0	0	0	0	0	0	0	0	0	0	0
ENSG00000237968	pseudogene		AC007322.7	0	0	0	0	0	0	0	0	0	0	0	0	0	0
ENSG00000271275	pseudogene		AC007326.9	0	2	0	2	0	0	0	0	0	1	0	1	0	1
ENSG00000229679	antisense		AC007327.5	2	0	0	2	1	1	6	2	0	2	0	3	0	3
ENSG00000228770	pseudogene		AC007327.6	1	1	0	1	1	1	2	3	0	0	0	0	0	4
ENSG00000221515	miRNA		AC007333.1	0	0	0	0	0	0	0	0	0	0	0	0	0	0
ENSG00000221134	miRNA		AC007339.1	0	0	0	0	0	0	0	0	0	0	0	0	0	0
ENSG00000214696	pseudogene		AC007347.1	0	0	0	0	0	0	0	0	0	0	0	0	0	0
ENSG00000229424	lincRNA		AC007349.4	1	0	0	0	1	1	0	0	1	1	0	1	0	0
ENSG00000235728	lincRNA		AC007349.5	0	3	1	1	0	0	0	0	0	3	0	0	0	2
ENSG00000230831	antisense		AC007349.7	1	4	0	0	0	0	0	0	1	0	0	0	0	1
ENSG00000221532	miRNA		AC007353.1	0	0	0	0	0	0	0	0	0	0	0	0	0	0
ENSG00000221489	miRNA		AC007358.1	0	0	0	0	0	0	0	0	0	0	0	0	0	0
ENSG00000236951	lincRNA		AC007359.6	0	0	0	0	0	0	0	0	0	0	0	0	0	0
ENSG00000180672	pseudogene		AC007362.1	0	0	0	0	0	0	0	0	1	0	0	0	0	0
ENSG00000225216	antisense		AC007362.3	0	0	0	0	0	0	0	0	0	0	0	0	0	0
ENSG00000162947	lincRNA		AC007364.1	0	0	2	0	0	0	0	1	1	0	2	1	0	0
ENSG00000233694	lincRNA		AC007365.1	1	1	1	0	1	0	1	0	0	2	0	0	0	0
ENSG00000253082	miRNA		AC007365.2	0	0	0	0	0	0	0	0	0	0	0	0	0	0
ENSG00000226756	lincRNA		AC007365.3	6	6	2	6	2	1	1	1	6	12	1	7	2	4
ENSG00000227791	pseudogene		AC007365.4	1	2	0	0	2	1	1	1	0	5	4	0	2	0
ENSG00000269883	protein_coding	Uncharacterized protein; cDNA FLJ43210 fis, clone FEBRA2020582 [Source:UniProtKB/TrEMBL;Acc:Q6ZUY4]	AC007375.1	0	0	0	0	0	0	0	0	0	0	0	0	0	0
ENSG00000268898	protein_coding		AC007377.1	0	2	0	0	0	0	0	2	0	1	0	1	1	0
ENSG00000248395	processed_transcript	heat shock transcription factor, Y linked 2 [Source:HGNC Symbol;Acc:23950]	AC007379.5	0	0	0	0	0	0	0	0	0	0	0	0	0	0
ENSG00000223929	lincRNA		AC007381.2	0	0	0	0	0	0	0	0	1	1	0	0	0	0
ENSG00000228590	lincRNA		AC007381.3	1	0	2	1	0	0	0	0	2	0	1	0	0	2
ENSG00000268688	protein_coding	Uncharacterized protein [Source:UniProtKB/TrEMBL;Acc:M0QZ87]	AC007382.1	3	9	0	4	3	2	5	1	4	3	4	1	2	1
ENSG00000227946	lincRNA		AC007383.3	2	5	5	6	4	8	3	5	6	12	2	7	0	4
ENSG00000231955	antisense		AC007383.4	3	13	14	12	8	13	8	3	10	19	15	19	7	9
ENSG00000159186	pseudogene		AC007383.6	3	5	11	11	8	7	5	6	20	46	8	46	11	25
ENSG00000265131	miRNA	KMT2E antisense RNA 1 (head to head) [Source:HGNC Symbol;Acc:40845]	AC007384.1	0	0	0	0	0	0	0	0	0	0	0	0	0	0
ENSG00000237638	lincRNA		AC007386.2	1	1	0	0	0	0	0	0	4	0	0	0	0	1
ENSG00000227394	pseudogene		AC007386.3	1	1	14	14	2	4	3	3	27	10	12	15	12	18
ENSG00000232613	antisense		AC007386.4	0	0	4	0	0	0	0	0	12	1	0	0	0	1
ENSG00000224646	pseudogene		AC007387.2	0	0	1	0	0	0	0	0	0	0	0	0	0	0
ENSG00000237979	pseudogene		AC007389.1	17	8	20	10	8	8	6	9	43	55	17	42	17	34
ENSG00000223739	pseudogene		AC007389.2	8	5	18	8	12	8	14	13	13	10	6	0	6	7
ENSG00000235725	lincRNA		AC007389.3	1	2	1	0	0	0	0	0	0	0	0	0	0	1
ENSG00000214533	pseudogene	keratin 18 pseudogene 33 [Source:HGNC Symbol;Acc:33402]	AC007389.4	0	0	0	0	0	0	0	0	0	0	0	1	0	0
ENSG00000265899	miRNA		AC007389.5	0	0	0	0	0	0	0	0	0	0	0	0	0	0
ENSG00000233159	pseudogene		AC007390.4	0	1	0	0	1	0	0	0	0	0	0	0	0	0
ENSG00000218739	protein_coding	CEBPZ antisense RNA 1 [Source:HGNC Symbol;Acc:49288]	AC007390.5	58	54	201	106	118	69	117	98	887	2011	190	1920	195	1418
ENSG00000243788	processed_transcript	CEBPZ antisense RNA 1 [Source:HGNC Symbol;Acc:49288]	AC007390.6	2	1	1	1	4	3	1	2	1	2	1	4	3	4
ENSG00000232028	lincRNA		AC007391.2	0	0	0	0	0	0	0	0	0	0	0	0	0	0
ENSG00000232046	processed_transcript		AC007392.3	0	0	0	0	0	0	0	0	0	0	0	0	0	0
ENSG00000237179	lincRNA		AC007392.4	0	0	0	0	0	0	0	0	0	0	1	0	0	0
ENSG00000223604	pseudogene		AC007394.3	0	0	0	0	0	0	0	0	0	0	0	0	0	0
ENSG00000235035	antisense		AC007395.3	0	0	0	0	0	0	0	0	0	0	0	0	0	0
ENSG00000231386	pseudogene		AC007395.4	25	19	32	39	27	22	44	41	56	84	36	53	39	66
ENSG00000256845	pseudogene		AC007401.1	2	4	1	8	4	4	2	3	5	2	3	6	1	5
ENSG00000217075	protein_coding	Uncharacterized protein [Source:UniProtKB/TrEMBL;Acc:B5MCU5]	AC007401.2	2	1	2	1	0	1	1	0	2	5	2	9	0	4
ENSG00000222692	miRNA		AC007402.1	0	0	0	0	0	0	0	0	0	0	0	0	0	0
ENSG00000232688	lincRNA		AC007403.1	0	0	0	0	0	0	0	0	0	0	0	0	0	0
ENSG00000230525	lincRNA		AC007403.2	0	0	1	0	0	0	0	0	0	0	0	0	0	0
ENSG00000223859	lincRNA		AC007403.3	0	0	0	0	0	0	0	0	0	0	0	0	0	0
ENSG00000222033	protein_coding	long intergenic non-protein coding RNA 1124 [Source:HGNC Symbol;Acc:49270]	AC007405.2	0	0	0	0	0	0	0	0	0	0	0	0	0	0
ENSG00000234350	lincRNA		AC007405.4	1	1	0	0	1	1	1	4	1	6	3	4	2	10
ENSG00000239467	lincRNA		AC007405.6	0	0	0	0	0	1	0	0	0	0	0	0	0	0
ENSG00000235934	antisense		AC007405.8	0	0	0	0	0	0	0	0	0	0	0	0	0	0
ENSG00000268503	protein_coding		AC007421.1	1	0	0	0	0	0	0	0	0	1	0	0	0	0
ENSG00000224173	lincRNA		AC007422.1	0	0	0	0	0	0	0	0	0	0	0	0	0	0
ENSG00000166329	protein_coding	coiled-coil domain containing 182 [Source:HGNC Symbol;Acc:49392]	AC007431.1	0	0	0	0	0	0	0	0	0	0	0	0	0	0
ENSG00000266510	miRNA		AC007435.1	0	0	0	0	0	0	0	0	0	0	0	0	0	0
ENSG00000211542	miRNA		AC007436.1	0	0	0	0	0	0	0	0	0	0	0	0	0	0
ENSG00000221128	miRNA		AC007450.1	0	0	0	0	0	0	0	0	0	0	0	0	0	0
ENSG00000267893	protein_coding	Uncharacterized protein [Source:UniProtKB/TrEMBL;Acc:Q8IVH9]	AC007461.1	0	0	0	0	0	0	0	0	1	0	0	0	0	0
ENSG00000226101	lincRNA		AC007461.2	0	0	0	0	0	0	0	0	0	0	0	0	0	0
ENSG00000226506	lincRNA		AC007463.2	0	0	0	0	0	0	0	0	0	0	0	0	0	0
ENSG00000235665	lincRNA	long intergenic non-protein coding RNA 298 [Source:HGNC Symbol;Acc:49257]	AC007464.1	0	0	0	0	0	0	0	0	0	0	0	0	0	0
ENSG00000212032	miRNA		AC007486.1	0	0	0	0	0	0	0	0	0	0	0	0	0	0
ENSG00000215923	miRNA		AC007528.1	0	0	0	0	0	0	0	0	0	0	0	0	0	0
ENSG00000252445	miRNA		AC007535.1	0	0	0	0	0	0	0	0	0	0	0	0	0	0
ENSG00000221156	miRNA		AC007551.1	0	2	0	0	0	0	0	0	0	0	0	0	0	0
ENSG00000232736	pseudogene		AC007551.2	0	0	0	0	0	0	0	0	0	0	0	0	0	0
ENSG00000228878	processed_transcript		AC007551.3	2	2	1	2	1	2	1	1	2	2	0	0	1	2
ENSG00000235321	antisense		AC007556.3	3	9	3	10	6	1	2	6	1	3	0	2	2	4
ENSG00000223874	protein_coding	HCG1816075; Uncharacterized protein [Source:UniProtKB/TrEMBL;Acc:C9J1J8]	AC007557.1	0	0	0	0	0	0	0	0	0	0	0	0	0	0
ENSG00000237479	antisense		AC007557.2	0	0	0	0	0	0	0	0	0	0	0	0	0	1
ENSG00000227021	lincRNA		AC007557.3	0	0	0	0	0	0	0	0	1	0	0	0	1	1
ENSG00000231597	antisense		AC007557.4	0	0	0	0	0	0	0	0	0	0	0	0	0	0
ENSG00000235993	pseudogene		AC007559.1	4	5	14	5	5	5	8	2	12	16	5	7	3	5
ENSG00000238165	pseudogene		AC007560.1	8	5	10	7	9	6	7	5	13	9	7	10	7	13
ENSG00000215968	miRNA		AC007560.2	0	0	0	0	0	0	0	0	0	0	0	0	0	0
ENSG00000235583	pseudogene		AC007562.1	0	0	0	0	0	0	0	0	0	0	0	0	0	0
ENSG00000236295	antisense		AC007563.1	0	0	0	1	0	0	0	0	0	0	0	0	0	0
ENSG00000229352	lincRNA		AC007563.3	0	0	1	0	0	0	0	0	0	0	0	0	0	0
ENSG00000237930	pseudogene		AC007563.4	0	0	1	0	0	0	0	0	0	0	0	0	0	0
ENSG00000236886	processed_transcript		AC007563.5	0	0	0	0	0	0	0	0	0	0	0	0	0	0
ENSG00000244055	processed_transcript		AC007566.10	0	2	0	0	0	0	0	0	2	1	2	0	0	2
ENSG00000230927	pseudogene	transmembrane BAX inhibitor motif containing 7, pseudogene [Source:HGNC Symbol;Acc:49212]	AC007566.11	0	0	0	0	0	0	0	0	0	0	0	0	0	0
ENSG00000266112	miRNA		AC007567.1	0	0	0	0	0	0	0	0	0	0	0	0	0	0
ENSG00000224136	pseudogene		AC007568.1	0	0	0	0	0	0	0	0	0	0	0	0	0	0
ENSG00000220993	miRNA		AC007611.1	0	0	0	0	0	0	0	0	0	0	0	0	0	0
ENSG00000203648	pseudogene		AC007618.3	0	0	0	0	0	0	0	0	0	1	0	0	0	0
ENSG00000242539	antisense		AC007620.3	122	155	123	121	141	126	134	118	193	249	88	143	88	151
ENSG00000264131	lincRNA		AC007631.1	0	0	0	0	0	0	0	0	0	0	0	0	0	0
ENSG00000235464	lincRNA		AC007652.1	0	0	0	0	0	0	0	0	0	0	0	0	0	0
ENSG00000226297	pseudogene		AC007677.2	0	0	0	0	0	0	0	0	0	0	0	0	0	0
ENSG00000213739	pseudogene		AC007679.1	0	0	0	0	0	0	0	0	0	0	1	0	0	0
ENSG00000225610	antisense		AC007679.3	0	0	0	0	0	0	0	0	0	0	0	0	0	0
ENSG00000237041	pseudogene		AC007679.4	2	0	0	0	0	0	0	1	0	0	0	1	0	0
ENSG00000237374	lincRNA		AC007680.2	0	0	0	0	0	0	0	0	0	0	0	0	0	0
ENSG00000231918	processed_transcript		AC007682.1	0	5	6	16	10	1	5	2	155	250	123	321	115	520
ENSG00000216011	miRNA		AC007682.2	0	0	0	0	0	0	0	0	0	0	0	0	0	0
ENSG00000203632	pseudogene		AC007690.1	1	2	0	0	0	1	0	0	0	1	0	1	0	0
ENSG00000265300	miRNA		AC007731.1	0	0	0	0	0	0	0	0	0	0	0	0	0	0
ENSG00000237750	antisense		AC007740.1	0	0	0	0	0	0	0	0	1	0	0	1	0	2
ENSG00000225896	pseudogene		AC007742.3	0	0	0	0	0	0	0	0	0	0	0	0	0	0
ENSG00000250868	pseudogene		AC007742.7	0	0	0	0	0	0	0	0	0	0	0	0	0	0
ENSG00000233251	processed_transcript		AC007743.1	0	0	0	0	0	0	0	0	0	0	0	0	0	0
ENSG00000236841	antisense		AC007750.5	0	0	0	0	0	0	0	0	1	1	0	1	1	0
ENSG00000263960	miRNA		AC007773.1	0	0	0	0	0	0	0	0	0	0	0	0	0	0
ENSG00000267213	lincRNA		AC007773.2	0	1	0	1	0	0	0	1	0	0	1	0	0	1
ENSG00000269093	protein_coding	Uncharacterized protein [Source:UniProtKB/TrEMBL;Acc:M0QXJ4]	AC007773.3	0	0	0	0	0	0	0	0	0	0	0	0	0	0
ENSG00000267610	antisense		AC007787.2	0	0	0	0	0	0	0	0	0	0	0	0	0	0
ENSG00000226205	pseudogene		AC007790.4	1	2	1	0	3	0	0	0	3	0	0	0	0	1
ENSG00000267617	lincRNA		AC007795.1	0	0	0	0	0	0	0	0	0	0	0	0	0	0
ENSG00000267662	lincRNA		AC007796.1	0	0	0	0	0	0	0	0	0	0	0	0	0	0
ENSG00000221233	miRNA		AC007842.1	0	0	0	0	0	0	0	0	0	0	0	0	0	0
ENSG00000231859	pseudogene		AC007875.2	0	0	0	0	0	0	0	0	0	0	0	0	0	0
ENSG00000235982	pseudogene		AC007875.3	0	0	0	0	0	0	0	0	0	1	0	0	0	0
ENSG00000224342	lincRNA		AC007879.1	1	1	0	0	0	0	0	1	0	0	0	1	0	0
ENSG00000234902	lincRNA		AC007879.2	12	21	3	9	4	11	15	6	5	16	4	15	5	7
ENSG00000240440	lincRNA		AC007879.3	1	5	0	3	0	2	3	3	1	1	0	2	3	3
ENSG00000225916	lincRNA		AC007879.4	2	1	14	4	3	3	2	8	2	0	36	1	31	1
ENSG00000223725	antisense		AC007879.5	26	32	5	10	13	17	14	15	11	19	16	21	15	29
ENSG00000225064	lincRNA		AC007879.6	2	0	0	0	0	0	0	0	0	1	0	0	0	0
ENSG00000229647	lincRNA		AC007879.7	3	8	0	2	0	1	2	0	1	5	0	4	0	4
ENSG00000234572	lincRNA		AC007880.1	1	1	6	2	6	1	1	2	2	5	0	0	3	1
ENSG00000264051	miRNA		AC007881.1	0	0	0	0	0	0	0	0	0	0	0	0	0	0
ENSG00000264382	miRNA		AC007881.2	0	0	0	0	0	0	0	0	0	0	0	0	0	0
ENSG00000233870	pseudogene		AC007881.4	13	1	1	1	0	2	0	0	1	0	0	0	0	0
ENSG00000234485	pseudogene	olfactory receptor, family 7, subfamily E, member 46 pseudogene [Source:HGNC Symbol;Acc:8420]	AC007881.5	0	0	0	0	0	0	0	0	0	0	0	0	0	0
ENSG00000224891	pseudogene		AC007899.3	9	6	5	8	7	9	7	9	9	23	5	10	4	10
ENSG00000264711	miRNA		AC007919.1	0	0	0	0	0	0	0	0	0	0	0	0	0	0
ENSG00000224611	pseudogene		AC007919.18	1	3	3	0	0	0	2	1	1	4	2	11	1	0
ENSG00000231384	pseudogene		AC007919.19	0	1	0	0	0	0	0	0	0	1	0	0	0	0
ENSG00000269496	protein_coding	HCG1787166; PRO1163; Uncharacterized protein [Source:UniProtKB/TrEMBL;Acc:Q9P1K3]	AC007919.2	0	0	0	0	0	0	0	0	0	0	0	0	0	0
ENSG00000263863	lincRNA		AC007948.1	0	0	0	0	0	0	0	0	0	0	0	0	0	0
ENSG00000259268	processed_transcript		AC007950.1	11	7	19	9	14	7	12	4	24	9	8	10	16	7
ENSG00000214844	protein_coding	Uncharacterized protein [Source:UniProtKB/TrEMBL;Acc:H7C2L0]	AC007952.1	0	0	0	0	0	0	0	0	0	0	0	0	0	0
ENSG00000266311	processed_transcript		AC007952.4	0	0	0	0	0	0	0	0	0	0	0	0	0	0
ENSG00000228157	protein_coding	Uncharacterized protein ENSP00000382042 [Source:UniProtKB/Swiss-Prot;Acc:A8MWP6]	AC007952.5	0	0	0	0	0	0	0	0	0	0	0	0	0	0
ENSG00000197665	protein_coding	Uncharacterized protein [Source:UniProtKB/TrEMBL;Acc:F2Z353]	AC007952.6	0	0	0	0	0	0	0	0	0	0	0	0	0	0
ENSG00000214670	protein_coding	Full-length cDNA 5-PRIME end of clone CS0CAP004YO05 of Thymus of Homo sapiens (human); Uncharacterized protein [Source:UniProtKB/TrEMBL;Acc:Q86TS6]	AC007956.1	0	0	0	0	0	0	0	0	0	0	0	0	0	0
ENSG00000269393	protein_coding	Uncharacterized protein [Source:UniProtKB/TrEMBL;Acc:M0QY58]	AC007965.1	0	0	0	0	0	0	0	0	0	0	0	0	0	0
ENSG00000248451	processed_transcript	RNA binding motif protein, Y-linked, family 2, member D pseudogene [Source:HGNC Symbol;Acc:23259]	AC007965.12	0	0	0	0	0	0	0	0	0	0	0	0	0	0
ENSG00000226747	processed_transcript		AC007966.1	0	0	0	0	0	0	0	0	0	0	0	0	0	1
ENSG00000228207	pseudogene		AC007967.2	0	0	0	0	0	0	0	0	0	0	0	0	0	0
ENSG00000173357	pseudogene		AC007967.3	0	0	0	0	0	0	0	0	0	0	0	0	0	0
ENSG00000230025	pseudogene		AC007967.4	0	0	0	0	0	0	0	0	0	0	0	0	0	0
ENSG00000234061	pseudogene		AC007969.4	4	3	9	5	7	4	10	7	11	9	3	8	9	6
ENSG00000233762	pseudogene		AC007969.5	54	41	75	36	66	59	68	44	68	68	56	43	65	66
ENSG00000234281	antisense		AC007970.1	0	0	0	0	0	0	0	0	0	0	0	1	0	0
ENSG00000221178	miRNA		AC008045.1	0	0	0	0	0	0	0	0	0	0	0	0	0	0
ENSG00000227365	antisense		AC008060.5	0	0	0	0	0	0	0	0	0	0	0	0	0	0
ENSG00000218672	protein_coding	HCG2000720; Hypothetical gene supported by AK054822; Uncharacterized protein [Source:UniProtKB/TrEMBL;Acc:A4D251]	AC008060.7	0	0	0	0	0	0	0	0	0	1	0	0	0	0
ENSG00000236544	lincRNA		AC008060.8	0	0	0	0	0	0	0	0	0	0	0	0	0	0
ENSG00000230918	antisense		AC008063.2	0	0	0	0	0	0	0	0	0	0	0	0	0	0
ENSG00000233397	lincRNA		AC008063.3	0	0	0	0	0	0	0	0	2	0	0	0	0	0
ENSG00000264740	miRNA		AC008064.1	0	0	0	0	0	0	0	0	0	0	0	0	0	0
ENSG00000224553	pseudogene		AC008065.1	0	0	1	0	0	0	0	0	0	1	0	0	1	0
ENSG00000237031	antisense		AC008067.2	0	0	0	0	0	0	0	0	0	1	0	0	1	0
ENSG00000223536	lincRNA		AC008069.1	0	0	0	0	0	0	0	0	0	0	0	0	0	0
ENSG00000224604	pseudogene		AC008069.2	0	0	1	0	0	0	0	0	3	6	1	7	1	2
ENSG00000234890	pseudogene	heterogeneous nuclear ribonucleoprotein D-like pseudogene 2 [Source:HGNC Symbol;Acc:48753]	AC008070.1	12	14	17	10	19	13	24	24	19	48	15	26	27	34
ENSG00000228681	pseudogene		AC008072.1	1	0	2	1	0	0	0	0	11	4	0	3	0	0
ENSG00000232642	antisense		AC008073.7	0	1	0	0	0	0	0	0	2	1	1	4	0	3
ENSG00000223754	antisense		AC008073.9	0	2	0	0	0	0	1	1	0	3	1	0	0	0
ENSG00000223935	antisense		AC008074.3	11	16	1	10	15	8	7	6	4	23	6	12	9	8
ENSG00000223863	lincRNA		AC008074.4	0	0	0	0	0	0	0	0	0	0	0	0	0	0
ENSG00000237217	pseudogene		AC008074.5	3	5	0	3	1	0	0	1	0	3	1	0	1	1
ENSG00000187979	antisense		AC008079.9	0	0	0	0	0	0	0	0	0	0	0	0	0	0
ENSG00000252811	miRNA		AC008085.1	0	0	0	0	0	0	0	0	0	0	0	0	0	0
ENSG00000260907	lincRNA		AC008088.4	0	0	0	0	0	0	0	0	0	0	0	0	0	0
ENSG00000161103	processed_transcript	Uncharacterized protein [Source:UniProtKB/TrEMBL;Acc:E2QRI0]	AC008103.5	0	0	1	0	0	0	0	0	0	0	0	1	0	0
ENSG00000238641	miRNA		AC008122.1	0	0	0	0	0	0	0	0	0	0	0	0	0	0
ENSG00000182824	protein_coding	Uncharacterized protein [Source:UniProtKB/TrEMBL;Acc:E7EP86]	AC008132.1	0	0	0	0	0	0	0	0	0	0	0	0	0	0
ENSG00000234764	pseudogene		AC008132.12	0	0	0	0	0	0	0	0	0	0	0	0	0	0
ENSG00000182356	protein_coding	Uncharacterized protein [Source:UniProtKB/TrEMBL;Acc:E2QRI0]	AC008132.13	0	0	0	0	0	0	0	0	0	0	0	0	0	0
ENSG00000239989	pseudogene		AC008132.14	0	0	0	0	0	0	0	0	0	0	0	0	0	0
ENSG00000203432	pseudogene		AC008147.1	0	0	0	0	0	0	0	0	0	0	0	0	0	0
ENSG00000203433	pseudogene		AC008147.2	0	0	0	0	0	0	0	0	0	0	0	0	0	0
ENSG00000231098	antisense		AC008154.4	0	0	0	0	0	0	0	0	0	0	0	0	0	0
ENSG00000229177	lincRNA		AC008154.5	0	0	0	0	0	0	0	0	0	0	0	0	0	0
ENSG00000213237	pseudogene		AC008155.1	0	0	2	2	2	0	1	2	0	1	1	2	0	0
ENSG00000213238	pseudogene		AC008155.2	0	0	0	0	0	0	0	0	0	0	0	0	0	0
ENSG00000234113	lincRNA		AC008163.4	0	0	0	0	0	0	0	0	0	0	0	0	0	0
ENSG00000232968	pseudogene		AC008163.6	0	0	0	0	0	0	0	0	0	0	0	0	0	0
ENSG00000266512	miRNA		AC008166.1	0	0	0	0	0	0	0	0	0	0	0	0	0	0
ENSG00000223890	pseudogene		AC008171.1	0	0	0	0	0	0	0	0	0	0	0	0	0	0
ENSG00000231570	pseudogene		AC008173.1	0	0	0	0	0	0	0	0	1	1	0	0	0	0
ENSG00000231646	antisense		AC008174.3	0	0	0	0	0	0	0	0	0	0	0	0	0	0
ENSG00000235059	lincRNA		AC008175.1	0	0	0	0	0	0	0	0	0	0	0	0	0	0
ENSG00000250136	processed_transcript	RNA binding motif protein, Y-linked, family 2, member B pseudogene [Source:HGNC Symbol;Acc:9918]	AC008175.10	0	0	0	0	0	0	0	0	0	0	0	0	0	0
ENSG00000224545	pseudogene		AC008264.4	0	1	1	0	0	1	0	0	1	0	0	0	0	0
ENSG00000214815	pseudogene		AC008265.2	23	15	42	36	15	10	17	17	40	43	37	45	29	49
ENSG00000267941	protein_coding	HCG1983814; Uncharacterized protein [Source:UniProtKB/TrEMBL;Acc:Q8TCB9]	AC008267.1	1	1	0	0	1	0	0	1	0	0	0	2	0	0
ENSG00000235584	lincRNA		AC008268.1	0	0	0	0	0	0	0	0	3	3	2	13	2	11
ENSG00000237510	pseudogene		AC008268.2	0	0	0	0	0	0	0	0	0	0	0	0	0	0
ENSG00000229321	lincRNA		AC008269.2	0	0	0	0	0	0	0	0	0	0	0	0	0	0
ENSG00000231031	protein_coding		AC008271.1	0	0	0	0	0	0	0	0	8	14	0	24	0	38
ENSG00000223642	antisense		AC008277.1	52	51	6	26	14	19	16	18	8	44	10	30	16	25
ENSG00000234022	antisense		AC008278.2	0	0	0	0	0	0	0	0	0	0	0	0	0	0
ENSG00000224194	antisense		AC008278.3	0	0	0	0	0	0	0	0	0	0	0	0	0	0
ENSG00000213917	pseudogene	ribosomal protein L5 pseudogene 8 [Source:HGNC Symbol;Acc:36290]	AC008279.1	1	1	0	1	4	0	2	0	1	0	1	1	0	3
ENSG00000235937	pseudogene		AC008280.1	0	2	0	0	0	0	0	0	0	0	0	0	0	3
ENSG00000241114	pseudogene		AC008280.3	0	0	0	0	0	0	0	0	0	0	0	0	0	0
ENSG00000239235	antisense	acylphosphatase 2, muscle type [Source:HGNC Symbol;Acc:180]	AC008280.5	4	8	5	6	7	5	6	4	7	11	4	11	6	1
ENSG00000228909	lincRNA		AC008281.1	0	0	0	0	0	0	0	0	0	0	0	0	0	0
ENSG00000268208	protein_coding		AC008372.1	0	0	0	0	0	1	0	0	0	0	0	0	0	0
ENSG00000268217	protein_coding		AC008387.1	0	0	0	0	0	0	0	0	0	0	0	0	0	0
ENSG00000265665	miRNA		AC008391.1	0	0	0	0	0	0	0	0	0	0	0	0	0	0
ENSG00000233828	protein_coding	Uncharacterized protein [Source:UniProtKB/TrEMBL;Acc:F5H5A5]	AC008394.1	0	0	0	0	0	0	0	0	0	0	0	0	0	0
ENSG00000221167	miRNA		AC008397.1	0	0	0	0	0	0	0	0	0	0	0	0	0	0
ENSG00000221131	miRNA		AC008410.1	0	0	0	0	0	0	0	0	0	0	0	0	0	0
ENSG00000251583	pseudogene		AC008427.2	43	39	69	50	55	47	33	62	67	83	43	77	48	82
ENSG00000232324	lincRNA		AC008440.10	0	2	0	0	2	1	0	1	0	1	1	1	4	1
ENSG00000232220	antisense		AC008440.5	0	0	0	0	0	0	0	0	0	0	0	0	0	0
ENSG00000268397	protein_coding	CDNA: FLJ23158 fis, clone LNG09623; Uncharacterized protein [Source:UniProtKB/TrEMBL;Acc:Q9H5Q9]	AC008443.1	0	0	0	0	0	0	0	0	0	0	0	0	0	0
ENSG00000269267	protein_coding		AC008498.1	0	0	0	0	0	0	0	0	0	0	0	0	0	0
ENSG00000266499	miRNA		AC008536.1	0	0	0	0	0	0	0	0	0	0	0	0	0	0
ENSG00000203442	pseudogene		AC008555.1	0	0	0	0	0	0	0	0	0	0	0	0	0	0
ENSG00000213084	pseudogene		AC008555.2	0	0	0	0	0	0	0	0	0	0	0	0	0	0
ENSG00000251135	pseudogene		AC008565.1	0	0	0	0	0	0	0	0	0	0	0	0	0	0
ENSG00000222316	miRNA		AC008581.1	0	0	0	0	0	0	0	0	0	0	0	0	0	0
ENSG00000251000	pseudogene		AC008592.3	2	3	5	2	0	3	3	5	0	12	1	5	3	6
ENSG00000251409	antisense		AC008592.4	0	1	0	0	0	1	1	1	1	1	0	0	2	6
ENSG00000250362	processed_transcript		AC008592.5	0	2	0	0	0	1	1	4	0	0	0	2	0	1
ENSG00000250955	processed_transcript		AC008592.7	0	0	0	0	0	0	0	0	0	0	0	1	0	0
ENSG00000221070	miRNA		AC008625.1	0	0	0	0	0	0	0	0	0	0	0	0	0	0
ENSG00000222732	miRNA		AC008671.1	0	1	0	0	0	0	0	0	0	0	0	0	0	0
ENSG00000263401	miRNA		AC008674.1	0	0	0	0	0	0	0	0	0	0	0	0	0	0
ENSG00000214109	protein_coding	Uncharacterized protein [Source:UniProtKB/TrEMBL;Acc:H7BYR1]	AC008686.1	0	0	0	0	0	0	0	0	0	1	0	0	0	1
ENSG00000254199	lincRNA		AC008691.1	0	0	0	0	0	0	0	0	0	1	0	0	0	0
ENSG00000254336	pseudogene		AC008694.2	0	0	0	0	0	0	0	0	0	0	0	0	0	0
ENSG00000253798	antisense		AC008694.3	0	0	0	0	0	0	0	0	0	0	0	0	0	0
ENSG00000249738	processed_transcript		AC008697.1	0	2	0	1	0	1	0	0	1	0	1	0	2	1
ENSG00000253298	lincRNA		AC008703.1	0	0	0	0	0	0	0	0	0	0	0	0	0	0
ENSG00000266432	miRNA		AC008703.2	0	0	0	0	0	0	0	0	0	0	0	0	0	0
ENSG00000239048	miRNA		AC008706.1	0	0	0	0	0	0	0	0	0	0	0	0	0	0
ENSG00000256439	pseudogene		AC008731.1	0	0	0	0	0	0	0	0	0	0	0	0	0	0
ENSG00000230259	pseudogene		AC008738.1	0	0	0	0	0	0	0	0	0	0	0	0	0	0
ENSG00000264355	miRNA		AC008738.2	0	0	0	0	0	0	0	0	0	0	0	0	0	0
ENSG00000237955	pseudogene		AC008746.10	0	0	2	0	0	0	0	0	0	0	0	0	0	0
ENSG00000267838	lincRNA		AC008746.12	0	1	0	0	0	1	0	1	0	0	0	2	0	0
ENSG00000227407	antisense		AC008746.3	0	0	0	1	0	0	0	0	0	0	0	1	0	1
ENSG00000235681	pseudogene		AC008746.5	0	0	0	0	0	0	0	0	0	0	0	0	0	0
ENSG00000213016	pseudogene		AC008746.9	0	0	0	0	0	0	0	0	0	0	0	0	0	0
ENSG00000221584	miRNA		AC008747.1	0	0	0	0	0	0	0	0	0	0	0	0	0	0
ENSG00000216102	miRNA		AC008752.1	0	0	0	0	0	0	0	0	0	0	0	0	0	0
ENSG00000265379	miRNA		AC008752.2	0	0	0	0	0	0	0	0	0	0	0	0	0	0
ENSG00000266247	miRNA		AC008752.3	0	0	0	0	0	0	0	0	0	0	0	0	0	0
ENSG00000238150	pseudogene		AC008753.3	19	3	11	10	12	11	7	3	10	20	1	8	8	5
ENSG00000269564	lincRNA		AC008753.4	15	24	5	28	14	9	4	6	4	31	6	30	9	20
ENSG00000228323	antisense		AC008753.6	5	6	2	5	4	7	5	6	9	11	6	10	4	6
ENSG00000221195	miRNA		AC008780.1	0	0	0	0	0	0	0	0	0	0	0	0	0	0
ENSG00000228737	antisense		AC008781.7	3	2	0	0	1	1	0	0	0	1	0	2	0	0
ENSG00000248901	lincRNA		AC008834.1	0	0	0	0	0	0	0	0	0	0	0	0	0	0
ENSG00000249101	pseudogene		AC008834.2	0	0	0	0	0	0	0	0	0	0	0	0	0	0
ENSG00000223200	miRNA		AC008836.1	0	0	0	0	0	0	0	0	0	0	0	0	0	0
ENSG00000227836	pseudogene		AC008850.3	2	2	1	0	0	0	0	0	3	2	1	0	0	0
ENSG00000213702	pseudogene		AC008865.1	0	0	0	0	0	0	0	0	0	0	0	0	0	0
ENSG00000238335	miRNA		AC008869.1	0	0	0	0	0	0	0	0	0	0	0	0	0	0
ENSG00000268280	protein_coding	Uncharacterized protein [Source:UniProtKB/TrEMBL;Acc:M0R272]	AC008914.1	0	0	0	0	0	0	0	0	0	0	0	0	0	0
ENSG00000237705	antisense		AC008937.2	11	17	5	14	6	9	11	8	8	14	3	13	3	9
ENSG00000225230	antisense		AC008937.3	2	0	0	0	1	2	0	0	1	2	0	1	1	0
ENSG00000264465	miRNA		AC008938.1	0	0	0	0	0	0	0	0	0	0	0	0	0	0
ENSG00000228650	lincRNA		AC008940.1	0	0	0	0	0	0	0	0	0	0	0	0	0	0
ENSG00000268424	protein_coding		AC008948.1	0	0	0	0	0	0	0	0	0	0	0	0	0	0
ENSG00000222961	miRNA		AC008949.1	0	0	0	0	0	0	0	0	0	0	0	0	0	0
ENSG00000269215	protein_coding		AC008964.1	0	0	0	0	0	0	0	0	0	0	0	0	0	0
ENSG00000221310	miRNA		AC008967.1	0	1	0	0	0	0	0	1	0	0	0	0	0	0
ENSG00000269688	sense_intronic		AC008982.2	40	82	10	46	20	23	10	7	19	74	8	33	4	18
ENSG00000248166	processed_transcript		AC008984.2	65	82	32	46	60	50	68	45	38	96	40	67	59	76
ENSG00000251431	pseudogene		AC008984.5	0	0	0	1	0	0	0	0	0	0	0	0	0	0
ENSG00000250507	pseudogene		AC008984.6	6	2	1	1	0	0	2	0	1	1	0	0	1	2
ENSG00000234436	pseudogene		AC008984.7	20	31	12	16	19	30	33	25	12	40	9	27	17	34
ENSG00000267683	lincRNA		AC008991.1	0	0	0	0	0	0	0	0	0	0	0	0	0	0
ENSG00000267636	lincRNA		AC008992.1	0	0	0	0	0	0	0	0	0	0	0	0	0	0
ENSG00000267553	lincRNA		AC008992.2	0	0	0	0	0	0	0	0	0	0	0	0	0	0
ENSG00000267111	lincRNA		AC008993.2	0	0	0	0	0	0	0	0	0	0	0	0	0	0
ENSG00000225373	pseudogene	WAS protein family homolog 5 pseudogene [Source:HGNC Symbol;Acc:33884]	AC008993.5	0	0	0	0	0	0	0	0	1	0	0	0	0	0
ENSG00000267751	antisense		AC009005.2	17	16	16	10	28	12	22	18	13	16	17	14	22	21
ENSG00000267276	antisense		AC009005.3	0	0	0	0	0	0	0	0	0	0	0	0	0	0
ENSG00000238393	miRNA		AC009009.1	0	0	0	0	0	0	0	0	0	0	0	0	0	0
ENSG00000264935	miRNA		AC009035.1	0	0	0	0	0	0	0	0	0	0	0	0	0	0
ENSG00000181791	pseudogene		AC009041.1	0	0	0	0	0	0	0	0	0	0	0	0	0	0
ENSG00000269047	protein_coding		AC009041.2	0	0	0	0	0	0	0	0	0	0	0	1	0	0
ENSG00000260345	processed_transcript		AC009052.12	0	0	0	0	0	0	0	0	0	0	0	0	0	0
ENSG00000269746	protein_coding	Uncharacterized protein [Source:UniProtKB/TrEMBL;Acc:M0R2Z2]	AC009060.1	0	0	0	0	0	0	0	0	0	0	0	0	0	0
ENSG00000203401	pseudogene		AC009061.1	6	18	2	7	4	10	4	30	2	14	3	7	7	22
ENSG00000167970	protein_coding	Uncharacterized protein [Source:UniProtKB/TrEMBL;Acc:H0Y5Z1]	AC009065.1	0	0	0	0	0	0	0	0	0	0	0	0	0	0
ENSG00000207715	miRNA		AC009065.2	0	0	0	0	0	0	0	0	0	0	0	0	0	0
ENSG00000252958	miRNA		AC009065.3	0	0	0	0	0	0	0	0	0	0	0	0	0	0
ENSG00000265127	miRNA		AC009080.1	0	0	0	0	0	0	0	0	0	0	0	0	0	0
ENSG00000265167	miRNA		AC009081.1	0	0	0	0	0	0	0	0	0	0	0	0	0	0
ENSG00000196927	pseudogene		AC009093.1	0	11	0	5	2	1	0	0	0	6	0	2	1	2
ENSG00000237718	antisense		AC009095.4	3	2	0	6	1	0	1	0	1	4	2	2	1	1
ENSG00000203343	pseudogene		AC009107.1	0	0	0	0	0	0	0	0	0	0	0	0	0	0
ENSG00000231589	lincRNA		AC009110.1	0	0	0	0	0	0	0	0	0	0	0	0	0	2
ENSG00000261248	processed_transcript		AC009120.10	0	0	0	0	0	0	0	0	0	0	0	0	0	0
ENSG00000239763	pseudogene		AC009120.3	4	6	1	4	0	0	0	1	1	3	2	1	3	1
ENSG00000261404	processed_transcript		AC009120.4	2	2	0	0	1	0	0	0	0	0	0	0	0	1
ENSG00000260884	processed_transcript		AC009120.5	5	8	0	4	1	0	0	0	22	21	2	8	1	8
ENSG00000259972	antisense		AC009120.6	19	19	25	18	23	13	15	20	14	31	13	26	21	22
ENSG00000260471	pseudogene		AC009120.8	2	1	0	0	1	0	0	0	0	0	0	0	0	0
ENSG00000238774	miRNA		AC009121.1	0	0	0	0	0	0	0	0	0	0	0	0	0	0
ENSG00000263661	miRNA		AC009132.1	0	1	0	0	0	0	0	0	0	0	0	0	0	0
ENSG00000261690	antisense		AC009133.12	10	23	10	16	12	6	6	12	8	20	0	6	2	16
ENSG00000238045	antisense		AC009133.14	2	1	0	0	0	1	1	0	0	2	0	0	1	0
ENSG00000259952	antisense		AC009133.15	1	0	0	0	0	0	0	0	0	0	0	0	0	0
ENSG00000260719	antisense		AC009133.17	21	20	11	14	9	6	11	11	7	26	5	18	14	22
ENSG00000262323	protein_coding	quinolinate phosphoribosyltransferase [Source:HGNC Symbol;Acc:9755]	AC009133.19	0	0	0	0	0	0	0	0	0	0	0	0	0	0
ENSG00000261962	antisense		AC009133.20	0	0	0	0	0	0	0	0	0	0	0	0	0	0
ENSG00000262756	lincRNA		AC009133.21	1	0	0	0	0	0	0	0	0	0	0	0	0	0
ENSG00000262116	antisense		AC009134.1	0	0	0	0	0	0	0	0	0	0	0	0	0	0
ENSG00000222299	miRNA		AC009142.1	0	0	0	0	0	0	0	0	0	0	0	0	0	0
ENSG00000231876	lincRNA		AC009158.1	2	0	0	0	0	0	0	0	1	2	0	0	0	1
ENSG00000221330	miRNA		AC009159.1	0	0	0	0	0	0	0	0	0	0	0	0	0	0
ENSG00000237901	pseudogene		AC009161.1	0	0	0	0	0	0	0	0	0	0	0	0	0	0
ENSG00000261238	antisense		AC009166.5	0	0	0	0	0	0	0	0	0	0	0	0	0	0
ENSG00000221157	miRNA		AC009196.1	0	0	0	0	0	1	0	0	0	0	0	1	0	0
ENSG00000237442	pseudogene	heterogeneous nuclear ribonucleoprotein A1 pseudogene 57 [Source:HGNC Symbol;Acc:48787]	AC009223.1	0	0	0	0	0	0	0	0	0	0	0	0	1	0
ENSG00000241522	processed_transcript	heterogeneous nuclear ribonucleoprotein A1 pseudogene 57 [Source:HGNC Symbol;Acc:48787]	AC009223.2	0	0	0	0	0	0	0	0	0	0	0	0	0	0
ENSG00000224675	antisense		AC009227.2	1	1	0	0	0	0	0	0	0	0	0	0	0	0
ENSG00000238004	lincRNA		AC009227.3	0	0	0	0	0	0	0	0	0	0	0	0	0	0
ENSG00000242628	antisense		AC009228.1	1	0	1	2	0	0	0	0	1	0	0	2	0	0
ENSG00000227770	pseudogene	ribosomal protein L7 pseudogene 12 [Source:HGNC Symbol;Acc:36611]	AC009229.4	0	0	0	0	0	0	0	0	1	0	0	0	0	0
ENSG00000227292	lincRNA		AC009229.5	0	0	0	0	0	0	0	0	0	0	0	0	0	0
ENSG00000229160	lincRNA		AC009229.6	0	1	0	0	0	0	0	0	0	0	1	0	1	0
ENSG00000225619	lincRNA	MYT1L antisense RNA 1 [Source:HGNC Symbol;Acc:49274]	AC009232.2	0	0	0	0	0	0	0	0	0	0	0	0	0	0
ENSG00000230327	pseudogene		AC009234.1	0	0	0	0	0	0	0	0	0	3	0	0	0	0
ENSG00000216191	miRNA		AC009234.2	0	0	0	0	0	0	0	0	0	0	0	0	0	0
ENSG00000205054	processed_transcript	long intergenic non-protein coding RNA 1121 [Source:HGNC Symbol;Acc:49266]	AC009236.1	0	0	0	0	0	0	1	0	1	0	0	0	0	1
ENSG00000231054	lincRNA		AC009236.2	0	0	0	0	0	0	0	0	0	0	0	0	0	0
ENSG00000233037	pseudogene		AC009237.10	0	0	0	0	0	0	0	0	0	0	0	0	0	0
ENSG00000236431	pseudogene		AC009237.11	0	0	0	0	0	0	0	0	0	0	0	0	0	0
ENSG00000230083	pseudogene		AC009237.13	0	0	0	0	0	0	0	0	0	0	0	0	0	0
ENSG00000236026	pseudogene		AC009237.14	0	0	0	0	0	0	0	0	0	0	0	0	0	0
ENSG00000236750	pseudogene		AC009237.16	0	0	0	0	0	0	0	0	0	0	0	0	0	0
ENSG00000235959	pseudogene		AC009237.17	0	0	0	0	0	0	0	0	0	0	0	0	0	0
ENSG00000223917	pseudogene		AC009237.2	0	0	0	0	0	0	0	0	0	0	0	0	0	0
ENSG00000238162	pseudogene		AC009237.4	0	0	0	0	0	0	0	0	0	0	0	0	0	0
ENSG00000237308	pseudogene		AC009237.5	0	0	0	0	0	0	0	0	0	0	0	0	0	0
ENSG00000224719	pseudogene		AC009237.6	0	0	0	0	0	0	0	0	0	0	0	0	0	0
ENSG00000213283	pseudogene		AC009237.8	0	0	0	0	0	0	0	0	0	0	0	0	0	0
ENSG00000168992	pseudogene	olfactory receptor, family 7, subfamily E, member 102 pseudogene [Source:HGNC Symbol;Acc:15043]	AC009237.9	0	0	0	0	0	0	0	0	0	4	2	7	5	20
ENSG00000248821	pseudogene		AC009238.6	0	0	0	0	0	0	0	0	0	0	0	0	0	0
ENSG00000227120	pseudogene		AC009238.7	0	0	0	0	0	0	0	0	0	0	0	0	0	0
ENSG00000233275	pseudogene		AC009238.8	0	0	0	0	0	0	0	0	0	0	0	0	0	0
ENSG00000230383	pseudogene		AC009245.3	17	0	7	4	2	0	4	2	1	0	0	0	1	2
ENSG00000236212	lincRNA		AC009262.2	0	0	0	0	0	0	0	0	1	4	0	5	1	2
ENSG00000234639	pseudogene		AC009263.2	42	26	59	54	49	34	51	53	86	120	53	104	65	107
ENSG00000234352	antisense	hsa-mir-490 [Source:miRBase;Acc:MI0003125]	AC009264.1	0	0	1	0	0	0	0	0	1	1	1	0	1	1
ENSG00000226045	pseudogene		AC009274.6	1	2	3	1	4	0	2	3	3	2	0	1	1	6
ENSG00000224375	lincRNA		AC009276.4	0	0	1	1	1	0	0	0	0	0	0	0	0	0
ENSG00000233497	pseudogene	heterogeneous nuclear ribonucleoprotein A1 pseudogene 60 [Source:HGNC Symbol;Acc:48790]	AC009294.1	0	0	1	0	0	0	0	0	0	0	0	0	0	1
ENSG00000212001	miRNA		AC009297.1	0	0	0	0	0	0	0	0	0	0	0	0	0	0
ENSG00000221590	miRNA		AC009299.1	0	0	0	0	0	0	0	0	0	0	0	0	0	0
ENSG00000235724	antisense		AC009299.2	8	8	0	3	4	3	21	25	0	3	1	3	19	81
ENSG00000227403	processed_transcript		AC009299.3	0	2	0	0	2	0	3	0	1	4	2	10	3	3
ENSG00000225813	pseudogene		AC009299.4	0	0	0	0	0	0	0	0	0	0	0	0	0	0
ENSG00000232320	pseudogene		AC009299.5	0	17	0	22	1	31	1	25	0	51	0	42	2	39
ENSG00000233868	pseudogene		AC009302.2	18	7	28	36	33	23	17	25	20	42	21	35	24	32
ENSG00000226331	pseudogene		AC009302.4	0	0	0	0	0	0	0	0	0	0	0	0	0	0
ENSG00000235066	antisense		AC009303.1	8	10	0	3	6	4	1	2	1	1	2	1	4	5
ENSG00000224967	pseudogene		AC009303.3	1	0	0	0	0	0	1	1	0	2	0	2	0	2
ENSG00000234579	antisense		AC009305.1	0	1	0	1	0	1	0	0	0	1	0	0	0	0
ENSG00000216093	miRNA		AC009305.2	0	0	0	0	0	0	0	0	0	0	0	0	0	0
ENSG00000225911	pseudogene		AC009310.1	0	0	0	0	0	0	0	0	0	0	0	0	0	0
ENSG00000238207	antisense		AC009312.1	0	0	0	0	0	0	0	0	0	0	0	0	0	0
ENSG00000224467	antisense		AC009313.1	7	6	0	0	1	5	1	3	0	0	0	4	0	5
ENSG00000232337	pseudogene		AC009313.2	0	0	0	0	0	0	0	0	1	0	0	0	0	0
ENSG00000216193	miRNA		AC009336.1	0	0	0	0	0	0	0	0	0	0	0	0	0	0
ENSG00000226363	lincRNA		AC009336.24	0	0	0	0	0	0	0	0	1	0	0	0	0	0
ENSG00000233287	pseudogene		AC009362.2	51	18	84	24	67	39	52	58	61	39	39	34	57	41
ENSG00000183470	protein_coding		AC009365.3	0	0	0	0	0	0	0	0	0	0	0	0	0	0
ENSG00000225881	antisense		AC009365.4	0	0	0	0	0	0	0	0	0	0	0	0	0	0
ENSG00000216895	protein_coding	Protein LOC100506302 [Source:UniProtKB/TrEMBL;Acc:B5MCR4]	AC009403.2	23	7	27	25	27	13	27	21	30	27	11	21	20	26
ENSG00000236255	lincRNA		AC009404.2	26	42	1	12	26	18	116	137	5	14	16	37	129	159
ENSG00000232023	lincRNA		AC009410.1	0	0	0	0	0	0	0	0	0	0	0	0	0	0
ENSG00000228538	lincRNA		AC009411.1	0	0	0	0	0	0	0	0	0	0	0	0	0	0
ENSG00000235537	lincRNA		AC009411.2	0	0	0	0	0	0	0	0	0	0	0	0	0	0
ENSG00000236533	pseudogene		AC009413.2	4	1	5	0	6	1	6	2	1	0	0	0	1	0
ENSG00000233752	pseudogene		AC009414.1	0	0	0	0	0	1	0	0	0	0	1	0	0	1
ENSG00000256309	pseudogene		AC009469.1	0	0	0	0	0	0	0	0	0	0	0	0	0	0
ENSG00000234141	antisense		AC009473.1	7	3	2	0	3	1	2	0	2	1	2	3	2	1
ENSG00000224071	pseudogene		AC009474.1	0	2	3	3	2	1	1	2	1	3	3	5	0	1
ENSG00000230355	pseudogene		AC009474.2	1	0	2	1	0	0	0	1	3	0	0	0	0	0
ENSG00000230559	pseudogene	ribosomal protein L17 pseudogene 12 [Source:HGNC Symbol;Acc:36779]	AC009476.1	0	0	0	0	0	0	0	0	2	0	0	0	0	0
ENSG00000225448	pseudogene		AC009477.7	0	0	0	0	0	0	0	0	0	0	0	0	0	0
ENSG00000225258	lincRNA		AC009478.1	0	0	0	0	0	0	0	0	0	0	0	0	0	0
ENSG00000264976	miRNA		AC009478.2	0	0	0	0	0	0	0	0	0	0	0	0	0	0
ENSG00000265049	miRNA		AC009480.1	0	1	0	0	0	0	0	0	0	0	0	0	0	0
ENSG00000223911	antisense		AC009480.3	0	0	0	0	0	0	0	0	0	0	0	0	0	0
ENSG00000229143	pseudogene		AC009480.4	0	0	0	0	0	0	0	0	0	0	0	0	0	0
ENSG00000224076	antisense		AC009487.4	0	0	0	0	0	0	0	0	0	0	0	0	0	0
ENSG00000251621	processed_transcript		AC009487.5	0	0	0	0	0	0	0	0	0	0	0	0	0	0
ENSG00000235716	pseudogene	keratin 18 pseudogene 46 [Source:HGNC Symbol;Acc:33416]	AC009487.7	0	1	0	1	0	0	0	0	0	0	1	0	0	0
ENSG00000233143	lincRNA		AC009492.1	0	0	0	0	0	0	0	0	0	0	0	0	0	0
ENSG00000216844	pseudogene		AC009494.3	0	0	0	0	0	0	0	0	0	0	0	0	0	1
ENSG00000221234	miRNA		AC009495.1	0	0	0	1	0	0	0	0	0	0	0	0	0	0
ENSG00000235192	lincRNA		AC009495.2	11	18	7	10	16	15	18	29	16	24	13	21	14	30
ENSG00000232411	lincRNA		AC009495.3	0	0	0	0	0	0	0	0	0	0	0	0	1	0
ENSG00000229195	lincRNA		AC009495.4	0	0	0	0	0	0	1	0	0	0	0	0	0	0
ENSG00000237271	lincRNA		AC009498.1	0	0	0	0	0	0	0	0	0	0	0	0	0	0
ENSG00000203386	lincRNA		AC009499.1	0	0	0	0	0	0	0	0	0	1	0	0	0	0
ENSG00000237790	lincRNA		AC009499.2	0	0	0	0	0	0	0	0	0	0	0	0	0	0
ENSG00000236748	pseudogene		AC009500.2	0	0	0	0	0	0	0	0	0	0	0	0	0	0
ENSG00000231609	antisense		AC009501.4	3	2	0	4	3	2	3	1	2	3	1	0	2	4
ENSG00000231802	pseudogene		AC009502.1	2	3	2	1	1	7	4	7	1	1	0	1	1	1
ENSG00000223903	pseudogene	ribosomal protein L23 pseudogene 4 [Source:HGNC Symbol;Acc:36678]	AC009502.2	0	0	0	0	0	0	0	0	1	0	0	0	0	0
ENSG00000235667	lincRNA		AC009502.3	0	0	0	0	0	0	0	0	0	0	0	0	0	0
ENSG00000227308	processed_transcript		AC009502.4	0	0	0	0	0	0	0	0	0	0	0	0	0	0
ENSG00000235522	antisense		AC009505.2	1	1	0	1	0	0	2	0	0	0	0	0	0	1
ENSG00000234162	lincRNA		AC009505.4	0	0	0	0	0	0	0	0	0	0	0	1	0	0
ENSG00000224152	antisense		AC009506.1	381	137	503	166	474	135	258	130	507	249	386	165	220	129
ENSG00000225369	pseudogene		AC009506.2	0	0	0	0	0	0	0	0	0	0	0	0	0	0
ENSG00000227930	lincRNA		AC009508.1	0	0	0	0	0	0	0	0	0	0	0	0	0	0
ENSG00000224469	pseudogene		AC009517.2	0	0	1	0	0	0	0	0	0	0	0	0	1	0
ENSG00000233263	pseudogene		AC009518.2	3	1	7	12	2	5	2	0	15	28	14	14	7	14
ENSG00000236386	pseudogene		AC009518.3	0	0	0	0	1	0	0	0	0	0	0	0	0	0
ENSG00000243416	processed_transcript		AC009518.4	0	0	0	0	0	0	0	0	0	0	0	0	0	0
ENSG00000224865	processed_transcript		AC009518.5	0	0	0	0	0	0	0	0	0	0	0	0	0	0
ENSG00000227197	antisense		AC009518.8	0	1	0	0	0	0	0	0	0	0	0	0	0	0
ENSG00000226063	lincRNA		AC009531.2	0	0	0	0	0	0	0	0	0	0	0	0	0	0
ENSG00000226066	pseudogene		AC009541.1	0	0	0	0	1	0	0	0	0	0	0	4	0	4
ENSG00000231794	antisense		AC009542.2	13	31	3	12	4	7	3	6	2	12	1	14	3	7
ENSG00000238870	miRNA		AC009677.1	0	0	0	0	0	0	0	0	0	1	0	0	0	0
ENSG00000266713	miRNA		AC009695.1	0	0	0	0	0	0	0	0	0	0	0	0	0	0
ENSG00000266016	miRNA		AC009779.1	0	0	0	0	0	0	0	0	0	0	0	0	0	0
ENSG00000220982	miRNA		AC009784.1	0	0	0	0	0	1	0	0	0	0	0	1	0	0
ENSG00000232053	lincRNA		AC009784.3	0	2	0	2	1	0	1	4	1	0	0	4	0	3
ENSG00000236503	pseudogene		AC009784.4	0	0	0	0	0	0	0	0	0	0	0	0	0	0
ENSG00000265835	miRNA		AC009800.1	0	0	0	0	0	0	0	0	0	0	0	0	0	0
ENSG00000268706	protein_coding	Uncharacterized protein [Source:UniProtKB/TrEMBL;Acc:M0QZX6]	AC009802.1	0	0	0	0	0	0	0	0	0	0	0	0	0	0
ENSG00000265063	miRNA		AC009831.1	0	2	0	0	0	0	0	0	0	0	0	0	0	0
ENSG00000221621	miRNA		AC009835.1	0	0	0	0	0	0	0	0	0	0	0	0	0	0
ENSG00000235160	lincRNA		AC009878.2	0	0	0	0	0	0	0	0	0	0	0	0	0	0
ENSG00000264799	miRNA		AC009892.1	0	0	0	0	0	0	0	0	0	0	0	0	0	0
ENSG00000224730	protein_coding	Uncharacterized protein [Source:UniProtKB/TrEMBL;Acc:F2Z374]	AC009892.10	0	0	0	0	0	0	0	0	0	0	0	0	0	0
ENSG00000235181	pseudogene		AC009892.2	2	1	5	0	0	0	0	1	0	2	1	0	0	0
ENSG00000238094	pseudogene		AC009892.5	0	0	0	0	0	0	0	0	0	0	0	0	0	0
ENSG00000237323	pseudogene		AC009892.9	0	0	0	0	0	0	0	0	0	0	0	0	0	0
ENSG00000264969	miRNA		AC009941.1	0	0	0	0	0	0	0	0	0	0	0	0	0	0
ENSG00000234356	pseudogene		AC009945.4	15	7	12	10	18	16	11	11	16	22	12	15	12	11
ENSG00000230073	pseudogene		AC009947.2	0	0	0	0	0	0	0	0	0	0	0	0	0	0
ENSG00000215540	pseudogene		AC009947.3	0	0	0	0	0	0	0	0	0	0	0	0	0	0
ENSG00000197955	processed_transcript		AC009947.4	0	0	0	0	0	0	0	0	0	0	0	0	0	0
ENSG00000236647	pseudogene		AC009947.5	0	0	0	0	0	0	0	0	0	0	0	0	0	0
ENSG00000223960	antisense		AC009948.5	5	12	3	5	6	8	2	1	7	13	6	5	0	5
ENSG00000238082	pseudogene		AC009948.7	50	32	70	32	55	45	57	40	65	85	27	62	53	68
ENSG00000243565	processed_transcript	SP140 nuclear body protein [Source:HGNC Symbol;Acc:17133]	AC009950.1	5	24	1	4	0	4	2	1	1	2	0	4	2	5
ENSG00000225963	antisense		AC009950.2	68	120	18	123	46	57	67	74	39	197	20	113	48	93
ENSG00000176824	pseudogene		AC009951.1	14	60	3	11	3	17	9	21	3	27	3	10	8	20
ENSG00000213410	pseudogene		AC009951.2	0	0	0	1	0	0	0	0	0	1	1	0	0	0
ENSG00000228973	antisense		AC009955.8	0	0	0	0	0	0	0	0	0	0	0	0	0	0
ENSG00000223619	pseudogene		AC009960.1	0	0	0	0	0	0	0	0	0	0	0	0	0	0
ENSG00000233888	pseudogene		AC009960.2	0	0	0	0	0	0	0	0	0	0	0	0	0	0
ENSG00000233311	pseudogene		AC009960.3	0	0	0	0	0	0	0	0	0	0	0	0	0	0
ENSG00000235433	pseudogene		AC009960.4	0	0	1	0	0	0	0	0	0	0	0	0	0	0
ENSG00000237542	pseudogene		AC009960.5	0	0	0	0	0	0	0	0	0	0	0	0	0	0
ENSG00000241221	pseudogene		AC009960.6	0	0	0	0	0	0	0	0	0	0	0	0	0	0
ENSG00000233134	pseudogene		AC009960.7	0	0	0	0	0	0	0	0	0	0	0	0	0	0
ENSG00000230783	pseudogene		AC009961.2	1	1	0	1	2	0	0	2	2	1	0	1	1	2
ENSG00000226266	processed_transcript		AC009961.3	28	22	24	32	13	11	24	37	21	42	24	26	21	35
ENSG00000227055	pseudogene		AC009961.5	2	5	0	0	2	0	0	0	1	5	0	0	0	2
ENSG00000233494	pseudogene		AC009963.3	0	0	0	0	0	0	0	0	0	0	0	0	0	0
ENSG00000227270	pseudogene		AC009963.4	0	0	0	0	0	0	0	0	0	0	0	0	0	0
ENSG00000237745	pseudogene		AC009963.5	0	0	0	0	0	0	0	0	0	0	0	0	0	0
ENSG00000235325	pseudogene		AC009963.6	0	0	2	0	4	0	5	0	2	2	1	2	6	3
ENSG00000235951	pseudogene		AC009965.1	0	0	0	0	0	0	0	0	0	0	0	0	0	0
ENSG00000234714	lincRNA		AC009965.2	0	1	0	0	0	0	0	0	0	0	0	0	0	0
ENSG00000214369	pseudogene		AC009967.3	1	1	0	0	1	0	0	0	0	0	0	0	1	0
ENSG00000234932	pseudogene		AC009969.1	0	0	0	0	0	0	1	0	0	1	0	0	0	0
ENSG00000233953	antisense		AC009970.1	0	0	0	0	0	0	0	1	0	0	0	0	0	0
ENSG00000232625	pseudogene		AC009974.11	0	0	1	0	0	0	0	0	0	0	0	0	1	1
ENSG00000269084	protein_coding	Uncharacterized protein [Source:UniProtKB/TrEMBL;Acc:M0R1T6]	AC009977.1	0	1	0	0	0	0	0	0	0	0	0	0	0	0
ENSG00000221293	miRNA		AC009987.1	0	0	0	0	0	0	0	0	0	0	0	0	0	0
ENSG00000266566	miRNA		AC009994.2	1	1	0	1	0	0	1	0	0	1	0	0	0	0
ENSG00000221218	miRNA		AC009997.1	0	0	0	0	0	0	0	0	0	0	0	0	0	0
ENSG00000225000	antisense		AC010082.2	1	0	0	0	0	0	0	0	0	0	0	0	0	0
ENSG00000229308	lincRNA		AC010084.1	0	0	0	0	0	0	0	0	0	0	0	0	0	0
ENSG00000226918	pseudogene		AC010086.1	0	0	1	0	2	0	0	0	0	0	0	0	1	0
ENSG00000223637	pseudogene	RNA binding motif protein, Y-linked, family 2, member E pseudogene [Source:HGNC Symbol;Acc:23890]	AC010086.4	0	0	0	0	0	0	0	0	0	0	0	0	0	0
ENSG00000236615	pseudogene		AC010086.5	0	0	0	0	0	0	0	0	0	0	0	0	0	0
ENSG00000232606	lincRNA		AC010090.1	2	0	0	0	0	0	2	0	0	1	2	0	0	0
ENSG00000233491	processed_transcript		AC010091.1	0	0	0	0	0	0	0	0	2	0	0	0	0	0
ENSG00000230196	pseudogene		AC010091.4	0	0	0	0	0	0	0	0	0	0	0	0	0	0
ENSG00000266020	miRNA		AC010092.1	0	0	0	0	0	0	0	0	0	0	0	0	0	0
ENSG00000228763	antisense		AC010095.5	0	5	0	0	0	0	1	4	0	2	0	1	1	5
ENSG00000233648	pseudogene		AC010095.6	11	14	43	27	38	18	23	11	65	81	43	46	57	78
ENSG00000235644	pseudogene		AC010095.7	1	0	1	0	0	0	0	0	0	1	0	1	0	0
ENSG00000234597	lincRNA		AC010096.1	0	0	0	0	0	0	0	0	1	0	2	2	0	6
ENSG00000237992	lincRNA		AC010096.2	0	0	0	0	0	0	0	0	0	0	0	0	0	0
ENSG00000237498	lincRNA		AC010105.1	0	0	0	0	0	0	0	0	0	0	0	0	0	0
ENSG00000236107	antisense		AC010127.3	0	2	0	1	0	0	0	0	0	1	0	1	0	1
ENSG00000249194	processed_transcript	sodium channel, voltage-gated, type I, alpha subunit [Source:HGNC Symbol;Acc:10585]	AC010127.4	0	0	0	0	0	0	0	0	0	0	0	1	0	0
ENSG00000224490	processed_transcript	TTC21B antisense RNA 1 [Source:HGNC Symbol;Acc:41115]	AC010127.5	1	1	1	1	0	0	0	1	0	1	0	1	0	0
ENSG00000231539	lincRNA		AC010132.10	0	0	0	0	0	0	0	0	0	0	0	0	0	0
ENSG00000234983	pseudogene		AC010132.11	0	0	0	0	0	0	0	0	0	0	0	0	0	0
ENSG00000223923	antisense		AC010136.2	0	0	0	0	0	0	0	0	0	0	0	0	0	0
ENSG00000264034	miRNA		AC010139.1	1	0	0	0	0	0	0	0	0	0	0	0	0	0
ENSG00000235719	pseudogene		AC010141.1	0	0	0	0	0	0	0	0	0	0	0	0	0	0
ENSG00000242393	pseudogene		AC010141.4	0	0	0	0	0	0	0	0	0	0	0	0	0	0
ENSG00000228257	pseudogene		AC010141.6	0	0	0	0	0	0	0	0	0	0	0	0	0	0
ENSG00000227989	pseudogene		AC010141.8	0	0	0	0	0	0	0	0	0	0	0	0	0	0
ENSG00000223850	lincRNA	MYCN upstream neighbor [Source:HGNC Symbol;Acc:32684]	AC010145.3	0	0	0	0	0	0	0	0	0	0	0	0	0	0
ENSG00000226764	lincRNA		AC010145.4	0	0	0	0	0	0	0	0	0	0	0	0	0	0
ENSG00000229568	pseudogene		AC010146.1	0	0	1	0	0	0	1	0	4	0	0	1	1	3
ENSG00000216081	miRNA		AC010146.2	0	0	0	0	0	0	0	0	0	0	0	0	0	0
ENSG00000235726	processed_transcript		AC010148.1	0	0	0	0	0	0	0	0	0	0	0	0	0	0
ENSG00000235419	processed_transcript		AC010149.4	3	6	0	4	1	0	0	0	0	4	0	4	0	2
ENSG00000218682	pseudogene		AC010150.1	1	6	0	1	0	0	0	1	1	0	0	1	3	2
ENSG00000222070	miRNA		AC010150.2	0	0	0	0	0	0	0	0	0	0	0	0	0	0
ENSG00000240566	pseudogene		AC010153.3	0	0	0	0	0	0	0	0	0	0	0	0	0	0
ENSG00000235895	pseudogene		AC010154.2	0	0	0	0	0	0	0	0	0	0	0	0	0	0
ENSG00000178550	pseudogene		AC010170.1	0	0	0	0	0	0	0	0	0	0	0	0	0	0
ENSG00000264077	miRNA		AC010196.1	0	0	0	0	0	0	0	0	0	0	0	0	0	0
ENSG00000221770	miRNA		AC010203.1	0	0	0	0	0	0	0	0	0	0	0	0	0	0
ENSG00000221313	miRNA		AC010207.1	0	0	0	0	0	0	0	0	0	0	0	0	0	0
ENSG00000239036	miRNA		AC010209.1	0	0	0	0	0	0	0	0	0	0	0	0	0	0
ENSG00000249249	antisense		AC010226.4	3	7	10	2	8	6	3	9	9	10	11	13	4	6
ENSG00000265637	miRNA		AC010235.1	0	0	0	0	0	0	0	0	0	0	0	0	0	0
ENSG00000235253	pseudogene		AC010240.2	19	26	7	12	4	7	3	2	7	10	4	10	1	11
ENSG00000229738	pseudogene		AC010240.3	7	3	11	9	16	12	6	9	23	24	17	19	11	24
ENSG00000197071	pseudogene		AC010243.1	0	0	0	1	1	0	0	0	0	0	0	1	0	1
ENSG00000265122	miRNA		AC010247.1	0	1	0	0	0	0	0	0	0	0	0	1	0	0
ENSG00000251710	miRNA		AC010295.1	0	0	0	0	0	0	0	0	0	0	0	0	0	0
ENSG00000256121	pseudogene		AC010296.1	0	0	0	0	0	0	0	0	0	0	0	0	0	0
ENSG00000221373	miRNA		AC010297.1	0	0	0	0	0	0	0	0	0	0	0	0	0	0
ENSG00000266483	miRNA		AC010311.1	0	0	0	0	0	0	0	0	0	0	0	0	0	0
ENSG00000222805	miRNA		AC010319.1	0	0	0	0	0	0	0	0	0	0	0	0	0	0
ENSG00000265364	miRNA		AC010323.1	0	0	0	0	0	0	0	0	0	0	0	0	0	0
ENSG00000266462	miRNA		AC010327.1	0	0	0	0	0	0	0	0	0	0	0	0	0	0
ENSG00000269808	protein_coding	Uncharacterized protein; cDNA FLJ45856 fis, clone OCBBF2025631 [Source:UniProtKB/TrEMBL;Acc:Q6ZS40]	AC010327.2	0	0	0	0	0	0	0	0	0	0	0	0	0	0
ENSG00000266156	miRNA		AC010329.1	1	1	0	0	1	1	0	0	0	1	0	0	0	1
ENSG00000256989	pseudogene		AC010335.1	0	0	0	0	0	0	0	0	0	0	0	0	0	0
ENSG00000214248	protein_coding	Uncharacterized protein [Source:UniProtKB/TrEMBL;Acc:F5GXD2]	AC010336.1	0	0	0	0	1	0	1	0	0	0	0	2	0	1
ENSG00000212082	miRNA		AC010368.1	0	0	0	0	0	0	0	0	0	0	0	0	0	0
ENSG00000269027	protein_coding		AC010368.2	0	0	0	0	0	0	0	0	0	0	0	0	0	0
ENSG00000223149	miRNA		AC010376.1	0	0	0	0	0	0	0	0	0	0	0	0	0	0
ENSG00000221343	miRNA		AC010422.1	0	0	0	0	0	0	0	0	0	0	0	0	0	0
ENSG00000226926	pseudogene		AC010423.1	0	0	0	0	0	0	0	0	0	0	0	1	0	0
ENSG00000269636	protein_coding		AC010441.1	0	0	0	0	0	0	0	0	0	0	0	0	0	0
ENSG00000221721	miRNA		AC010455.1	0	0	0	0	0	0	0	0	0	0	0	0	0	0
ENSG00000221595	miRNA		AC010458.1	0	0	0	0	0	0	0	0	0	0	0	0	0	0
ENSG00000214784	pseudogene		AC010468.1	3	1	3	1	1	1	0	0	2	4	1	1	2	2
ENSG00000249318	antisense		AC010468.2	0	0	0	0	0	0	0	0	0	0	0	0	0	0
ENSG00000250728	pseudogene		AC010468.3	0	0	0	0	0	0	0	0	1	1	0	0	0	0
ENSG00000235081	pseudogene		AC010492.2	72	68	83	111	94	75	98	59	138	166	88	121	67	139
ENSG00000249189	pseudogene		AC010492.4	1	0	0	0	0	0	0	0	0	0	0	0	1	0
ENSG00000240296	pseudogene		AC010492.5	0	0	0	0	0	0	0	1	0	2	0	0	0	1
ENSG00000267219	antisense		AC010504.2	2	0	0	0	0	0	0	0	0	3	0	0	0	0
ENSG00000206082	pseudogene	long intergenic non-protein coding RNA 1002 [Source:HGNC Symbol;Acc:38538]	AC010507.5	24	7	3	0	2	2	6	1	0	0	0	1	0	0
ENSG00000240197	pseudogene		AC010518.3	2	1	3	0	2	0	0	0	0	0	0	0	2	0
ENSG00000269304	pseudogene		AC010522.1	103	75	127	96	130	90	111	98	115	149	96	108	81	101
ENSG00000268686	antisense		AC010524.2	0	0	0	0	0	1	0	0	1	0	0	0	2	0
ENSG00000268157	antisense		AC010524.4	0	0	0	0	0	0	0	0	0	0	0	0	0	0
ENSG00000203305	pseudogene		AC010525.1	0	0	0	0	0	0	0	0	0	0	0	0	0	0
ENSG00000211571	miRNA		AC010525.2	1	2	0	0	0	1	0	1	1	0	0	0	0	0
ENSG00000267117	antisense		AC010525.4	9	21	2	9	11	11	0	8	3	16	4	9	1	5
ENSG00000267689	pseudogene		AC010525.5	2	0	0	1	0	0	0	0	0	3	0	0	1	0
ENSG00000267183	lincRNA		AC010525.6	3	17	1	8	4	4	7	10	2	11	0	10	1	9
ENSG00000267018	lincRNA		AC010525.7	10	20	1	1	2	6	2	2	1	4	3	2	6	5
ENSG00000264645	miRNA		AC010528.1	0	0	0	0	0	0	0	0	0	0	0	0	0	0
ENSG00000226180	protein_coding	Uncharacterized protein; cDNA FLJ45526 fis, clone BRTHA2027227 [Source:UniProtKB/TrEMBL;Acc:Q6ZSH4]	AC010536.1	0	0	0	1	0	1	0	0	1	1	1	0	0	2
ENSG00000265209	miRNA		AC010543.1	0	0	0	0	0	0	0	0	0	0	0	0	0	0
ENSG00000223123	miRNA		AC010546.1	0	0	0	0	0	0	0	0	0	0	0	0	0	0
ENSG00000265704	miRNA		AC010595.1	0	0	0	0	0	0	0	0	0	0	0	0	0	0
ENSG00000222086	miRNA		AC010609.1	0	0	0	0	0	0	0	0	0	0	0	0	0	0
ENSG00000256240	pseudogene		AC010620.1	0	0	0	0	0	0	0	0	0	0	0	0	0	0
ENSG00000267443	processed_transcript		AC010641.1	0	0	0	0	0	0	0	0	0	0	0	0	0	0
ENSG00000267216	protein_coding	Uncharacterized protein [Source:UniProtKB/TrEMBL;Acc:K7EQD1]	AC010642.1	1	14	4	10	7	8	8	6	8	16	4	14	4	9
ENSG00000269794	pseudogene		AC010642.2	1	0	0	4	1	0	1	0	1	3	0	1	0	1
ENSG00000269095	protein_coding	Uncharacterized protein [Source:UniProtKB/TrEMBL;Acc:M0R384]	AC010646.3	0	0	0	0	0	0	0	0	0	0	0	0	0	0
ENSG00000267448	antisense		AC010649.1	0	0	0	0	0	0	0	0	0	0	0	0	0	0
ENSG00000232383	pseudogene		AC010677.5	1	3	5	5	1	3	4	1	11	10	2	8	5	7
ENSG00000223517	lincRNA		AC010723.1	0	1	0	0	0	0	0	0	0	0	0	0	0	0
ENSG00000266220	miRNA		AC010723.2	0	0	0	0	0	0	0	0	0	0	0	0	0	0
ENSG00000221517	miRNA		AC010724.1	0	0	0	0	0	0	0	0	0	0	0	0	0	0
ENSG00000242540	processed_transcript		AC010729.1	0	0	0	0	0	0	0	0	0	0	0	0	0	0
ENSG00000236106	lincRNA		AC010729.2	0	0	0	0	0	0	0	0	1	0	0	0	1	1
ENSG00000237266	lincRNA		AC010729.3	0	0	0	0	0	0	1	0	0	0	0	0	0	0
ENSG00000228577	antisense		AC010731.2	0	0	0	0	0	0	0	0	0	0	0	0	0	0
ENSG00000231653	antisense		AC010731.3	0	0	0	0	0	0	0	0	0	0	0	0	0	0
ENSG00000235118	antisense		AC010731.4	0	0	0	0	0	0	0	0	0	0	0	0	0	0
ENSG00000213083	pseudogene		AC010731.6	0	0	2	0	0	1	4	2	4	4	2	8	1	4
ENSG00000228414	processed_transcript		AC010733.4	0	2	0	1	0	1	0	0	2	1	0	0	0	0
ENSG00000232713	pseudogene		AC010733.5	11	18	1	9	6	9	5	11	7	6	2	6	5	23
ENSG00000237024	pseudogene		AC010733.7	0	1	0	0	1	0	0	0	0	0	0	0	0	0
ENSG00000221372	miRNA		AC010739.1	0	0	0	0	0	0	0	0	0	0	0	0	0	0
ENSG00000238065	pseudogene		AC010740.1	0	0	0	0	0	0	0	0	2	0	0	0	0	0
ENSG00000232548	lincRNA		AC010744.1	0	0	0	0	0	0	0	0	0	0	0	0	0	0
ENSG00000226041	lincRNA		AC010745.1	0	0	1	0	0	0	0	0	3	3	0	4	1	2
ENSG00000228876	lincRNA		AC010745.2	0	0	0	0	0	0	0	0	0	0	0	0	0	0
ENSG00000231266	lincRNA		AC010745.3	0	0	0	0	0	0	0	0	0	0	0	0	0	0
ENSG00000232444	lincRNA		AC010745.4	0	0	0	0	0	0	0	0	0	0	0	0	0	0
ENSG00000225979	antisense		AC010746.3	0	1	1	1	3	1	0	2	1	4	3	1	1	5
ENSG00000237824	pseudogene		AC010747.2	0	0	0	0	0	0	0	0	0	0	0	0	0	0
ENSG00000221389	miRNA		AC010754.1	0	0	0	0	0	0	0	0	0	0	0	0	0	0
ENSG00000269182	protein_coding		AC010760.1	0	0	0	0	0	0	0	0	0	0	0	0	0	0
ENSG00000265840	antisense		AC010761.10	0	0	0	0	0	0	0	0	0	0	0	0	0	0
ENSG00000265205	antisense		AC010761.13	25	63	2	19	7	9	17	17	3	26	2	31	13	45
ENSG00000267729	antisense		AC010761.14	0	0	0	0	0	0	0	0	0	0	0	0	0	0
ENSG00000265073	antisense		AC010761.6	0	0	0	0	0	0	0	0	0	0	0	0	0	0
ENSG00000264577	antisense		AC010761.8	4	4	4	4	0	0	0	1	2	5	1	4	3	1
ENSG00000265474	antisense		AC010761.9	0	1	0	2	0	0	0	0	0	0	0	0	0	0
ENSG00000251879	miRNA		AC010874.1	0	0	0	0	0	0	0	0	0	0	0	0	0	0
ENSG00000269291	protein_coding	Uncharacterized protein [Source:UniProtKB/TrEMBL;Acc:M0R234]	AC010877.1	1	0	0	0	1	0	0	0	0	0	0	0	0	0
ENSG00000225402	pseudogene		AC010878.3	120	146	63	128	191	152	412	384	85	271	151	396	456	770
ENSG00000224400	lincRNA		AC010880.1	0	0	0	0	0	0	0	0	0	0	0	0	0	0
ENSG00000234936	antisense		AC010883.5	1	4	0	6	4	2	4	5	0	5	2	4	2	5
ENSG00000224509	antisense		AC010884.1	0	0	0	0	0	0	0	0	0	0	0	0	0	0
ENSG00000263685	miRNA		AC010884.2	0	0	0	0	0	0	0	0	0	0	0	0	0	0
ENSG00000224414	pseudogene		AC010886.2	0	0	0	0	0	0	0	0	7	40	21	62	34	90
ENSG00000251849	miRNA		AC010887.1	0	0	0	0	0	0	0	0	0	0	0	0	0	0
ENSG00000226953	processed_transcript		AC010890.1	0	0	0	0	0	0	0	0	0	0	0	0	0	0
ENSG00000228379	lincRNA		AC010891.2	0	0	0	0	0	0	0	0	0	0	0	0	0	0
ENSG00000226853	lincRNA		AC010894.3	2	9	7	1	2	6	5	6	6	5	2	6	4	8
ENSG00000179997	pseudogene		AC010894.4	7	10	11	12	12	9	2	12	14	20	6	12	7	16
ENSG00000237798	antisense		AC010894.5	14	15	2	6	3	4	2	4	6	5	2	3	7	3
ENSG00000232479	pseudogene		AC010900.2	0	0	0	0	0	0	0	0	0	0	0	0	0	0
ENSG00000213774	pseudogene		AC010904.1	1	24	10	16	9	26	5	14	8	44	9	30	3	27
ENSG00000237370	antisense		AC010907.2	0	0	0	0	0	0	0	0	0	0	0	0	0	0
ENSG00000224661	antisense		AC010907.5	0	0	0	0	0	0	0	0	0	0	0	0	1	0
ENSG00000253011	miRNA		AC010928.1	0	0	0	0	0	0	0	0	0	0	0	0	0	0
ENSG00000221030	miRNA		AC010930.1	2	0	0	0	0	0	0	0	0	0	0	1	0	0
ENSG00000232668	pseudogene		AC010967.1	0	0	0	0	0	0	0	0	0	0	0	0	0	0
ENSG00000228033	lincRNA		AC010967.2	0	0	0	0	0	0	0	0	0	0	0	0	0	0
ENSG00000232604	lincRNA		AC010967.3	0	0	0	0	0	0	0	0	0	0	0	0	0	0
ENSG00000188525	antisense		AC010969.1	0	0	0	1	0	0	0	0	1	0	0	0	0	0
ENSG00000251966	miRNA		AC010970.1	0	0	0	0	0	0	0	0	0	0	0	0	0	0
ENSG00000234686	lincRNA		AC010971.1	0	0	0	0	0	0	0	0	0	0	0	0	0	1
ENSG00000230065	antisense		AC010974.3	0	0	0	0	0	0	0	0	0	0	0	0	0	0
ENSG00000229385	antisense		AC010975.1	0	0	0	0	0	0	0	0	0	0	0	0	0	0
ENSG00000230237	pseudogene		AC010975.2	1	0	0	0	0	0	0	0	0	0	0	0	0	0
ENSG00000231731	antisense		AC010976.2	3	1	2	13	1	1	0	4	6	6	0	1	3	1
ENSG00000237732	pseudogene		AC010980.2	0	2	0	0	0	0	0	1	0	0	0	2	1	1
ENSG00000234199	lincRNA		AC010982.1	3	6	2	8	5	6	3	3	2	10	1	1	4	5
ENSG00000235242	lincRNA		AC010982.2	0	0	0	0	0	0	0	0	2	0	0	0	0	0
ENSG00000235056	lincRNA		AC010983.1	0	0	0	0	0	0	0	0	1	3	0	2	0	0
ENSG00000230646	pseudogene	Kruppel-like factor 2 pseudogene 2 [Source:HGNC Symbol;Acc:49281]	AC010984.3	0	0	0	0	0	0	0	0	0	0	0	0	0	0
ENSG00000223349	pseudogene	Kruppel-like factor 2 pseudogene 3 [Source:HGNC Symbol;Acc:49282]	AC010984.4	0	0	0	0	0	0	0	0	0	0	0	0	0	0
ENSG00000235495	lincRNA		AC010987.5	0	0	0	0	0	0	0	0	0	0	0	0	0	0
ENSG00000237013	lincRNA		AC010987.6	0	0	0	0	0	0	0	0	0	0	0	0	0	0
ENSG00000222586	miRNA		AC010999.1	0	0	0	0	0	0	0	0	0	0	0	0	0	0
ENSG00000264277	miRNA		AC011073.1	0	0	0	0	0	0	0	0	0	0	0	0	0	0
ENSG00000225582	lincRNA		AC011193.1	0	0	0	0	0	0	0	0	0	0	0	0	0	0
ENSG00000235518	lincRNA		AC011196.3	1	0	0	0	0	0	0	0	1	0	0	0	0	0
ENSG00000225253	pseudogene		AC011225.1	1	0	4	0	0	1	0	2	6	13	3	21	2	19
ENSG00000232089	pseudogene		AC011233.2	0	0	0	0	0	1	0	0	0	3	4	7	0	7
ENSG00000224361	protein_coding	Uncharacterized protein [Source:UniProtKB/TrEMBL;Acc:C9JNN6]	AC011239.1	0	0	0	0	0	0	0	0	0	0	0	0	0	0
ENSG00000229695	pseudogene		AC011242.5	11	3	4	5	4	3	3	1	25	34	4	55	2	61
ENSG00000223658	pseudogene		AC011242.6	0	0	0	0	0	0	0	0	0	0	0	0	0	0
ENSG00000223430	lincRNA		AC011243.1	0	0	0	0	0	0	0	0	0	0	0	1	0	0
ENSG00000235586	antisense		AC011247.3	2	0	1	0	1	0	0	0	0	1	0	0	1	1
ENSG00000236510	antisense		AC011284.3	1	0	0	0	0	0	0	0	0	0	0	0	0	0
ENSG00000232328	lincRNA		AC011286.1	0	0	0	0	0	0	0	0	0	0	0	0	0	0
ENSG00000229618	lincRNA		AC011288.2	0	0	1	0	0	0	0	0	0	0	0	0	0	0
ENSG00000227172	antisense		AC011290.4	0	0	0	0	0	0	0	0	0	0	0	0	0	1
ENSG00000236015	pseudogene		AC011290.5	10	12	25	17	8	12	9	8	28	34	16	33	12	31
ENSG00000265161	miRNA		AC011293.1	0	0	0	0	0	0	0	0	0	0	0	0	0	0
ENSG00000233539	protein_coding	Uncharacterized protein [Source:UniProtKB/TrEMBL;Acc:C9J2X1]	AC011294.3	0	0	0	0	0	0	0	0	0	1	0	0	0	0
ENSG00000268822	protein_coding	HCG2013738; Uncharacterized protein [Source:UniProtKB/TrEMBL;Acc:Q8TAU7]	AC011298.1	0	0	0	0	0	0	0	0	0	0	0	0	0	0
ENSG00000219159	lincRNA		AC011298.2	0	0	0	0	0	0	0	0	0	0	0	0	0	0
ENSG00000229805	lincRNA		AC011306.1	0	0	0	0	0	0	0	0	0	0	0	0	0	0
ENSG00000226702	lincRNA		AC011306.2	0	0	0	0	0	0	0	0	0	0	0	0	0	0
ENSG00000268857	protein_coding		AC011308.1	0	0	0	0	0	0	0	0	0	0	0	0	0	0
ENSG00000264749	miRNA		AC011313.1	0	0	0	0	0	0	0	0	0	0	0	0	0	0
ENSG00000233487	pseudogene		AC011322.1	0	0	0	0	0	0	0	0	0	0	0	0	0	0
ENSG00000240430	processed_transcript	creatine kinase, mitochondrial 1B [Source:HGNC Symbol;Acc:1995]	AC011330.12	0	0	0	0	0	0	0	0	0	0	0	0	0	0
ENSG00000249839	pseudogene		AC011330.5	1	0	0	0	0	0	0	0	1	0	0	0	0	0
ENSG00000224677	pseudogene	protein disulfide isomerase family A, member 3 pseudogene 2 [Source:HGNC Symbol;Acc:49403]	AC011330.6	0	0	0	0	0	0	0	0	0	0	0	0	0	0
ENSG00000253311	lincRNA		AC011343.1	0	0	0	0	0	0	0	0	2	4	2	6	2	5
ENSG00000265875	miRNA		AC011357.1	0	0	0	0	0	0	0	0	0	0	0	0	0	0
ENSG00000239192	miRNA		AC011363.1	0	0	0	0	0	0	0	0	0	0	0	0	0	0
ENSG00000254106	protein_coding	Uncharacterized protein [Source:UniProtKB/TrEMBL;Acc:E5RJE8]	AC011366.3	0	0	0	0	0	0	0	0	0	1	0	0	0	0
ENSG00000264890	miRNA		AC011379.1	0	0	0	0	0	0	2	0	0	0	0	0	0	0
ENSG00000197830	pseudogene		AC011385.1	21	42	0	12	6	16	9	14	1	11	8	25	7	18
ENSG00000232129	pseudogene		AC011385.2	1	3	0	0	0	1	0	2	0	1	0	1	3	1
ENSG00000248696	pseudogene		AC011406.2	0	0	0	0	1	0	0	0	0	0	2	2	0	0
ENSG00000216127	miRNA		AC011407.1	0	0	0	0	0	0	0	0	0	0	0	0	0	0
ENSG00000264303	miRNA		AC011410.1	0	0	0	0	0	0	0	0	0	0	0	0	0	0
ENSG00000265104	miRNA		AC011416.1	0	0	0	0	0	0	0	0	0	0	0	0	0	0
ENSG00000223539	pseudogene		AC011431.1	0	0	0	0	0	0	0	0	0	0	0	0	0	0
ENSG00000263840	miRNA		AC011431.2	0	0	0	0	0	0	0	0	0	0	0	0	0	0
ENSG00000265023	miRNA		AC011450.1	0	0	0	0	0	0	0	0	0	0	0	0	0	0
ENSG00000265569	miRNA		AC011453.1	0	0	0	0	0	0	0	0	0	0	0	0	0	0
ENSG00000221504	miRNA		AC011456.1	0	0	0	0	0	0	0	0	0	0	0	0	0	0
ENSG00000221258	miRNA		AC011465.1	0	0	0	0	0	0	0	0	0	0	0	0	0	0
ENSG00000221790	miRNA		AC011467.1	0	0	0	0	0	0	0	0	0	0	0	0	0	0
ENSG00000226104	protein_coding	Uncharacterized protein [Source:UniProtKB/TrEMBL;Acc:H0Y7T2]	AC011475.1	5	7	1	3	1	1	0	0	2	7	1	6	2	1
ENSG00000265339	miRNA		AC011477.1	0	0	0	0	0	0	0	0	0	0	0	0	0	0
ENSG00000223148	miRNA		AC011478.1	0	0	0	0	0	0	0	0	0	0	0	0	0	0
ENSG00000204850	protein_coding	Uncharacterized protein; cDNA FLJ42076 fis, clone SYNOV2018921 [Source:UniProtKB/TrEMBL;Acc:Q6ZVU4]	AC011484.1	0	0	0	0	0	0	0	0	0	0	0	0	0	0
ENSG00000220693	pseudogene		AC011498.1	1	1	1	0	0	0	0	0	0	0	0	0	0	0
ENSG00000263995	miRNA		AC011499.1	0	0	0	0	0	0	0	0	0	0	0	0	0	0
ENSG00000213922	protein_coding	Interleukin-like; Uncharacterized protein [Source:UniProtKB/TrEMBL;Acc:Q1AN28]	AC011500.1	0	3	2	0	0	0	0	0	1	0	1	1	1	0
ENSG00000268833	antisense		AC011513.4	0	6	4	6	1	2	2	3	3	9	1	4	2	6
ENSG00000225370	pseudogene		AC011515.2	1	0	0	0	0	0	0	0	0	1	0	0	0	0
ENSG00000269796	lincRNA		AC011516.1	0	0	0	0	0	0	0	0	0	0	0	0	0	0
ENSG00000268038	lincRNA		AC011516.2	0	0	0	0	0	0	0	0	0	0	0	0	0	0
ENSG00000267204	lincRNA		AC011518.1	0	0	0	0	0	0	0	0	0	0	0	0	0	0
ENSG00000267133	lincRNA		AC011518.2	0	0	0	0	0	0	0	0	0	0	0	0	0	0
ENSG00000267968	antisense		AC011523.2	0	0	0	0	0	0	0	0	0	0	0	0	0	0
ENSG00000267528	lincRNA		AC011524.1	0	0	0	0	0	0	0	0	0	0	0	1	0	1
ENSG00000267027	lincRNA		AC011524.2	0	0	0	1	0	0	0	0	0	0	0	0	0	0
ENSG00000267240	lincRNA		AC011524.3	0	1	0	0	0	0	0	0	2	5	0	0	2	12
ENSG00000261400	lincRNA		AC011525.2	0	0	0	0	0	1	0	0	1	2	0	2	0	3
ENSG00000267465	lincRNA		AC011525.4	0	0	0	0	0	0	0	0	0	0	0	0	0	0
ENSG00000267107	lincRNA		AC011526.1	0	2	0	0	0	0	0	0	1	2	0	2	0	5
ENSG00000268434	protein_coding	Uncharacterized protein [Source:UniProtKB/TrEMBL;Acc:M0QX08]	AC011530.4	0	0	0	0	0	0	0	0	0	0	0	0	0	0
ENSG00000268673	lincRNA		AC011537.3	0	0	0	0	0	0	0	1	0	0	0	0	0	0
ENSG00000268423	protein_coding	Uncharacterized protein [Source:UniProtKB/TrEMBL;Acc:M0QY19]	AC011551.3	1	1	0	0	0	0	0	0	0	0	0	0	1	1
ENSG00000267020	antisense		AC011558.5	0	0	0	0	0	0	0	0	0	0	0	0	0	0
ENSG00000263690	miRNA		AC011591.1	0	0	0	0	0	0	0	0	0	0	0	0	0	0
ENSG00000223436	antisense		AC011625.1	0	0	0	0	0	0	0	0	0	0	0	0	0	0
ENSG00000252093	miRNA		AC011626.1	0	0	0	0	0	0	0	0	0	0	0	0	0	0
ENSG00000259252	lincRNA		AC011648.1	0	0	0	0	0	0	0	0	0	0	0	0	0	0
ENSG00000265219	miRNA		AC011652.1	0	0	0	0	0	0	0	0	0	0	0	0	0	0
ENSG00000266096	miRNA		AC011652.2	0	0	0	0	0	0	0	0	0	0	0	0	0	0
ENSG00000216522	pseudogene		AC011718.1	0	0	0	0	1	0	0	0	0	0	0	0	0	0
ENSG00000223579	lincRNA		AC011718.2	0	0	0	0	0	0	0	0	0	0	0	0	0	0
ENSG00000227005	lincRNA		AC011718.3	0	0	0	0	0	0	0	0	0	0	0	0	0	0
ENSG00000204196	pseudogene		AC011737.2	0	0	0	0	0	0	0	0	0	0	0	0	0	0
ENSG00000252308	miRNA		AC011738.1	0	0	0	0	0	0	0	0	0	0	0	0	0	0
ENSG00000231638	antisense		AC011738.4	0	0	1	0	0	0	1	0	2	0	0	0	1	0
ENSG00000231655	pseudogene		AC011742.3	2	3	0	0	2	1	0	0	0	3	1	0	0	0
ENSG00000227133	pseudogene		AC011742.5	0	0	0	0	0	0	0	0	0	1	0	0	0	0
ENSG00000231435	lincRNA		AC011747.3	5	3	1	1	1	3	1	3	1	4	0	1	0	0
ENSG00000236008	lincRNA		AC011747.4	31	25	6	12	14	16	10	11	14	18	6	12	12	17
ENSG00000231083	lincRNA		AC011747.6	0	1	0	0	0	0	0	0	0	0	0	0	0	0
ENSG00000235092	antisense		AC011747.7	3	0	0	1	5	0	3	2	2	1	5	3	4	0
ENSG00000212025	miRNA		AC011748.1	0	0	0	0	0	0	0	0	0	0	0	0	0	0
ENSG00000231204	lincRNA		AC011752.1	0	0	0	0	0	0	0	0	0	0	0	0	0	0
ENSG00000230696	processed_transcript		AC011753.5	0	1	1	0	0	0	0	0	0	0	0	0	0	0
ENSG00000230603	pseudogene		AC011753.6	0	0	1	0	0	0	0	0	2	0	0	0	0	1
ENSG00000231099	pseudogene	BMS1 pseudogene 19 [Source:HGNC Symbol;Acc:49163]	AC011753.7	0	0	0	0	0	0	0	0	0	0	0	0	0	0
ENSG00000224879	processed_transcript		AC011754.1	0	0	0	0	0	0	0	0	0	0	0	0	0	0
ENSG00000269686	protein_coding	HCG2006742; Protein LOC100996685 [Source:UniProtKB/TrEMBL;Acc:M0R3G2]	AC011755.1	0	0	0	0	0	0	0	0	0	0	0	0	0	0
ENSG00000234073	pseudogene		AC011816.1	3	6	1	6	4	0	0	1	1	2	0	4	0	1
ENSG00000229233	lincRNA		AC011891.5	0	0	0	0	0	0	0	0	0	0	0	0	0	0
ENSG00000226806	antisense		AC011893.3	0	0	3	0	0	0	0	1	11	13	0	49	0	102
ENSG00000265629	protein_coding	Uncharacterized protein [Source:UniProtKB/TrEMBL;Acc:J3QQN5]	AC011897.1	0	0	0	0	0	0	0	0	0	0	0	0	0	0
ENSG00000228505	lincRNA		AC011897.2	0	0	0	0	0	0	0	0	0	0	0	0	0	0
ENSG00000231980	antisense		AC011899.10	0	0	0	0	1	0	1	0	1	0	0	0	0	0
ENSG00000233038	antisense		AC011899.9	156	38	107	40	135	29	71	23	112	51	84	51	55	35
ENSG00000224612	lincRNA		AC011901.2	0	0	0	0	0	0	0	0	0	0	0	0	0	0
ENSG00000257073	pseudogene		AC011933.1	0	0	0	0	0	0	0	0	0	0	0	0	0	0
ENSG00000228007	pseudogene		AC011933.2	3	11	0	1	2	1	1	1	3	4	1	3	0	1
ENSG00000265583	miRNA		AC011994.1	0	0	0	0	0	0	0	0	0	0	0	0	0	0
ENSG00000237720	lincRNA		AC011995.1	0	0	0	0	0	0	0	0	0	0	0	0	1	0
ENSG00000228391	lincRNA		AC011995.3	0	0	0	0	0	1	0	0	1	1	1	9	0	8
ENSG00000222017	protein_coding	Uncharacterized protein [Source:UniProtKB/TrEMBL;Acc:B9A002]	AC011997.1	0	0	0	0	0	0	0	0	0	0	0	0	0	0
ENSG00000236664	processed_transcript		AC011998.1	0	0	0	0	0	0	0	0	0	0	0	0	0	0
ENSG00000229744	pseudogene		AC011998.2	0	0	0	0	0	0	0	0	0	0	0	0	0	0
ENSG00000227241	pseudogene		AC011998.4	4	0	5	1	1	1	2	0	23	31	3	22	0	31
ENSG00000214070	pseudogene		AC011999.1	0	0	0	0	0	0	0	0	0	0	0	0	0	0
ENSG00000266259	miRNA		AC012003.1	0	0	0	0	0	0	0	0	0	0	0	0	0	0
ENSG00000252570	miRNA	golgin A2 pseudogene 2, Y-linked [Source:HGNC Symbol;Acc:16479]	AC012005.1	0	0	0	0	0	0	0	0	0	0	0	0	0	0
ENSG00000172332	pseudogene		AC012005.2	0	0	0	0	0	0	0	0	0	0	0	0	0	0
ENSG00000221232	miRNA		AC012047.1	0	0	0	0	0	0	0	0	0	0	0	0	0	0
ENSG00000221202	miRNA		AC012050.1	0	0	0	0	0	0	0	0	0	0	0	0	0	0
ENSG00000227047	lincRNA		AC012065.4	0	0	0	0	0	0	0	0	0	0	0	0	0	0
ENSG00000233416	pseudogene		AC012065.5	0	1	1	1	0	0	2	0	1	0	0	2	1	1
ENSG00000260396	lincRNA		AC012065.7	0	0	0	0	0	0	0	0	0	0	0	0	0	0
ENSG00000213197	pseudogene		AC012066.1	11	11	30	17	17	16	11	9	22	23	8	32	14	18
ENSG00000269464	protein_coding		AC012067.1	0	0	0	0	0	0	0	0	0	0	0	0	0	0
ENSG00000179061	pseudogene		AC012074.1	0	0	0	0	1	0	0	0	0	1	0	0	1	1
ENSG00000235072	processed_transcript		AC012074.2	0	0	2	0	0	0	1	0	0	0	1	0	0	1
ENSG00000231722	pseudogene		AC012075.1	0	0	0	0	0	0	0	0	1	1	0	0	0	0
ENSG00000235519	lincRNA		AC012075.2	0	0	0	0	0	0	0	0	0	0	0	0	0	1
ENSG00000218410	pseudogene		AC012078.2	0	0	1	0	1	0	0	0	0	0	0	0	0	0
ENSG00000216123	miRNA		AC012119.1	0	0	0	0	0	0	0	0	0	0	0	0	0	0
ENSG00000228835	protein_coding	Uncharacterized protein [Source:UniProtKB/TrEMBL;Acc:C9JWB5]	AC012123.1	0	0	0	0	0	0	0	0	0	0	0	0	1	0
ENSG00000234327	processed_transcript		AC012146.7	0	0	1	0	0	0	0	0	0	3	2	1	0	2
ENSG00000222481	miRNA		AC012150.1	0	0	0	0	0	0	0	0	0	0	0	0	0	0
ENSG00000221257	miRNA		AC012175.1	0	0	0	0	0	0	0	0	0	0	0	0	0	0
ENSG00000263441	miRNA		AC012181.1	0	3	0	0	0	0	0	0	0	0	0	0	0	0
ENSG00000233863	protein_coding	Uncharacterized protein [Source:UniProtKB/TrEMBL;Acc:Q7Z2V2]	AC012215.1	0	0	0	0	0	0	0	0	0	0	0	0	0	0
ENSG00000221704	miRNA		AC012305.1	0	0	0	0	0	0	0	0	0	0	0	0	0	0
ENSG00000204399	pseudogene		AC012306.2	4	2	3	1	1	2	5	2	12	12	5	15	7	15
ENSG00000228873	lincRNA		AC012307.2	2	3	0	3	1	2	2	2	0	1	0	1	1	3
ENSG00000204685	processed_transcript	STARD7 antisense RNA 1 [Source:HGNC Symbol;Acc:40827]	AC012307.3	57	93	13	65	21	44	26	65	16	123	14	81	29	77
ENSG00000226686	lincRNA		AC012309.5	1	0	0	0	0	0	0	0	0	0	0	0	0	0
ENSG00000269855	protein_coding	uncharacterized protein LOC646862 [Source:RefSeq peptide;Acc:NP_001182064]	AC012313.1	0	0	0	1	1	0	0	0	2	0	0	1	2	1
ENSG00000224579	pseudogene		AC012314.19	20	53	31	36	20	41	12	19	18	49	20	58	17	20
ENSG00000223660	antisense		AC012314.20	3	4	0	10	2	3	1	1	1	5	1	2	3	2
ENSG00000237017	antisense		AC012314.8	8	6	13	9	6	6	7	9	19	9	13	6	9	9
ENSG00000224310	lincRNA		AC012317.1	0	1	0	1	0	0	0	0	0	0	1	2	0	1
ENSG00000224543	pseudogene	small nuclear ribonucleoprotein polypeptide G pseudogene 15 [Source:HGNC Symbol;Acc:49371]	AC012318.3	0	0	0	1	0	2	1	0	0	0	0	1	0	1
ENSG00000261028	lincRNA		AC012322.1	0	0	0	0	0	0	0	0	0	0	0	0	0	0
ENSG00000265224	miRNA		AC012353.1	0	0	0	0	0	0	0	0	0	0	0	0	0	0
ENSG00000225156	antisense		AC012354.6	0	1	0	0	0	0	0	0	0	0	0	0	0	0
ENSG00000231848	pseudogene		AC012354.8	18	27	42	18	24	26	27	27	32	51	22	45	40	42
ENSG00000227799	pseudogene		AC012358.4	1	1	2	1	0	2	0	0	1	2	2	0	0	0
ENSG00000203327	antisense		AC012358.7	1	0	0	0	0	0	0	0	0	0	0	0	0	1
ENSG00000240401	antisense		AC012358.8	5	10	15	15	14	17	17	14	17	13	6	20	14	20
ENSG00000268556	protein_coding		AC012360.1	0	0	0	0	0	0	0	0	0	0	0	0	0	0
ENSG00000268809	protein_coding	LOC644617 protein; Uncharacterized protein [Source:UniProtKB/TrEMBL;Acc:Q96FE4]	AC012360.2	0	0	0	0	0	0	0	0	0	0	0	0	0	0
ENSG00000235319	lincRNA		AC012360.4	0	0	0	0	0	0	0	0	0	0	0	0	0	0
ENSG00000238273	antisense		AC012360.6	0	0	0	0	0	0	0	0	0	0	0	0	0	0
ENSG00000236436	lincRNA		AC012361.1	0	0	0	0	0	0	0	0	1	0	0	1	1	1
ENSG00000265454	miRNA		AC012362.1	0	0	0	0	0	0	0	0	0	0	0	0	0	0
ENSG00000213081	pseudogene		AC012362.3	7	2	10	0	2	2	3	0	52	88	28	104	16	37
ENSG00000243104	pseudogene		AC012363.10	0	1	0	0	0	0	0	0	0	1	0	0	1	0
ENSG00000235840	lincRNA		AC012363.13	0	3	1	1	0	3	3	1	1	2	0	1	0	0
ENSG00000224789	antisense		AC012363.4	0	0	0	0	1	1	0	0	0	1	0	0	0	0
ENSG00000236878	pseudogene		AC012363.7	2	9	0	1	0	0	0	2	1	0	0	1	0	0
ENSG00000227788	pseudogene		AC012363.8	1	2	1	2	0	2	0	1	0	1	0	4	1	2
ENSG00000228898	pseudogene		AC012365.3	0	0	0	0	0	0	0	0	0	0	0	0	0	0
ENSG00000228079	lincRNA		AC012368.1	17	38	3	10	18	19	11	25	8	36	9	25	22	20
ENSG00000232693	processed_transcript		AC012370.2	1	2	0	0	0	0	0	0	2	1	0	0	1	0
ENSG00000234255	lincRNA		AC012370.3	0	0	0	0	0	0	0	0	0	1	0	0	1	0
ENSG00000235883	pseudogene		AC012379.1	0	0	0	0	0	0	0	0	0	0	0	0	0	0
ENSG00000265463	miRNA		AC012391.1	0	0	0	0	0	0	0	0	0	0	0	0	0	0
ENSG00000268343	protein_coding	Uncharacterized protein [Source:UniProtKB/TrEMBL;Acc:M0QZ11]	AC012414.1	0	0	0	0	0	0	0	0	1	0	0	0	0	0
ENSG00000251564	pseudogene		AC012441.1	0	1	0	0	0	0	0	0	1	0	0	0	0	0
ENSG00000243389	processed_transcript		AC012442.5	2	7	1	4	2	5	3	3	4	12	1	11	3	2
ENSG00000228251	lincRNA		AC012442.6	5	4	1	5	1	3	0	1	3	3	4	4	3	5
ENSG00000229550	lincRNA		AC012445.1	0	0	0	0	0	0	0	0	0	0	0	0	0	0
ENSG00000237532	lincRNA		AC012451.1	0	0	0	0	0	0	0	0	0	0	0	0	0	0
ENSG00000203363	pseudogene		AC012454.4	10	15	12	18	10	16	8	21	13	23	6	28	7	28
ENSG00000203643	antisense		AC012456.3	0	0	0	0	0	0	0	0	0	0	0	0	0	0
ENSG00000230790	antisense		AC012456.4	0	0	0	0	0	0	0	0	0	0	0	0	0	0
ENSG00000230452	antisense		AC012457.2	0	0	0	0	0	0	0	0	0	0	0	0	0	0
ENSG00000230695	antisense		AC012462.1	0	0	0	0	0	0	0	0	0	0	0	0	0	0
ENSG00000225166	lincRNA		AC012462.2	0	0	0	0	0	0	0	0	0	0	0	0	0	0
ENSG00000228618	lincRNA		AC012462.3	0	0	0	0	0	0	0	0	0	0	0	0	0	0
ENSG00000222888	miRNA		AC012467.1	0	1	0	0	0	1	0	0	0	0	0	0	0	0
ENSG00000268396	protein_coding	Uncharacterized protein [Source:UniProtKB/TrEMBL;Acc:M0QY72]	AC012485.1	0	0	0	0	0	0	0	0	0	0	0	0	0	0
ENSG00000232306	antisense		AC012485.2	0	0	0	0	0	0	0	0	0	1	0	0	0	1
ENSG00000214184	antisense		AC012487.2	0	1	1	1	1	0	2	1	1	1	0	3	2	4
ENSG00000238029	pseudogene		AC012493.1	107	71	119	98	121	76	71	92	151	157	97	126	66	116
ENSG00000269383	protein_coding	Uncharacterized protein [Source:UniProtKB/TrEMBL;Acc:M0R312]	AC012493.2	0	0	0	0	0	0	0	0	0	0	0	0	0	0
ENSG00000229494	lincRNA		AC012494.1	0	0	0	1	0	0	0	0	1	20	4	12	3	11
ENSG00000228374	pseudogene		AC012497.2	0	0	0	0	0	0	0	0	0	0	0	0	0	0
ENSG00000229941	antisense		AC012499.1	0	0	0	0	0	0	0	0	0	0	0	0	0	0
ENSG00000214024	pseudogene		AC012501.1	0	0	0	1	0	0	0	1	4	12	2	11	6	3
ENSG00000227400	processed_transcript		AC012501.2	0	0	0	0	0	0	0	0	0	0	0	0	0	0
ENSG00000242575	pseudogene		AC012501.3	1	2	1	0	0	0	0	0	0	2	1	1	0	0
ENSG00000223530	lincRNA		AC012506.1	0	0	0	0	0	0	0	0	0	0	0	0	0	0
ENSG00000233714	lincRNA		AC012506.2	0	0	0	0	0	0	0	0	0	0	0	0	0	0
ENSG00000223634	lincRNA		AC012506.3	0	0	0	0	0	0	0	0	0	0	0	0	0	1
ENSG00000235497	lincRNA		AC012506.4	0	0	0	0	0	0	0	0	0	0	0	0	0	0
ENSG00000232520	antisense		AC012507.3	0	0	0	0	0	0	0	0	0	2	0	0	0	0
ENSG00000230385	antisense		AC012507.4	0	0	0	0	0	0	0	0	0	0	0	0	0	0
ENSG00000226539	pseudogene		AC012512.1	28	23	40	41	33	20	29	17	63	76	28	89	32	62
ENSG00000236478	pseudogene		AC012513.4	8	10	1	7	3	6	2	1	1	5	0	0	1	5
ENSG00000231092	antisense		AC012513.6	0	0	0	0	0	0	0	1	0	1	0	0	0	0
ENSG00000271090	lincRNA		AC012531.23	0	0	0	0	0	0	0	0	0	0	0	0	0	0
ENSG00000260597	lincRNA		AC012531.25	0	0	0	0	0	0	0	0	0	0	0	0	0	0
ENSG00000263732	miRNA		AC012564.1	0	0	0	0	0	0	0	0	0	0	0	0	0	0
ENSG00000226994	lincRNA		AC012593.1	1	0	0	0	0	0	0	0	1	2	0	2	1	2
ENSG00000231898	antisense		AC012594.1	0	0	0	0	0	0	0	0	1	0	0	0	0	0
ENSG00000266090	miRNA		AC012603.1	0	0	0	0	0	0	0	0	0	0	0	0	0	0
ENSG00000253406	antisense		AC012613.2	0	0	0	0	0	0	0	0	1	0	0	0	0	0
ENSG00000198683	pseudogene		AC012615.1	0	0	0	0	0	0	0	0	0	0	0	0	0	0
ENSG00000265650	miRNA		AC012627.1	0	0	0	0	0	0	0	0	0	0	0	0	0	0
ENSG00000252059	miRNA		AC012667.1	0	0	0	0	0	0	0	0	0	0	0	0	0	0
ENSG00000234938	lincRNA		AC012668.1	0	0	0	0	0	0	0	0	0	0	0	0	0	0
ENSG00000237525	lincRNA		AC012668.2	0	0	0	0	0	0	0	0	0	0	0	0	0	0
ENSG00000227981	lincRNA		AC012668.3	0	0	0	0	0	0	0	0	0	0	0	0	0	0
ENSG00000220999	miRNA		AC012671.1	0	0	0	0	0	0	0	0	0	0	0	0	0	0
ENSG00000224291	pseudogene		AC012671.2	10	3	4	1	11	5	2	5	10	2	5	2	7	4
ENSG00000221619	miRNA		AC012671.3	0	0	0	0	0	0	0	0	0	0	0	0	0	0
ENSG00000266309	miRNA		AC012671.4	0	0	0	0	0	0	0	0	0	0	0	0	0	0
ENSG00000226130	lincRNA		AC013248.2	0	0	0	0	0	0	0	0	0	0	0	0	0	0
ENSG00000233444	pseudogene		AC013262.1	0	0	0	0	1	0	1	0	0	0	0	0	0	1
ENSG00000231621	antisense		AC013264.2	15	5	3	11	4	3	11	7	10	13	11	11	10	11
ENSG00000237953	pseudogene		AC013267.1	0	0	1	0	0	0	0	0	0	0	0	0	0	1
ENSG00000212091	miRNA		AC013268.1	0	0	0	0	0	0	0	0	0	0	0	0	0	0
ENSG00000225108	pseudogene	zinc finger and BTB domain containing 45 pseudogene 1 [Source:HGNC Symbol;Acc:49227]	AC013268.2	0	0	0	0	0	0	0	0	0	0	0	0	0	0
ENSG00000235721	pseudogene		AC013268.3	0	0	0	0	0	0	0	0	0	0	1	0	0	3
ENSG00000229730	pseudogene		AC013268.4	0	0	0	0	0	0	0	0	0	0	0	0	0	0
ENSG00000204588	processed_transcript	long intergenic non-protein coding RNA 1123 [Source:HGNC Symbol;Acc:49269]	AC013268.5	0	0	0	0	0	0	0	0	0	0	0	0	0	0
ENSG00000256066	pseudogene		AC013269.1	0	0	0	0	0	0	0	0	0	0	0	0	0	0
ENSG00000225819	antisense		AC013269.3	0	0	0	0	0	0	0	0	0	0	0	0	0	0
ENSG00000225341	antisense		AC013269.4	0	0	0	0	0	0	0	0	0	0	0	0	0	0
ENSG00000184761	protein_coding	Uncharacterized protein [Source:UniProtKB/TrEMBL;Acc:B9A039]	AC013269.5	0	0	0	0	0	0	0	0	0	0	0	0	0	0
ENSG00000186148	processed_transcript		AC013271.3	0	0	0	0	0	0	0	0	0	0	0	0	0	0
ENSG00000265553	miRNA		AC013275.1	0	0	0	0	0	0	0	0	0	0	0	0	0	0
ENSG00000231013	antisense		AC013275.2	0	0	0	0	0	0	0	0	0	0	0	0	0	0
ENSG00000221625	miRNA		AC013283.1	1	1	0	0	1	0	0	1	1	2	0	2	1	0
ENSG00000232723	pseudogene		AC013399.3	0	0	1	0	0	0	0	0	0	0	0	0	0	0
ENSG00000228784	lincRNA	long intergenic non-protein coding RNA 954 [Source:HGNC Symbol;Acc:48668]	AC013400.2	31	47	13	29	24	14	22	20	13	56	10	31	14	40
ENSG00000229395	lincRNA		AC013401.1	0	0	0	0	0	0	0	0	0	2	0	0	0	1
ENSG00000232227	lincRNA		AC013401.2	0	0	0	0	0	0	0	0	0	0	0	0	0	0
ENSG00000221654	miRNA		AC013402.1	0	0	0	0	0	0	0	0	0	0	0	0	0	0
ENSG00000235597	lincRNA	long intergenic non-protein coding RNA 1102 [Source:HGNC Symbol;Acc:27165]	AC013402.2	0	0	1	0	0	0	0	1	4	6	1	4	3	3
ENSG00000236109	lincRNA		AC013402.3	0	0	0	0	0	0	0	0	0	0	0	0	0	0
ENSG00000231626	lincRNA		AC013402.4	0	0	0	0	0	0	0	0	0	0	0	0	0	0
ENSG00000230690	lincRNA		AC013402.5	0	0	0	0	0	0	0	0	0	0	0	0	0	0
ENSG00000236099	pseudogene		AC013403.13	0	0	0	0	0	0	0	0	0	0	0	0	0	0
ENSG00000231017	pseudogene		AC013404.1	1	1	0	0	0	0	0	0	0	0	0	0	0	0
ENSG00000221289	miRNA		AC013406.1	0	0	0	0	0	0	0	0	0	0	0	0	0	0
ENSG00000237016	pseudogene		AC013410.1	0	0	0	0	0	0	0	0	1	0	0	1	0	1
ENSG00000237617	pseudogene		AC013410.2	0	0	0	0	0	0	0	0	0	0	0	0	0	0
ENSG00000234658	pseudogene		AC013429.4	0	0	0	0	0	0	0	0	0	0	0	0	0	0
ENSG00000234995	pseudogene		AC013429.5	3	2	0	0	0	0	0	0	0	1	1	1	0	0
ENSG00000228596	antisense		AC013436.6	0	0	0	0	0	0	0	0	0	0	0	0	0	0
ENSG00000224288	pseudogene		AC013437.2	46	71	1	18	5	20	5	4	20	73	11	71	9	54
ENSG00000236300	pseudogene		AC013437.4	5	17	0	4	4	3	2	1	1	4	0	6	0	5
ENSG00000225476	pseudogene		AC013437.6	30	58	4	13	7	28	3	4	3	18	2	26	18	13
ENSG00000231766	pseudogene		AC013437.7	11	42	1	11	1	14	1	0	1	4	1	11	1	5
ENSG00000233996	pseudogene		AC013439.4	6	6	2	3	3	1	4	1	6	15	4	12	6	15
ENSG00000196085	pseudogene		AC013442.1	1	0	4	4	1	0	5	0	15	10	6	9	10	12
ENSG00000229781	pseudogene		AC013444.1	0	0	0	1	1	0	1	0	0	1	1	1	0	2
ENSG00000221169	miRNA		AC013444.2	0	0	0	0	0	0	0	0	0	0	0	0	0	0
ENSG00000231189	lincRNA		AC013448.1	0	0	0	0	0	0	0	0	0	0	0	0	0	0
ENSG00000235610	lincRNA		AC013448.2	0	0	0	0	0	0	0	0	1	0	0	0	0	0
ENSG00000268412	protein_coding	Uncharacterized protein [Source:UniProtKB/TrEMBL;Acc:M0R242]	AC013449.1	102	109	140	148	152	163	179	206	155	275	111	267	200	384
ENSG00000229727	processed_transcript		AC013460.1	0	0	0	0	0	1	0	0	0	0	0	0	0	0
ENSG00000236283	antisense		AC013463.2	0	0	0	0	0	0	0	0	0	0	0	0	0	0
ENSG00000227180	pseudogene		AC013467.1	0	0	0	0	0	0	0	0	0	0	0	0	0	0
ENSG00000231145	protein_coding		AC013468.1	0	0	0	0	1	0	0	0	0	0	0	0	0	0
ENSG00000267963	protein_coding		AC013469.1	0	0	0	0	0	0	0	0	0	0	0	0	0	0
ENSG00000236048	pseudogene		AC013470.6	0	1	5	1	6	0	7	3	5	3	2	0	1	6
ENSG00000224667	pseudogene		AC013470.8	0	0	0	0	0	0	0	0	0	0	0	0	1	1
ENSG00000205500	processed_transcript		AC013472.3	2	3	0	4	0	1	2	0	1	2	0	1	1	0
ENSG00000230286	antisense		AC013472.4	0	0	0	1	0	0	0	0	0	2	0	0	0	0
ENSG00000235128	pseudogene		AC013474.4	0	4	0	2	1	1	3	2	9	23	4	32	4	28
ENSG00000265621	miRNA		AC013476.1	0	0	0	0	0	1	0	0	0	0	0	0	0	0
ENSG00000263596	miRNA		AC013477.1	0	0	0	0	0	0	0	0	0	0	0	0	0	0
ENSG00000226398	antisense		AC013480.2	0	0	0	0	0	0	0	0	0	0	0	0	0	0
ENSG00000221391	miRNA		AC013489.1	0	0	0	0	0	0	0	0	0	0	0	0	0	0
ENSG00000264059	miRNA		AC013558.1	0	0	0	0	0	0	0	0	0	0	0	0	0	0
[truncated: 51,716 more rows]

## Sheet: STable_6B
Gene description				PMN controls [RPKM]		PMN yeast infection [RPKM]						PMN hyphae infection [RPKM]
Ensembl_gene_id	Gene_type	description	HGNC_symbol_refgene	PMN_control_br1	PMN_control_br2	PMN_yeast_15'_br1	PMN_yeast_15'_br2	PMN_yeast_30'_br1	PMN_yeast_30'_br2	PMN_yeast_60'_br1	PMN_yeast_60'_br2	PMN_hyphae_15'_br1	PMN_hyphae_15'_br2	PMN_hyphae_30'_br1	PMN_hyphae_30'_br2	PMN_hyphae_60'_br1	PMN_hyphae_60'_br2
ENSG00000201285	rRNA	5S ribosomal RNA [Source:RFAM;Acc:RF00001]	5S_rRNA	0	0	0	0	0	0	0	0	0	0	0	0	0	0
ENSG00000185864	protein_coding		61E3.4	0.039593	0.258591	0	0.117024	0.0535883	0.0907295	0.0328004	0.0114135	0	0.125718	0.0261723	0.0461842	0.0584273	0.0701007
ENSG00000121410	protein_coding	alpha-1-B glycoprotein [Source:HGNC Symbol;Acc:5]	A1BG	0.0280405	0.0295386	0	0.0295997	0.0421692	0	0.0193583	0.0606247	0	0.0171223	0	0	0.0459771	0.014602
ENSG00000268895	antisense	A1BG antisense RNA 1 [Source:HGNC Symbol;Acc:37133]	A1BG-AS1	0.093847	0.197722	0	0.0990652	0.10585	0.0896065	0.0323945	0.169084	0	0.0859583	0.0516967	0.0304084	0.115408	0.171046
ENSG00000148584	protein_coding	APOBEC1 complementation factor [Source:HGNC Symbol;Acc:24086]	A1CF	0	0	0	0	0	0	0	0	0.0216797	0	0	0.0467771	0	0.0501181
ENSG00000175899	protein_coding	alpha-2-macroglobulin [Source:HGNC Symbol;Acc:7]	A2M	0.0278393	0.0195511	0.0183477	0	0.00697776	0.0177209	0	0	0.00836145	0.0169994	0.0306712	0.0300684	0.0380393	0.0579888
ENSG00000245105	processed_transcript	A2M antisense RNA 1 [Source:HGNC Symbol;Acc:27057]	A2M-AS1	0	0.0326324	0	0	0	0	0	0	0	0	0	0	0	0
ENSG00000166535	protein_coding	alpha-2-macroglobulin-like 1 [Source:HGNC Symbol;Acc:23336]	A2ML1	0	0.0080207	0.022581	0	0.00572515	0	0.0052564	0.00548718	0.0343022	0.0371941	0.0335537	0.0690778	0	0.0515438
ENSG00000256661	antisense	A2ML1 antisense RNA 1 [Source:HGNC Symbol;Acc:41022]	A2ML1-AS1	0	0	0	0	0	0	0	0	0	0	0	0	0	0.101244
ENSG00000256904	antisense	A2ML1 antisense RNA 2 [Source:HGNC Symbol;Acc:41523]	A2ML1-AS2	0	0	0	0	0	0	0	0	0	0	0	0.0933522	0	0
ENSG00000256069	pseudogene	alpha-2-macroglobulin pseudogene 1 [Source:HGNC Symbol;Acc:8]	A2MP1	0	0	0.0129432	0	0	0	0	0	0	0.00799471	0	0.00848456	0.0107338	0
ENSG00000184389	pseudogene	alpha 1,3-galactosyltransferase 2 [Source:HGNC Symbol;Acc:30005]	A3GALT2	0.410581	1.66828	0.057985	1.1764	0.176417	0.672049	0.121479	0.084542	0.15855	1.54009	0.193863	0.722199	0.0480868	0.30544
ENSG00000128274	protein_coding	alpha 1,4-galactosyltransferase [Source:HGNC Symbol;Acc:18149]	A4GALT	0	0	0	0	0	0	0	0	0	0	0	0	0	0
ENSG00000118017	protein_coding	alpha-1,4-N-acetylglucosaminyltransferase [Source:HGNC Symbol;Acc:17968]	A4GNT	0	0	0	0	0	0	0	0	0	0	0	0	0	0
ENSG00000198156	protein_coding	nuclear pore complex interacting protein family, member B6 [Source:HGNC Symbol;Acc:37454]	A-575C2.4	0.0260442	0	0	0	0	0	0	0	0	0	0	0	0	0
ENSG00000094914	protein_coding	achalasia, adrenocortical insufficiency, alacrimia [Source:HGNC Symbol;Acc:13666]	AAAS	0.255312	0.566217	0.318819	0.510648	0.343539	0.320758	0.278304	0.222735	0.26637	0.459497	0.207262	0.470235	0.451677	0.314888
ENSG00000253937	pseudogene	N-acetyltransferase pseudogene [Source:HGNC Symbol;Acc:15]	AACP	0	0	0	0	0.0476205	0	0	0.0912822	0.342381	0.5414	0.279092	0.697696	0.259603	0.560646
ENSG00000081760	protein_coding	acetoacetyl-CoA synthetase [Source:HGNC Symbol;Acc:21298]	AACS	0.13133	0.109221	0.19133	0.0875571	0.103949	0.102296	0.0930518	0.0846839	0.168158	0.088635	0.0609218	0.114223	0.0991684	0.077388
ENSG00000250420	pseudogene	acetoacetyl-CoA synthetase pseudogene 1 [Source:HGNC Symbol;Acc:18226]	AACSP1	0	0	0.0162488	0	0	0	0	0	0	0	0	0	0	0
ENSG00000114771	protein_coding	arylacetamide deacetylase [Source:HGNC Symbol;Acc:17]	AADAC	0.0334161	0	0	0	0	0	0	0	0	0	0.0368153	0	0	0
ENSG00000197953	protein_coding	arylacetamide deacetylase-like 2 [Source:HGNC Symbol;Acc:24427]	AADACL2	0	0	0	0	0	0	0	0	0	0.0292871	0	0.0518027	0	0.0333016
ENSG00000188984	protein_coding	arylacetamide deacetylase-like 3 [Source:HGNC Symbol;Acc:32037]	AADACL3	0	0	0	0	0	0	0	0	0	0.00838566	0.0151298	0.0177989	0	0.0286053
ENSG00000204518	protein_coding	arylacetamide deacetylase-like 4 [Source:HGNC Symbol;Acc:32038]	AADACL4	0	0	0	0	0	0	0	0	0	0	0	0	0	0
ENSG00000109576	protein_coding	aminoadipate aminotransferase [Source:HGNC Symbol;Acc:17929]	AADAT	0	0	0	0	0	0	0.0128774	0	0.016807	0	0	0	0	0
ENSG00000158122	protein_coding	AhpC/TSA antioxidant enzyme domain containing 1 [Source:HGNC Symbol;Acc:16881]	AAED1	0.0721198	0.151946	0.106945	0.114195	0.176245	0.0688611	0.360972	0.311851	0.129966	0.176153	0.158912	0.14021	0.266068	0.28167
ENSG00000103591	protein_coding	alpha- and gamma-adaptin binding protein [Source:HGNC Symbol;Acc:25662]	AAGAB	2.91724	2.52987	4.19483	2.97058	3.10202	2.37746	2.49203	2.1661	3.49146	2.93292	3.50617	2.21512	2.22254	1.84138
ENSG00000188971	protein_coding		AAK1	1.76855	2.19147	0.759926	1.80446	1.27728	1.1959	1.23208	1.08473	1.53541	1.9629	1.23185	2.11104	1.15464	1.60399
ENSG00000087884	protein_coding	adipogenesis associated, Mth938 domain containing [Source:HGNC Symbol;Acc:30205]	AAMDC	0.18315	0.154348	0.398331	0.232	0.192803	0.384724	0.202305	0.290383	0.627097	0.290775	0.322849	0.403542	0.120122	0.267049
ENSG00000127837	protein_coding	angio-associated, migratory cell protein [Source:HGNC Symbol;Acc:18]	AAMP	2.94334	3.94112	3.68101	3.42519	1.99988	2.43789	2.31353	2.05731	3.2432	3.24811	2.16835	2.65429	2.34037	1.6897
ENSG00000129673	protein_coding	aralkylamine N-acetyltransferase [Source:HGNC Symbol;Acc:19]	AANAT	0.253901	0.615173	0.100401	0.42883	0.171825	0.5091	0.175285	0.274472	0.18302	0.713179	0.111892	0.559431	0.124894	0.356988
ENSG00000131043	protein_coding	AAR2 splicing factor homolog (S. cerevisiae) [Source:HGNC Symbol;Acc:15886]	AAR2	0.681382	0.528895	0.54952	0.586772	0.512354	0.37666	0.458025	0.374755	0.872459	0.602207	0.533388	1.03419	0.426315	0.616278
ENSG00000205002	protein_coding	alanine and arginine rich domain containing protein [Source:HGNC Symbol;Acc:33842]	AARD	0.0230532	0	0.0455802	0	0.0173345	0	0	0.016614	0	0	0	0	0.0188998	0
ENSG00000090861	protein_coding	alanyl-tRNA synthetase [Source:HGNC Symbol;Acc:20]	AARS	0.160706	0.221382	0.232198	0.182691	0.130136	0.0826241	0.128015	0.0445452	0.233912	0.181166	0.136195	0.0961332	0.111483	0.0708121
ENSG00000124608	protein_coding	alanyl-tRNA synthetase 2, mitochondrial [Source:HGNC Symbol;Acc:21022]	AARS2	0.0273711	0.0865003	0.0270587	0.0433395	0.0514531	0.0392015	0.0377922	0.0493144	0.0246625	0.0417838	0.0452331	0.0088688	0.0448794	0.0285067
ENSG00000266967	protein_coding	alanyl-tRNA synthetase domain containing 1 [Source:HGNC Symbol;Acc:28417]	AARSD1	0	0	0	0	0	0	0	0	0	0	0	0	0	0.120148
ENSG00000157426	protein_coding	aminoadipate-semialdehyde dehydrogenase [Source:HGNC Symbol;Acc:23993]	AASDH	0.215567	0.164005	0.378857	0.240195	0.216123	0.171522	0.148821	0.10357	0.312934	0.212073	0.277078	0.194023	0.117819	0.0935464
ENSG00000149313	protein_coding	aminoadipate-semialdehyde dehydrogenase-phosphopantetheinyl transferase [Source:HGNC Symbol;Acc:14235]	AASDHPPT	0.762518	0.448572	1.06709	1.17079	0.707395	0.746974	0.273464	0.520983	0.901207	0.894946	0.665521	0.680249	0.479001	0.464117
ENSG00000008311	protein_coding	aminoadipate-semialdehyde synthase [Source:HGNC Symbol;Acc:17366]	AASS	0.0121116	0.0127587	0	0	0	0	0	0	0.010913	0.022187	0	0.0235465	0.019859	0
ENSG00000108270	protein_coding	apoptosis antagonizing transcription factor [Source:HGNC Symbol;Acc:19235]	AATF	10.1206	10.7359	12.6988	11.916	10.8829	11.1612	8.34687	8.82386	13.4342	11.5387	10.3834	10.3424	7.9394	8.35993
ENSG00000181409	protein_coding	apoptosis-associated tyrosine kinase [Source:HGNC Symbol;Acc:21]	AATK	24.593	27.658	24.1936	24.6639	19.0687	22.7234	12.2411	13.4175	23.1329	26.7015	20.1658	19.7615	8.6009	12.3306
ENSG00000225180	antisense	AATK antisense RNA 1 [Source:HGNC Symbol;Acc:40053]	AATK-AS1	0	0	0	0	0	0	0	0	0.0865316	0	0	0.0207449	0	0
ENSG00000254180	processed_transcript		AB015752.3	0	0.101341	0	0	0	0	0	0	0	0	0	0	0	0
ENSG00000253799	processed_transcript	long intergenic non-protein coding RNA 1030 [Source:HGNC Symbol;Acc:49016]	AB015752.4	0	0	0	0	0	0	0	0	0	0	0	0.0488265	0	0
ENSG00000228966	pseudogene	homer homolog 2 (Drosophila) pseudogene 1 [Source:HGNC Symbol;Acc:20336]	AB019438.63	0	0	0	0	0	0	0	0	0	0	0	0	0	0
ENSG00000228757	pseudogene		AB019438.66	0	0	0	0	0	0	0	0	0	0	0	0	0	0
ENSG00000238275	pseudogene	homer homolog 2 (Drosophila) pseudogene 2 [Source:HGNC Symbol;Acc:20334]	AB019439.68	0	0	0	0	0	0	0	0	0	0	0	0	0	0
ENSG00000221180	miRNA		AB019440.1	0	0	0	0	0	0	0	0	0	0	0	0	0	0
ENSG00000271201	lincRNA		AB019440.50	0	0	0	0	0	0	0	0	0	0	0	0	0	0
ENSG00000225200	pseudogene		AB019441.29	0.798149	0.467106	1.40274	0.374457	1.33368	0.508056	0.61224	0.766946	0.878979	0.324914	1.07475	0.459763	0.727054	0.646539
ENSG00000183044	protein_coding	4-aminobutyrate aminotransferase [Source:HGNC Symbol;Acc:23]	ABAT	4.05207	3.27317	4.2064	3.16979	3.21688	2.50183	1.87695	1.60425	4.14207	2.96633	3.12307	2.55453	1.68715	1.55465
ENSG00000254527	pseudogene	ectonucleotide pyrophosphatase/phosphodiesterase 7 pseudogene 12 [Source:HGNC Symbol;Acc:48697]	ABC11-48400900C8.1	0	0.278487	0	0	0	0.0841393	0	0	0	0.161427	0	0	0	0
ENSG00000237215	pseudogene		ABC12-47043100G14.2	0	0	0	0	0	0	0	0	0	0	0	0	0	0
ENSG00000226210	pseudogene		ABC7-42389800N19.1	2.87662	1.51515	2.35974	1.87362	2.07098	1.198	1.14085	0.551361	2.84011	1.64442	2.32635	0.991578	1.7813	0.7968
ENSG00000271153	pseudogene		ABC7-43041300I9.1	0	0	0	0	0	0	0	0	0	0	0	0	0	0
ENSG00000165029	protein_coding	ATP-binding cassette, sub-family A (ABC1), member 1 [Source:HGNC Symbol;Acc:29]	ABCA1	18.4254	15.0541	7.15333	12.5408	13.3316	10.0804	13.3764	9.49392	11.4108	13.3301	10.5465	11.442	10.7278	11.0874
ENSG00000154263	protein_coding	ATP-binding cassette, sub-family A (ABC1), member 10 [Source:HGNC Symbol;Acc:30]	ABCA10	0.0343789	0.0434587	0.0067973	0.0290323	0.00517012	0	0.0189872	0	0.0681488	0.0503824	0.0227256	0.062381	0.011274	0.060869
ENSG00000251595	pseudogene	ATP-binding cassette, sub-family A (ABC1), member 11, pseudogene [Source:HGNC Symbol;Acc:31]	ABCA11P	0.0972955	0.0512468	0.0480925	0.0513527	0	0.0464496	0	0	0	0.0891169	0.0535964	0	0	0.0253331
ENSG00000144452	protein_coding	ATP-binding cassette, sub-family A (ABC1), member 12 [Source:HGNC Symbol;Acc:14637]	ABCA12	0	0	0	0	0	0	0	0.00851166	0	0	0	0.00382688	0	0
ENSG00000179869	protein_coding	ATP-binding cassette, sub-family A (ABC1), member 13 [Source:HGNC Symbol;Acc:14638]	ABCA13	0.0718248	0.0441363	0.0887563	0.0410683	0.0607584	0.0371472	0.0392552	0.0215678	0.094379	0.0584776	0.0956167	0.0601212	0.0834195	0.0654543
ENSG00000238098	pseudogene	ATP-binding cassette, sub-family A (ABC1), member 17, pseudogene [Source:HGNC Symbol;Acc:32972]	ABCA17P	0	0	0	0	0	0	0	0	0	0	0	0.0109626	0	0
ENSG00000107331	protein_coding	ATP-binding cassette, sub-family A (ABC1), member 2 [Source:HGNC Symbol;Acc:32]	ABCA2	2.01486	4.24502	1.09863	2.42272	1.39151	1.59165	1.00072	0.731257	1.48459	2.67014	1.31486	1.42157	0.835828	0.747293
ENSG00000167972	protein_coding	ATP-binding cassette, sub-family A (ABC1), member 3 [Source:HGNC Symbol;Acc:33]	ABCA3	0.00712511	0.0300231	0	0	0.00535761	0.0204095	0	0.00513492	0.00642001	0.0261047	0.0235497	0	0.0058414	0
ENSG00000198691	protein_coding	ATP-binding cassette, sub-family A (ABC1), member 4 [Source:HGNC Symbol;Acc:34]	ABCA4	0	0	0.00634095	0	0	0	0	0	0.00577942	0.00783332	0	0.00831328	0.00525854	0.00334015
ENSG00000154265	protein_coding	ATP-binding cassette, sub-family A (ABC1), member 5 [Source:HGNC Symbol;Acc:35]	ABCA5	0.510886	0.437843	0.419453	0.33363	0.345086	0.198428	0.283953	0.115448	0.550055	0.560473	0.434067	0.479779	0.369148	0.272806
ENSG00000154262	protein_coding	ATP-binding cassette, sub-family A (ABC1), member 6 [Source:HGNC Symbol;Acc:36]	ABCA6	0.0235762	0.00413929	0.0582677	0.0414784	0.0325008	0.0262627	0.0217016	0.0339817	0.120377	0.208746	0.112556	0.305567	0.122414	0.24759
ENSG00000064687	protein_coding	ATP-binding cassette, sub-family A (ABC1), member 7 [Source:HGNC Symbol;Acc:37]	ABCA7	21.69	29.2351	12.6039	19.5139	16.1795	12.4653	16.7225	9.78708	14.7161	22.1418	15.9651	14.112	14.1255	9.23883
ENSG00000141338	protein_coding	ATP-binding cassette, sub-family A (ABC1), member 8 [Source:HGNC Symbol;Acc:38]	ABCA8	0.00492597	0.00518915	0.00486975	0	0	0.00470339	0	0	0.017754	0.0120317	0.0217082	0.0127689	0	0.0128259
ENSG00000154258	protein_coding	ATP-binding cassette, sub-family A (ABC1), member 9 [Source:HGNC Symbol;Acc:39]	ABCA9	0.00615229	0.019443	0	0.00649437	0.00925222	0.0117486	0	0.0133015	0.0110869	0.00751351	0.0338906	0.00398694	0	0.0128151
ENSG00000231749	antisense	ABCA9 antisense RNA 1 [Source:HGNC Symbol;Acc:39983]	ABCA9-AS1	0	0	0.13026	0	0	0	0	0	0	0.321835	0	1.11005	0	0.617539
ENSG00000085563	protein_coding	ATP-binding cassette, sub-family B (MDR/TAP), member 1 [Source:HGNC Symbol;Acc:40]	ABCB1	0.0200304	0	0.0198018	0.0211441	0.0150615	0.0382506	0.0138283	0.00721774	0.0541446	0.0366933	0.0662039	0.0324513	0.00821079	0.0208615
ENSG00000135776	protein_coding	ATP-binding cassette, sub-family B (MDR/TAP), member 10 [Source:HGNC Symbol;Acc:41]	ABCB10	0.431143	0.509229	0.619959	0.565447	0.334015	0.436611	0.369804	0.348378	0.623918	0.534513	0.489394	0.465664	0.257066	0.265337
ENSG00000259689	pseudogene	ATP-binding cassette, sub-family B (MDR/TAP), member 10 pseudogene 1 [Source:HGNC Symbol;Acc:14114]	ABCB10P1	0	0	0.0251578	0	0	0	0.0175686	0.01834	0	0.0155394	0	0	0.0208633	0
ENSG00000261524	pseudogene	ATP-binding cassette, sub-family B (MDR/TAP), member 10 pseudogene 3 [Source:HGNC Symbol;Acc:31129]	ABCB10P3	0	0.027043	0	0	0	0	0.0177227	0	0	0	0	0	0	0.0133683
ENSG00000260053	pseudogene	ATP-binding cassette, sub-family B (MDR/TAP), member 10 pseudogene 4 [Source:HGNC Symbol;Acc:31130]	ABCB10P4	0	0	0	0	0	0	0	0	0	0	0	0	0	0.0265162
ENSG00000073734	protein_coding	ATP-binding cassette, sub-family B (MDR/TAP), member 11 [Source:HGNC Symbol;Acc:42]	ABCB11	0	0	0.0106717	0	0	0.0206142	0.00745243	0	0	0.0197749	0	0.00699552	0	0.00562138
ENSG00000005471	protein_coding	ATP-binding cassette, sub-family B (MDR/TAP), member 4 [Source:HGNC Symbol;Acc:45]	ABCB4	0.0296794	0.0156325	0.00733517	0	0.00557923	0	0	0	0	0	0	0.00480837	0.0121661	0.0231831
ENSG00000004846	protein_coding	ATP-binding cassette, sub-family B (MDR/TAP), member 5 [Source:HGNC Symbol;Acc:46]	ABCB5	0	0	0.0178145	0.0190222	0.01355	0.0114706	0.0331749	0.0216447	0.346388	0.48416	0.277946	0.591677	0.196981	0.359718
ENSG00000115657	protein_coding	ATP-binding cassette, sub-family B (MDR/TAP), member 6 [Source:HGNC Symbol;Acc:47]	ABCB6	0.147622	0.336937	0.121614	0.259717	0.148003	0.0704759	0.0679424	0.0886569	0.0886757	0.0751185	0.0271065	0.175386	0.100855	0.0128123
ENSG00000131269	protein_coding	ATP-binding cassette, sub-family B (MDR/TAP), member 7 [Source:HGNC Symbol;Acc:48]	ABCB7	0.295873	0.207787	0.233997	0.249859	0.385626	0.207169	0.177026	0.170583	0.231048	0.289069	0.217313	0.127825	0.210224	0.215704
ENSG00000197150	protein_coding	ATP-binding cassette, sub-family B (MDR/TAP), member 8 [Source:HGNC Symbol;Acc:49]	ABCB8	0.0852454	0.102628	0.10835	0.12855	0.0595204	0.0639521	0.0420362	0.04827	0.0438912	0.100388	0.020125	0.0710261	0.0349435	0.0285372
ENSG00000150967	protein_coding	ATP-binding cassette, sub-family B (MDR/TAP), member 9 [Source:HGNC Symbol;Acc:50]	ABCB9	0.00568843	0.0239694	0.0056235	0.0180142	0.00855463	0.0325884	0.00785421	0.0163981	0.0153765	0.013894	0.0250683	0.0147453	0.00466356	0.0236978
ENSG00000103222	protein_coding	ATP-binding cassette, sub-family C (CFTR/MRP), member 1 [Source:HGNC Symbol;Acc:51]	ABCC1	4.24281	3.82768	2.95349	3.4559	2.96401	3.09089	2.06253	1.99968	3.59807	3.22279	2.86287	2.93504	1.93779	1.77366
ENSG00000124574	protein_coding	ATP-binding cassette, sub-family C (CFTR/MRP), member 10 [Source:HGNC Symbol;Acc:52]	ABCC10	0.45156	0.82696	0.398331	0.689335	0.313424	0.590352	0.148677	0.255337	0.344278	0.712668	0.290843	0.378167	0.176559	0.318354
ENSG00000121270	protein_coding	ATP-binding cassette, sub-family C (CFTR/MRP), member 11 [Source:HGNC Symbol;Acc:14639]	ABCC11	0.00809733	0.00852995	0	0	0.00608865	0.00773145	0	0.0175067	0.00729602	0.0098889	0	0.0104948	0.00663846	0.0084333
ENSG00000140798	protein_coding	ATP-binding cassette, sub-family C (CFTR/MRP), member 12 [Source:HGNC Symbol;Acc:14640]	ABCC12	0	0	0.00737255	0	0	0	0	0	0.020159	0	0	0.00966575	0.00611404	0
ENSG00000243064	pseudogene	ATP-binding cassette, sub-family C (CFTR/MRP), member 13, pseudogene [Source:HGNC Symbol;Acc:16022]	ABCC13	0.031116	0.00546308	0.0410145	0.0109487	0.0194977	0.00495168	0.042963	0.00373745	0.0560736	0.00950015	0.0457084	0.0168037	0.0425166	0.0189041
ENSG00000023839	protein_coding	ATP-binding cassette, sub-family C (CFTR/MRP), member 2 [Source:HGNC Symbol;Acc:53]	ABCC2	0.214137	0.648537	0.132308	0.649877	0.0670904	0.340769	0.123195	0.218626	0.233144	0.544826	0.13762	0.30645	0.168242	0.315948
ENSG00000108846	protein_coding	ATP-binding cassette, sub-family C (CFTR/MRP), member 3 [Source:HGNC Symbol;Acc:54]	ABCC3	0.0231347	0.0121854	0.0114354	0.00610528	0	0.0110447	0	0	0.0104227	0.00706335	0.00637202	0.0149923	0.014225	0.00301183
ENSG00000125257	protein_coding	ATP-binding cassette, sub-family C (CFTR/MRP), member 4 [Source:HGNC Symbol;Acc:55]	ABCC4	0.0688855	0.0145132	0.102149	0.0363579	0.056977	0.0131546	0.0428007	0.0248222	0.0744823	0.012619	0.0910713	0.0312485	0.062122	0.0179359
ENSG00000114770	protein_coding	ATP-binding cassette, sub-family C (CFTR/MRP), member 5 [Source:HGNC Symbol;Acc:56]	ABCC5	7.32903	4.20844	5.05927	3.51428	5.59499	2.51515	4.78459	2.0385	6.48113	3.30603	5.6115	2.83774	4.08009	1.91587
ENSG00000223882	antisense	ABCC5 antisense RNA 1 [Source:HGNC Symbol;Acc:40055]	ABCC5-AS1	0.355678	0	0	0	0	0	0	0	0	0.0723956	0	0.0768314	0.194398	0
ENSG00000091262	protein_coding	ATP-binding cassette, sub-family C (CFTR/MRP), member 6 [Source:HGNC Symbol;Acc:57]	ABCC6	0.367802	0.271217	0.203619	0.240717	0.243375	0.147497	0.106646	0.137835	0.27838	0.229082	0.1864	0.238351	0.108553	0.149395
ENSG00000256340	pseudogene	ATP-binding cassette, sub-family C, member 6 pseudogene 1 [Source:HGNC Symbol;Acc:33352]	ABCC6P1	0.0324129	0.0341446	0.0480645	0.0684303	0	0.0154742	0	0.0233593	0	0	0	0.0630147	0	0.0337578
ENSG00000255277	pseudogene	ATP-binding cassette, sub-family C, member 6 pseudogene 2 [Source:HGNC Symbol;Acc:33353]	ABCC6P2	0	0	0	0	0	0	0	0	0	0	0	0	0	0
ENSG00000006071	protein_coding	ATP-binding cassette, sub-family C (CFTR/MRP), member 8 [Source:HGNC Symbol;Acc:59]	ABCC8	0.00813524	0	0.00804239	0	0.00611716	0.00776765	0	0	0.00733018	0.0049676	0	0	0	0.00423639
ENSG00000069431	protein_coding	ATP-binding cassette, sub-family C (CFTR/MRP), member 9 [Source:HGNC Symbol;Acc:60]	ABCC9	0	0.00516809	0.0242499	0	0	0	0.00338693	0.00353564	0.0309434	0.0359487	0.0324302	0.0286135	0.00804417	0.0153286
ENSG00000101986	protein_coding	ATP-binding cassette, sub-family D (ALD), member 1 [Source:HGNC Symbol;Acc:61]	ABCD1	4.2056	3.56444	4.22532	2.6897	4.01729	3.12613	2.25085	2.21146	4.25847	3.01977	3.71277	2.51234	1.74079	1.65502
ENSG00000215151	pseudogene	ATP-binding cassette, sub-family D (ALD), member 1, pseudogene 2 [Source:HGNC Symbol;Acc:63]	ABCD1P2	0	0	0	0	0	0	0	0	0	0	0	0	0	0
ENSG00000261233	pseudogene	ATP-binding cassette, sub-family D (ALD), member 1, pseudogene 3 [Source:HGNC Symbol;Acc:64]	ABCD1P3	0	0	0	0	0	0	0	0	0	0	0	0	0	0
ENSG00000225293	pseudogene	ATP-binding cassette, sub-family D (ALD), member 1, pseudogene 4 [Source:HGNC Symbol;Acc:65]	ABCD1P4	0	0.0969787	0.0910095	0	0	0	0	0	0	0	0	0	0	0
ENSG00000214330	pseudogene	ATP-binding cassette, sub-family D (ALD), member 1, pseudogene 5 [Source:HGNC Symbol;Acc:42662]	ABCD1P5	0	0	0	0	0	0	0	0	0	0	0.0812475	0	0	0
ENSG00000173208	protein_coding	ATP-binding cassette, sub-family D (ALD), member 2 [Source:HGNC Symbol;Acc:66]	ABCD2	0.0267414	0	0	0	0.0201078	0	0.0246152	0.006424	0.0321268	0.0217721	0.0196411	0.00577652	0	0.00928365
ENSG00000117528	protein_coding	ATP-binding cassette, sub-family D (ALD), member 3 [Source:HGNC Symbol;Acc:67]	ABCD3	0.13051	0.320792	0.25804	0.176035	0.169009	0.186919	0.150166	0.339645	0.169859	0.292207	0.183726	0.192645	0.172383	0.241644
ENSG00000119688	protein_coding	ATP-binding cassette, sub-family D (ALD), member 4 [Source:HGNC Symbol;Acc:68]	ABCD4	0.368648	0.589707	0.357691	0.475622	0.292598	0.358509	0.169668	0.177118	0.387528	0.462719	0.278286	0.256595	0.263052	0.131536
ENSG00000164163	protein_coding	ATP-binding cassette, sub-family E (OABP), member 1 [Source:HGNC Symbol;Acc:69]	ABCE1	0.0302198	0.0106114	0.069708	0.0212667	0.0302977	0.00961809	0.0417255	0.0362979	0.0726113	0.0861141	0.0110979	0.0979183	0.0247752	0.0577016
ENSG00000204574	protein_coding	ATP-binding cassette, sub-family F (GCN20), member 1 [Source:HGNC Symbol;Acc:70]	ABCF1	6.90905	10.995	2.56436	6.43672	5.74979	8.16979	18.0862	10.5432	2.89113	7.81464	5.07909	9.92666	17.5471	13.1687
ENSG00000033050	protein_coding	ATP-binding cassette, sub-family F (GCN20), member 2 [Source:HGNC Symbol;Acc:71]	ABCF2	0.412532	0.474079	0.407824	0.171549	0.394796	0.310339	0.362471	0.243248	0.461819	0.206103	0.330543	0.218731	0.338208	0.182275
ENSG00000161204	protein_coding	ATP-binding cassette, sub-family F (GCN20), member 3 [Source:HGNC Symbol;Acc:72]	ABCF3	3.50264	6.31086	2.40697	4.68938	2.70602	3.55849	3.06687	2.25492	3.08866	5.42526	2.55302	4.18677	3.16924	2.58027
ENSG00000160179	protein_coding	ATP-binding cassette, sub-family G (WHITE), member 1 [Source:HGNC Symbol;Acc:73]	ABCG1	12.4937	5.28936	13.3924	4.23639	11.6884	4.18736	13.2701	6.37345	12.6318	4.53527	10.6336	4.63663	11.1063	7.53208
ENSG00000118777	protein_coding	ATP-binding cassette, sub-family G (WHITE), member 2 [Source:HGNC Symbol;Acc:74]	ABCG2	0.0344086	0	0.0113386	0.0242146	0.025873	0	0.0158364	0.0165317	0.103345	0.17509	0.0631813	0.170953	0.0376124	0.149318
ENSG00000172350	protein_coding	ATP-binding cassette, sub-family G (WHITE), member 4 [Source:HGNC Symbol;Acc:13884]	ABCG4	0.00890525	0	0.00880361	0	0	0	0	0	0	0	0	0	0	0
ENSG00000138075	protein_coding	ATP-binding cassette, sub-family G (WHITE), member 5 [Source:HGNC Symbol;Acc:13886]	ABCG5	0	0.015746	0	0	0	0	0	0	0	0	0	0	0	0.0077838
ENSG00000143921	protein_coding	ATP-binding cassette, sub-family G (WHITE), member 8 [Source:HGNC Symbol;Acc:13887]	ABCG8	0.0208647	0	0	0	0	0	0.0144043	0	0	0.0127405	0	0	0	0
ENSG00000143994	protein_coding	abhydrolase domain containing 1 [Source:HGNC Symbol;Acc:17553]	ABHD1	0.138664	0.146073	0	0.109781	0.104266	0.099299	0.143594	0.149899	0.187413	0.190512	0.0381924	0.13479	0.0852611	0.216626
ENSG00000144827	protein_coding	abhydrolase domain containing 10 [Source:HGNC Symbol;Acc:25656]	ABHD10	0.202465	0.27145	0.30933	0.330299	0.12456	0.281188	0.0508275	0.265296	0.18243	0.325936	0.202783	0.238556	0.120718	0.153357
ENSG00000106077	protein_coding	abhydrolase domain containing 11 [Source:HGNC Symbol;Acc:16407]	ABHD11	1.74902	1.89365	2.01724	1.5642	1.44301	1.69319	0.570194	0.560215	1.99181	1.61684	1.33815	1.35383	0.796615	0.657797
ENSG00000100997	protein_coding	abhydrolase domain containing 12 [Source:HGNC Symbol;Acc:15868]	ABHD12	0.599989	0.563715	0.689326	0.513527	0.475538	0.495462	0.660502	0.327221	0.745171	0.495094	0.750349	0.283732	0.624834	0.261775
ENSG00000131969	protein_coding	abhydrolase domain containing 12B [Source:HGNC Symbol;Acc:19837]	ABHD12B	0.600587	1.06764	0.321605	1.32079	0.357518	0.561503	0.276417	0.360692	0.529879	0.97032	0.234345	0.591917	0.266706	0.351847
ENSG00000139826	protein_coding	abhydrolase domain containing 13 [Source:HGNC Symbol;Acc:20293]	ABHD13	8.89586	8.76762	9.39161	11.5017	9.94748	8.57347	9.77305	9.16617	9.6956	10.6415	10.8337	9.24137	10.2052	9.46567
ENSG00000248487	protein_coding	abhydrolase domain containing 14A [Source:HGNC Symbol;Acc:24538]	ABHD14A	0	0.0715203	0.201354	0	0.153153	0.0648253	0.140613	0	0.0611743	0.0829146	0.0747993	0.0879949	0.0556609	0
ENSG00000114786	protein_coding	ABHD14A-ACY1 readthrough (NMD candidate) [Source:HGNC Symbol;Acc:38856]	ABHD14A-ACY1	0	0	0	0	0	0	0	0	0	0	0	0	0	0
ENSG00000114779	protein_coding	abhydrolase domain containing 14B [Source:HGNC Symbol;Acc:28235]	ABHD14B	0.126758	0.111275	0.0835406	0.0892038	0.190627	0.12103	0.145849	0.0456758	0.0951782	0.0774017	0.232753	0.0410721	0.0866001	0.0880113
ENSG00000168792	protein_coding	abhydrolase domain containing 15 [Source:HGNC Symbol;Acc:26971]	ABHD15	0.0184855	0.116839	0.0913726	0.05854	0.0277997	0.0529507	0.0127618	0.0932548	0.0832809	0.090302	0.0203659	0.0598968	0	0.0385049
ENSG00000204427	protein_coding	abhydrolase domain containing 16A [Source:HGNC Symbol;Acc:13921]	ABHD16A	6.64939	9.54257	4.38234	4.84896	4.25112	3.89524	4.59053	3.51882	4.39946	5.66873	4.42379	4.72542	4.58233	4.16521
ENSG00000183260	protein_coding	abhydrolase domain containing 16B [Source:HGNC Symbol;Acc:16128]	ABHD16B	1.12215	1.99734	0.688556	0.735233	1.10564	1.66258	1.54939	2.31458	0.522983	1.13415	0.852618	1.60485	1.49099	2.31726
ENSG00000129968	protein_coding	abhydrolase domain containing 17A [Source:HGNC Symbol;Acc:28756]	ABHD17A	3.59585	7.49006	1.11032	5.26821	2.6153	4.59224	2.18231	2.38257	1.87708	7.20662	2.18538	4.43747	1.86385	2.55644
ENSG00000203835	pseudogene	abhydrolase domain containing 17A pseudogene 1 [Source:HGNC Symbol;Acc:28394]	ABHD17AP1	0	0	0	0	0	0	0	0	0	0	0	0	0	0
ENSG00000198658	pseudogene	abhydrolase domain containing 17A pseudogene 2 [Source:HGNC Symbol;Acc:33538]	ABHD17AP2	0	0	0	0	0	0	0	0	0	0	0	0	0	0
ENSG00000250536	pseudogene	abhydrolase domain containing 17A pseudogene 3 [Source:HGNC Symbol;Acc:34041]	ABHD17AP3	0.293427	0.206069	0.338424	0.103247	0.220637	0.140084	0.101286	0.0704888	0.132195	0.0895872	0.161638	0.158461	0.080187	0.0509335
ENSG00000229107	pseudogene	abhydrolase domain containing 17A pseudogene P4 [Source:HGNC Symbol;Acc:34042]	ABHD17AP4	0.550538	0	0.907091	0	0.321975	0.116814	0.380074	0	0.936997	0	0.336967	0	0.25075	0
ENSG00000182502	pseudogene	abhydrolase domain containing 17A pseudogene 5 [Source:HGNC Symbol;Acc:34043]	ABHD17AP5	0.308913	0.0650835	0.0610775	0	0.0929128	0.058991	0	0.0890509	0	0.0377262	0.136135	0	0	0
ENSG00000226981	pseudogene	abhydrolase domain containing 17A pseudogene 6 [Source:HGNC Symbol;Acc:34044]	ABHD17AP6	0.106522	0	0.157959	0	0	0.0508543	0	0.038384	0.0479902	0	0	0.0345153	0	0
ENSG00000260864	pseudogene		ABHD17AP7	0	0	0	0	0	0	0	0	0	0	0	0	0	0
ENSG00000260540	pseudogene		ABHD17AP8	0	0	0.0957661	0	0	0	0	0	0	0	0	0	0	0
ENSG00000261536	pseudogene		ABHD17AP9	0	0	0	0	0	0	0	0	0	0	0	0	0	0
ENSG00000107362	protein_coding	abhydrolase domain containing 17B [Source:HGNC Symbol;Acc:24278]	ABHD17B	1.80399	2.03895	2.3593	3.23334	1.75212	1.90191	3.39896	3.19608	2.04877	2.6277	2.56719	2.07022	2.94254	2.5932
ENSG00000136379	protein_coding	abhydrolase domain containing 17C [Source:HGNC Symbol;Acc:26925]	ABHD17C	0.582566	0.226096	0.31827	0.0323662	0.507216	0.102466	2.70945	0.651861	0.455847	0.0468066	0.810728	0.178828	2.77766	0.54287
ENSG00000140526	protein_coding	abhydrolase domain containing 2 [Source:HGNC Symbol;Acc:18717]	ABHD2	105.17	63.323	70.5443	47.2337	78.0953	39.7054	72.7904	47.2255	85.8096	46.1274	70.412	42.2664	54.9641	49.9158
ENSG00000158201	protein_coding	abhydrolase domain containing 3 [Source:HGNC Symbol;Acc:18718]	ABHD3	8.1891	16.4617	8.90142	13.8741	6.31088	9.86201	5.47764	7.93932	8.85904	13.2206	6.77712	10.0608	6.1081	8.82068
ENSG00000100439	protein_coding	abhydrolase domain containing 4 [Source:HGNC Symbol;Acc:20154]	ABHD4	24.4881	26.0177	26.3424	22.9461	23.1819	24.5306	22.4311	20.6766	23.4589	21.8464	18.6034	20.2637	20.5146	17.3177
ENSG00000011198	protein_coding	abhydrolase domain containing 5 [Source:HGNC Symbol;Acc:21396]	ABHD5	71.3484	53.9898	54.8416	49.4479	69.9167	50.669	113.129	66.1563	59.3978	51.9482	67.8112	53.6308	127.997	69.6789
ENSG00000163686	protein_coding	abhydrolase domain containing 6 [Source:HGNC Symbol;Acc:21398]	ABHD6	0.061972	0	0.0459485	0.0163544	0.0116497	0.0295859	0.0427835	0.0111655	0.0279196	0.0189209	0.017069	0.0301203	0.0254033	0.0403395
ENSG00000127220	protein_coding	abhydrolase domain containing 8 [Source:HGNC Symbol;Acc:23759]	ABHD8	1.42719	1.00229	2.10252	0.679422	1.38878	1.06878	0.540941	0.645361	2.06761	1.24741	2.06566	1.57773	1.0324	1.58841
ENSG00000136754	protein_coding	abl-interactor 1 [Source:HGNC Symbol;Acc:11320]	ABI1	34.7838	33.6771	44.6578	48.0929	32.0065	35.4517	31.5387	33.1422	44.0597	41.6626	33.2297	35.0057	31.0281	31.9088
ENSG00000138443	protein_coding	abl-interactor 2 [Source:HGNC Symbol;Acc:24011]	ABI2	0.0222417	0.0312401	0.0659637	0.054783	0.0222991	0.0141578	0.015355	0	4.01482	8.5744	3.03036	7.80735	1.64111	3.94184
ENSG00000108798	protein_coding	ABI family, member 3 [Source:HGNC Symbol;Acc:29859]	ABI3	14.9713	16.0735	4.61037	9.39138	8.50602	8.70022	10.4183	7.94564	6.22771	9.31714	7.19318	9.54705	8.15651	7.4849
ENSG00000154175	protein_coding	ABI family, member 3 (NESH) binding protein [Source:HGNC Symbol;Acc:17265]	ABI3BP	0.0506507	0.117385	0.00500726	0.0213868	0.019043	0.024181	0.0174838	0.00730058	0.0319468	0.0463931	0.0167409	0.0459533	0.0124575	0.0527523
ENSG00000097007	protein_coding	c-abl oncogene 1, non-receptor tyrosine kinase [Source:HGNC Symbol;Acc:76]	ABL1	1.42643	1.16665	1.19994	1.09424	1.17918	0.930546	0.660587	0.727902	1.21343	1.00086	0.97611	0.912906	0.573824	0.627466
ENSG00000143322	protein_coding	c-abl oncogene 2, non-receptor tyrosine kinase [Source:HGNC Symbol;Acc:77]	ABL2	0.750787	0.799736	0.381475	0.690699	0.65285	0.636766	0.500945	0.637805	0.51776	0.793965	0.55452	0.663218	0.398884	0.609387
ENSG00000099204	protein_coding	actin binding LIM protein 1 [Source:HGNC Symbol;Acc:78]	ABLIM1	0.591476	0.272967	0.629276	0.255692	0.571822	0.209764	0.462781	0.207043	0.593852	0.288937	0.52752	0.284738	0.406402	0.181872
ENSG00000163995	protein_coding	actin binding LIM protein family, member 2 [Source:HGNC Symbol;Acc:19195]	ABLIM2	0	0	0	0	0.00691316	0.00877842	0.00634713	0	0.00828402	0	0	0.00595799	0	0.00478765
ENSG00000173210	protein_coding	actin binding LIM protein family, member 3 [Source:HGNC Symbol;Acc:29132]	ABLIM3	0.0156017	0	0	0.00823458	0.0117314	0	0.0215418	0.0112438	0.056231	0.114322	0	0.156713	0.00639538	0.235611
ENSG00000175164	processed_transcript	ABO blood group (transferase A, alpha 1-3-N-acetylgalactosaminyltransferase; transferase B, alpha 1-3-galactosyltransferase) [Source:HGNC Symbol;Acc:79]	ABO	0	0.108876	0	0.218201	0	0.0493419	0	0	0	0	0	0.0334888	0	0.0269105
ENSG00000002726	protein_coding	amine oxidase, copper containing 1 [Source:HGNC Symbol;Acc:80]	ABP1	1.16327	0.0459533	1.50937	0.0613976	1.19178	0.152722	0.652506	0.0419173	1.66395	0.106549	1.37772	0.103654	0.858319	0.0454326
ENSG00000159842	protein_coding	active BCR-related [Source:HGNC Symbol;Acc:81]	ABR	14.7974	18.0643	10.8916	13.8055	10.4089	11.0863	11.0353	9.90101	11.874	14.4032	9.54303	11.1989	9.04017	9.51342
ENSG00000174429	protein_coding	actin-binding Rho activating protein [Source:HGNC Symbol;Acc:30655]	ABRA	0	0	0	0	0	0.0192711	0.0139337	0	0.0181858	0.0123243	0	0.0130795	0	0.0105102
ENSG00000146386	protein_coding	ABRA C-terminal like [Source:HGNC Symbol;Acc:21230]	ABRACL	4.49469	5.61345	7.14607	9.8316	4.66887	7.56559	5.95006	9.98483	5.21894	8.14885	5.30925	8.01755	5.09047	8.63846
ENSG00000146109	protein_coding	activator of basal transcription 1 [Source:HGNC Symbol;Acc:17369]	ABT1	7.47145	5.48087	9.48258	6.61145	7.54633	5.22678	5.26019	3.74962	8.77614	6.24866	8.36731	5.1614	5.51887	3.86504
ENSG00000250496	pseudogene	activator of basal transcription 1 pseudogene 1 [Source:HGNC Symbol;Acc:39557]	ABT1P1	0	0	0	0	0.120492	0	0	0	0	0	0	0	0	0
ENSG00000114626	protein_coding	ankyrin repeat and BTB (POZ) domain containing 1 [Source:HGNC Symbol;Acc:18275]	ABTB1	228.056	196.789	289.784	155.658	200.201	154.47	137.874	102.435	247.863	163.224	200.535	138.913	127.485	84.0582
ENSG00000166016	protein_coding	ankyrin repeat and BTB (POZ) domain containing 2 [Source:HGNC Symbol;Acc:23842]	ABTB2	0.424888	1.33099	0.298448	0.897025	0.37834	0.971518	0.517185	0.765519	0.342542	1.1129	0.369559	0.782559	0.348337	0.786049
ENSG00000221486	miRNA		AC000003.1	0.483516	0	0	0	0	0	0	0	0	0	0	0	0	0
ENSG00000221069	miRNA		AC000029.1	0	0	0.604063	0.645012	0	0	0	0	0	0.373116	0	0	0	0.318195
ENSG00000260246	antisense		AC000032.2	0	0	0	0	0	0	0	0	0	0	0	0	0	0
ENSG00000225929	antisense		AC000036.4	0	0	0	0	0	0	0.0189101	0	0.0246807	0	0.0301777	0.0532521	0.0449126	0.0855834
ENSG00000242156	pseudogene		AC000041.8	0	0	0	0	0	0	0	0	0	0	0	0	0	0
ENSG00000225007	lincRNA		AC000067.1	0	0	0	0	0	0	0	0	0	0	0	0	0	0
ENSG00000185065	processed_transcript		AC000068.5	0.244492	0.478315	0	0.258086	0.210104	0.133397	0.0723382	0.0755143	0.220297	0.191948	0	0.0905375	0.114538	0.127318
ENSG00000230485	pseudogene		AC000077.2	0	0	0	0.0615909	0	0	0	0	0.0525727	0	0	0	0.0478345	0.0303838
ENSG00000232926	pseudogene		AC000078.5	0.326125	0.429436	0	0.172129	0.306531	0.155695	1.74488	2.2328	0.073463	0.0497853	0.449125	0.528357	2.20579	1.82565
ENSG00000230194	pseudogene		AC000081.2	0.18722	0	0.370167	0	0	0	0	0	0	0	0	0	0	0
ENSG00000235776	pseudogene		AC000089.3	0.347093	0.58502	0.343132	0.659507	0.0521982	0.463974	0	0.500286	0	0.466278	0.0764802	0.0899724	0.0569117	0.253046
ENSG00000233471	pseudogene	keratin 18 pseudogene 62 [Source:HGNC Symbol;Acc:48889]	AC000094.3	0.0454284	0.0478555	0	0	0	0	0	0	0	0	0	0.0294395	0	0
ENSG00000270393	pseudogene		AC000095.9	0.318103	2.61376	0.314472	0.805896	0.239192	1.09343	0.263529	0.32095	0.114649	1.39854	0.140185	0.907033	0.312949	0.331301
ENSG00000236340	antisense		AC000099.1	0	0.0306355	0	0	0	0	0	0	0	0	0	0	0	0
ENSG00000236105	pseudogene		AC000110.1	1.33298	0.4012	1.41189	2.11065	1.57506	0.272732	0.394392	0.617562	1.37265	1.62791	1.36368	0.431914	0.780587	0.29749
ENSG00000232661	antisense		AC000111.3	0	0	0	0	0	0	0	0	0	0	0	0	0	0
ENSG00000237974	pseudogene		AC000111.4	0	0	0	0	0	0	0	0	0	0	0	0	0	0
ENSG00000234001	pseudogene		AC000111.5	0	0	0	0	0	0	0	0	0	0	0	0	0	0
ENSG00000083622	antisense		AC000111.6	0	0	0	0	0	0	0	0	0	0	0	0	0	0
ENSG00000243107	processed_transcript		AC000120.7	0.191739	0.201983	0	0.2024	0	0.137307	0.0661853	0	0.0863824	0.117081	0	0	0	0
ENSG00000224138	antisense		AC000123.4	0.215521	0.908142	0.10653	0.455009	0.324114	0.82313	0.148789	0.388303	0.194193	0.855419	0.118722	0.558666	0.441728	0.561157
ENSG00000226770	lincRNA		AC000124.1	0.0581028	0	0	0	0	0.0554774	0	0	0.052353	0	0	0	0	0.0302568
ENSG00000230820	pseudogene		AC000362.1	0	0	0	0	0	0	0	0	0	0	0	0	0	0
ENSG00000230206	processed_transcript	glutamate receptor, metabotropic 8 [Source:HGNC Symbol;Acc:4600]	AC000364.1	0	0	0	0	0	0	0	0	0	0	0	0	0	0
ENSG00000224981	pseudogene		AC000367.1	0.031486	0	0	0	0	0	0	0	0	0	0	0	0	0
ENSG00000241921	antisense		AC000370.2	0	0	0	0	0	0	0	0	0	0	0	0	0	0
ENSG00000227249	pseudogene		AC000374.1	0	0	0	0	0	0	0	0	0	0	0	0	0	0
ENSG00000264908	miRNA		AC000403.1	0	0	0	0	0	0	0	0	0	0	0	0	0	0
ENSG00000184319	pseudogene	ribosomal protein L23a pseudogene 82 [Source:HGNC Symbol;Acc:33730]	AC002055.4	0.149804	0.0286922	0.161557	0.10063	0.0716814	0.0390095	0.0658124	0.0196291	0.0858958	0.0582108	0.090023	0.0617775	0.0781543	0.0709178
ENSG00000213683	pseudogene		AC002056.3	0.36248	0.381846	0	0.229581	0.327072	0.415321	0.650635	0.41797	0.261287	0.398412	0.319482	0.375843	0.297173	0.264263
ENSG00000254499	antisense		AC002056.5	0	0	0	0	0	0	0	0	0	0	0	0	0	0
ENSG00000234459	antisense		AC002064.4	0	0	0	0	0	0	0	0	1.04018	0.117486	0.211975	0.374055	0	0.601157
ENSG00000225498	lincRNA		AC002064.5	0	0	0	0	0	0	0	0	0	0	0	0	0	0
ENSG00000237813	antisense		AC002066.1	0	0	0	0	0	0	0	0	0	0	0	0	0	0
ENSG00000216076	miRNA		AC002066.2	0	0	0	0	0	0	0	0	0	0	0	0	0	0
ENSG00000228928	pseudogene		AC002069.5	0.11203	0.0393386	0	0.0394198	0	0	0.0515614	0.0538253	0.16824	0.319241	0.0822843	0.338801	0.0918461	0.311143
ENSG00000235639	pseudogene		AC002069.6	0	0	0	0	0	0	0	0	0	0	0	0	0.0786649	0
ENSG00000222647	miRNA		AC002070.1	0	0	0	0	0	0	0	0	0	0	0	0	0	0
ENSG00000225898	pseudogene		AC002075.3	0.246765	0.519898	0.0813162	0.173657	0.247401	0.47123	0.0567862	0.177838	0.44469	0.401817	0.362489	0.479742	0.0674353	0.128502
ENSG00000237729	pseudogene		AC002075.4	0.441304	0.232441	0.654402	0	0	0.210682	0.152331	0.318039	0.59645	0	0.243098	0.142992	0.180898	0
ENSG00000234695	antisense		AC002076.10	0	0	0	0	0	0	0	0	0	0	0	0	0	0
ENSG00000224910	lincRNA		AC002115.5	0	0	0	0	0	0	0	0	0	0	0	0	0	0
ENSG00000267626	lincRNA		AC002115.9	0	0.103125	0	0	0	0	0	0	0	0	0	0	0	0
ENSG00000267698	antisense		AC002116.7	0	0.113518	0.10653	0.113752	0	0	0	0	0.0970965	0.0658014	0.118722	0	0	0.0561157
ENSG00000248101	processed_transcript		AC002116.8	0	0	0	0	0	0	0	0	0	0	0	0	0	0
ENSG00000224505	antisense		AC002117.1	0	1.1715	1.09939	1.17392	0.836215	0	0	0	0	0.679071	0	0	1.82345	0.579114
ENSG00000227979	pseudogene		AC002127.2	0	0	0	0	0	0	0	0	0	0	0	0	0	0
ENSG00000233420	processed_transcript		AC002127.4	0	0	0	0	0	0	0	0	0	0	0	0	0	0
ENSG00000262497	pseudogene	family with sequence similarity 187, member B2, pseudogene [Source:HGNC Symbol;Acc:49213]	AC002128.4	0	0	0	0	0	0	0	0	0	0	0	0	0	0
ENSG00000271366	antisense		AC002128.5	0	0	0	0	0	0	0	0	0	0	0	0	0	0
ENSG00000259242	antisense		AC002306.1	0	0	0	0	0	0	0	0	0.0259864	0	0	0	0.0236443	0
ENSG00000260494	pseudogene		AC002310.10	0	0.0810168	0	0.0811841	0.115659	0.0734328	0	0	0.138594	0.140886	0	0	0.189155	0.0400494
ENSG00000235560	antisense		AC002310.12	0.13551	0.0475834	0.178618	0.143045	0.0679298	0.172516	0.031184	0	0.366301	0.193075	0.29859	0.234177	0.296255	0.282265
ENSG00000260869	protein_coding	Uncharacterized protein [Source:UniProtKB/TrEMBL;Acc:H3BQ85]	AC002310.13	0	0	0	0	0	0	0	0	0	0	0	0	0	0
ENSG00000261588	pseudogene		AC002310.17	0	0.226159	0	0	0	0.204988	0	0	0	0.131095	0	0.139127	0	0
ENSG00000239791	antisense		AC002310.7	0	0	0	0	0	0	0	0	0	0	0	0	0	0
ENSG00000267190	pseudogene		AC002314.4	0	0	0	0	0	0	0	0	0	0	0	0	0	0
ENSG00000236481	lincRNA		AC002331.1	0	0	0	0	0	0	0	0	0	0	0	0	0	0
ENSG00000234469	protein_coding	Homo sapiens uncharacterized LOC100288814 (LOC100288814), mRNA. [Source:RefSeq mRNA;Acc:NM_001195081]	AC002365.1	0	0	0	0	0	0	0	0	0	0.0528871	0	0	0.0710067	0.0451024
ENSG00000232392	pseudogene		AC002366.3	0	0	0	0	0	0	0	0	0	0.0285324	0	0	0	0
ENSG00000237741	antisense		AC002368.4	0	0	0	0	0	0	0	0	0	0.0875091	0	0	0	0
ENSG00000227863	lincRNA		AC002383.2	0	0	0	0	0	0	0	0	0	0	0	0	0	0
ENSG00000230941	lincRNA		AC002386.1	0	0	0	0	0	0	0	0	0	0	0	0	0	0
ENSG00000266269	miRNA		AC002395.1	0	0	0	0	0	0	0	0	0	0	0	0	0	0
ENSG00000267439	antisense		AC002398.11	1.35778	1.43032	1.53404	1.36503	1.26405	1.79031	0.714185	0.65235	1.80599	1.34235	0.997266	1.5084	0.689095	0.505042
ENSG00000267328	antisense		AC002398.12	0	0	0	0	0	0	0	0	0	0	0	0	0	0
ENSG00000267049	antisense		AC002398.13	0.911547	0.960248	0.901143	0.962231	1.37084	1.74072	0.629303	0	0	3.33969	0	0.59072	1.49463	1.42405
ENSG00000225872	lincRNA		AC002398.5	0.022349	0	0	0	0	0.0213392	0.015429	0	0	0	0.0246224	0	0.0366449	0.0116382
ENSG00000188223	protein_coding	Uncharacterized protein [Source:UniProtKB/TrEMBL;Acc:K7ERS5]	AC002398.9	0	0	0	0	0	0	0	0	0	0	0	0	0	0
ENSG00000261528	pseudogene		AC002400.1	0	0	0	0	0	0.0731293	0	0	0	0	0	0	0	0
ENSG00000236472	antisense		AC002401.1	0.187853	0	0	0.594893	0	0	0	0	0	0.344124	0	0.121736	0	0
ENSG00000231153	pseudogene		AC002429.4	0	0	0	0	0	0	0	0	0	0	0	0	0	0
ENSG00000236197	antisense		AC002429.5	0.0216444	0	0	0	0	0	0	0	0.0195024	0.211466	0	0.19637	0	0.0676272
ENSG00000269449	protein_coding	Protein LOC100996577 [Source:UniProtKB/TrEMBL;Acc:M0R3I6]	AC002451.1	0	0	0.0687695	0.0734313	0.052307	0	0.0320162	0.016711	0.0417863	0.0424773	0	0.04508	0.0570304	0.0362248
ENSG00000231170	antisense		AC002451.3	0	0	0.105407	0.112552	0	0	0	0	0	0	0	0	0	0
ENSG00000237819	antisense		AC002454.1	0	0	0	0	0	0	0	0	0	0	0	0	0	0
ENSG00000223969	antisense		AC002456.2	0.902668	0.380358	0.624656	0.285858	0.88237	0.344752	0.249269	0.19516	0.976009	0.330716	0.198898	0.409476	0.444022	0.329042
ENSG00000223646	lincRNA		AC002463.3	0	0	0	0	0	0	0	0	0	0	0	0	0	0
ENSG00000238202	antisense		AC002465.2	0	0	0	0	0	0	0	0	0	0	0	0	0	0
ENSG00000241764	processed_transcript		AC002467.7	5.38107	6.20842	7.34619	6.94255	3.66085	4.81171	2.41764	3.0778	7.00347	5.37207	4.79922	5.47981	1.82065	2.80217
ENSG00000269103	protein_coding	Uncharacterized protein [Source:UniProtKB/TrEMBL;Acc:H0YHC8]	AC002472.1	0	0	0	0	0	0	0	0	0	0	0	0	0	0
ENSG00000226872	antisense		AC002472.11	0	0	0	0	0	0	0	0	0	0	0	0	0	0
ENSG00000187905	protein_coding	Leucine-rich repeat-containing protein LOC400891 [Source:UniProtKB/Swiss-Prot;Acc:Q6ZQY2]	AC002472.13	0	0	0	0	0	0	0	0	0	0.0122532	0	0	0	0.00522478
ENSG00000264392	miRNA		AC002477.1	0	0	0	0	0	0	0	0	0	0	0	0	0	0
ENSG00000238033	lincRNA		AC002480.2	0	0	0	0	0.0161307	0	0	0	0	0	0	0	0	0
ENSG00000232759	processed_transcript		AC002480.3	0	0	0	0	0	0	0	0	0	0	0	0	0	0
ENSG00000232949	lincRNA		AC002480.4	0	0.105162	0	0	0	0	0	0	0	0	0	0	0	0.0519851
ENSG00000225541	processed_transcript		AC002480.5	0	0	0	0	0	0	0	0	0	0	0	0	0	0
ENSG00000221281	miRNA		AC002485.1	0	0	0	0	0	0	0	0	0	0	0	0	0	0
ENSG00000231525	pseudogene		AC002486.2	0	0	0	0	0.141731	0	0	0.0679202	0.169837	0.0575484	0.103832	0	0	0.147232
ENSG00000223866	pseudogene		AC002486.3	0	0	0	0	0	0	0	0	0	0	0	0	0	0
ENSG00000205786	lincRNA		AC002511.1	0.243701	0.855736	0.0535376	0.543086	0.0509018	0.232689	0.0373873	0.0585433	0.0365974	0.413362	0.0447485	0.280761	0.0110997	0.126906
ENSG00000233214	antisense		AC002511.2	2.96557	4.42568	1.46586	5.34787	1.20787	2.71358	1.6208	2.04817	1.44738	3.01809	0.816808	1.12106	1.01303	2.12342
ENSG00000232680	lincRNA		AC002511.3	1.2233	3.80738	0.879516	2.28915	1.00346	1.59276	0.844524	0.921677	0.801628	2.24093	0.367564	1.98187	0.547035	1.30301
ENSG00000259810	3prime_overlapping_ncrna		AC002519.5	0	0	0	0	0	0	0	0	0	0	0	0	0	0
ENSG00000261457	pseudogene		AC002519.6	0.670407	0.373884	0.467828	0.291399	0.177918	0.338884	0.245026	0.284205	0.923863	0.553852	0.651709	0.562232	0.161653	0.266968
ENSG00000261922	sense_intronic		AC002519.8	0	0	0	0	0	0	0	0	0	0	0	0	0	0
ENSG00000242186	pseudogene		AC002523.1	0	0	0	0	0	0	0	0	0	0	0	0	0	0
ENSG00000230258	antisense		AC002539.1	0	0	0	0	0	0	0.0366293	0	0.047807	0	0	0	0	0
ENSG00000252100	miRNA		AC002539.2	0	0	0	0	0	0	0	0	0	0	0	0	0	0
ENSG00000227532	pseudogene		AC002542.2	0	0	0	0	0	0	0	0	0	0	0	0	0	0
ENSG00000235945	pseudogene		AC002543.2	0.88967	2.30041	0.119934	0.683009	0.0608157	0.50196	0.0558363	0.0582879	0.291501	0.370402	0.0891064	0.576543	0.165768	0.189528
ENSG00000261312	antisense		AC002550.5	0	0	0	0	0	0	0	0	0	0	0	0	0	0
ENSG00000261736	sense_intronic		AC002551.1	0	0.296833	0.0928543	0.396595	0	0	0	0	0	0.229416	0.103481	0.0608681	0	0
ENSG00000227782	protein_coding	Uncharacterized protein [Source:UniProtKB/TrEMBL;Acc:H7C0V1]	AC002553.1	0	0.72315	0	0	0	0	0.473919	0	0	0.41918	0	0	0	0
ENSG00000233979	pseudogene		AC002553.4	0.163542	0.516839	0	0	0	0	0	0	0	0	0	0	0	0
ENSG00000221016	miRNA		AC002558.1	0	0	0	0	0	0	0	0	0	0	0	0	0	0
ENSG00000221259	miRNA		AC002978.1	0	0	0	0	0	0	0	0	0	0	0	0	0	0
ENSG00000221386	miRNA		AC002979.1	0	0	0	0	0	0	0	0	0	0	0	0	0	0
ENSG00000252111	miRNA		AC002981.1	0	0	0	0	0	0	0	0	0	0	0	0	0	0
ENSG00000267005	pseudogene		AC002984.2	0	0	0	0	0	0	0	0	0	0	0	0	0	0
ENSG00000268193	protein_coding		AC002985.3	0	0	0	0	0	0	0	0	0	0	0	0	0	0
ENSG00000252586	miRNA		AC002992.1	0	0	0	0	0	0	0	0	0	0	0	0	0	0
ENSG00000239204	processed_transcript	arylsulfatase E pseudogene 1 [Source:HGNC Symbol;Acc:720]	AC002992.4	0	0	0	0	0	0	0	0	0	0	0	0	0	0
ENSG00000196861	pseudogene		AC002994.1	0	0	0	0	0	0	0	0	0	0	0	0	0	0
ENSG00000264517	miRNA		AC003001.1	0	0	0	0	0	0	0	0	0	0	0	0	0	0
ENSG00000188477	sense_intronic		AC003003.5	0	0	0.0230868	0	0	0	0	0	0.0210423	0.0142602	0.025729	0.0151339	0	0.0121612
ENSG00000268266	lincRNA		AC003005.2	0	0	0	0	0	0	0	0	0.0754545	0	0	0	0	0
ENSG00000268107	protein_coding	Uncharacterized protein [Source:UniProtKB/TrEMBL;Acc:M0R143]	AC003005.4	0	0	0	0	0	0	0	0	0	0	0	0	0	0
ENSG00000264453	miRNA		AC003006.1	0	0	0	0	0	0	0	0	0	0	0	0	0	0
ENSG00000269026	protein_coding	zinc finger protein 551 [Source:HGNC Symbol;Acc:25108]	AC003006.7	0	0	0	0	0	0	0	0	0	0	0	0	0	0
ENSG00000262011	antisense		AC003009.1	0	0	0	0	0	0	0	0	0	0	0	0	0	0
ENSG00000262235	pseudogene		AC003009.2	0.89444	1.2563	0.884232	1.73098	1.12093	0.56935	1.3379	1.18177	2.95506	3.09496	1.3139	2.89817	1.22215	2.40651
ENSG00000248594	pseudogene		AC003029.1	0	0	0	0	0	0	0	0	0	0	0	0	0	0
ENSG00000264331	miRNA		AC003035.1	0.550538	0	0	0	0	0	0	0	0	0	0	0	0	0
ENSG00000268413	protein_coding		AC003043.1	0	0	0	0	0	0	0	0	0	0	0	0	0	0
ENSG00000214684	pseudogene		AC003045.1	0	0	0	0	0	0	0	0	0	0	0	0	0	0
ENSG00000227517	lincRNA		AC003051.1	0.0133248	0.0280734	0	0	0	0	0	0	0	0.016273	0	0.00863502	0	0.00693883
ENSG00000237773	antisense		AC003075.4	0	0	0	0	0	0	0	0	0	0	0	0	0	0
ENSG00000225572	antisense	DOCK4 antisense RNA 1 [Source:HGNC Symbol;Acc:40876]	AC003077.1	0.156067	0.728079	0	0.353024	0.0167645	0.106439	0	0.0482032	0.0200889	0.272282	0	0.173379	0.0548351	0.0928812
ENSG00000203505	pseudogene		AC003079.1	0	0	0	0	0	0	0	0	0	0	0	0	0	0
ENSG00000234358	pseudogene		AC003080.4	0.0724959	0.458215	0	0.0765269	0	0.0692202	0	0.156739	0.0653217	0	0	0.140941	0	0
ENSG00000234826	lincRNA		AC003084.2	0	0	0	0	0	0	0	0	0	0	0	0	0	0
ENSG00000231328	pseudogene	tumor protein, translationally-controlled 1 pseudogene 7 [Source:HGNC Symbol;Acc:49300]	AC003087.4	0.107552	0	0.106324	0.113532	0.161744	0	0.222751	0	0.0969087	0.131348	0	0	0.176349	0.0560072
ENSG00000226965	lincRNA		AC003088.1	0	0	0	0	0	0	0	0	0	0	0	0	0	0.0584964
ENSG00000223561	processed_transcript		AC003090.1	0	0	0.0185208	0.0395526	0	0.0178881	0.0129338	0	0.0337613	0.102959	0	0.121408	0.061437	0.165851
ENSG00000236453	lincRNA		AC003092.1	0	0	0	0	0	0	0	0	0	0	0	0	0	0.027214
ENSG00000236938	lincRNA		AC003092.2	0	0	0	0	0	0	0	0	0	0	0	0	0	0
ENSG00000228768	protein_coding	Uncharacterized protein [Source:UniProtKB/TrEMBL;Acc:F2Z313]	AC003101.1	0	0	0.1227	0	0	0.118509	0	0	0	0	0	0.0804329	0	0.0646333
ENSG00000214921	protein_coding		AC003102.1	0	0	0	0	0	0	0	0	0	0	0	0	0	0
ENSG00000267750	processed_transcript		AC003102.3	0.0445816	0.0117409	0	0	0	0.0106418	0.0153888	0.00803225	0.0200849	0	0	0.00722268	0.0182747	0.00580391
ENSG00000236194	sense_intronic		AC003104.1	4.2744	11.394	0.3307	5.88531	1.50921	3.86833	1.46262	2.91975	0.770281	4.15341	1.02374	2.62547	1.49313	3.61946
ENSG00000221278	miRNA		AC003658.1	0	0	0	0	0	0	0	0	0	0	0	0	0	0
ENSG00000234634	lincRNA		AC003664.1	0	0	0	0	0	0	0	0.0826245	0	0	0	0	0	0
ENSG00000234494	antisense		AC003665.1	0.260831	0.39966	0.0234413	0.175212	0.0534893	0.113202	0.0163699	0.0854433	0.0213654	0.130312	0	0.0921977	0.0583193	0.086435
ENSG00000222133	miRNA		AC003666.1	0	0	0	0	0	0	0	0	0	0	0	0.353274	0	0
ENSG00000221736	miRNA		AC003681.1	0	0	0	0.667001	0	0	0	0	0	0	0	0	0	0
ENSG00000268392	lincRNA		AC003682.16	0	0.126786	0.118982	0	0	0	0	0	0	0	0	0	0	0
ENSG00000269097	pseudogene		AC003682.17	2.70705	2.15803	4.33972	2.47142	2.03552	2.44502	1.81835	2.47819	3.36209	2.99327	3.22424	2.03876	1.37958	1.60018
ENSG00000268564	antisense		AC003956.1	0.156192	0	0	0	0	0	0	0	0	0	0	0	0	0
ENSG00000234859	antisense		AC003958.2	0	0	0	0	0	0	0	0	0	0	0	0	0	0
ENSG00000108516	pseudogene		AC003958.6	0	0	0	0	0	0	0	0	0	0	0	0	0	0
ENSG00000221418	miRNA		AC003968.1	0	0	0	0	0	0	0	0	0	0	0	0	0	0
ENSG00000269615	pseudogene		AC003973.1	0	0	0	0	0	0	0	0	0	0	0	0	0	0
ENSG00000269504	lincRNA		AC003973.4	0	0	0	0.0421063	0	0	0	0	0	0	0	0	0	0
ENSG00000269199	lincRNA		AC003973.5	0	0	0	0	0	0	0	0	0	0	0	0	0	0
ENSG00000271095	pseudogene		AC003973.6	0	0.049099	0	0	0.0350467	0	0	0	0	0	0	0	0	0
ENSG00000235139	lincRNA		AC003984.1	0	0	0	0	0	0	0	0	0.0234339	0.0476429	0	0.109551	0	0.0338584
ENSG00000233824	lincRNA		AC003985.1	0	0	0	0	0	0	0	0	0	0	0	0	0	0
ENSG00000229533	processed_transcript		AC003986.5	0	0	0	0	0	0	0	0	0	0	0	0	0	0
ENSG00000232821	antisense		AC003986.6	0	0	0	0	0	0	0	0	0.031912	0	0	0	0	0
ENSG00000236536	antisense		AC003986.7	0	0	0	0	0	0	0	0	0	0	0	0	0.0658761	0
ENSG00000234223	lincRNA		AC003988.1	0	0	0	0	0	0	0	0	0	0	0	0	0	0
ENSG00000243621	pseudogene		AC003989.3	0	0	0	0	0	0	0	0	0	0	0	0	0	0
ENSG00000227948	pseudogene		AC003989.4	0	0	0	0	0	0	0	0	0	0	0	0	0	0
ENSG00000228113	antisense		AC003991.3	0	0.915237	0	0	0	0	0	0	0	0	0	0	0	0
ENSG00000264952	miRNA		AC004000.1	0	0	0	0	0	0	0	0	0	0	0	0	0	0
ENSG00000270317	pseudogene		AC004004.2	0	0	0	0	0	0	0	0	0	0	0	0	0	0
ENSG00000228711	pseudogene		AC004006.2	0	0	0	0	0	0	0	0	0	0	0	0	0	0
ENSG00000224322	lincRNA		AC004009.3	0	0	0	0	0	0	0	0	0	0	0	0	0	0
ENSG00000233942	lincRNA		AC004012.1	0	0	0	0	0	0	0	0	0	0	0	0	0	0
ENSG00000229603	lincRNA		AC004014.3	0	0	0	0	0	0	0	0	0	0	0	0	0	0
ENSG00000227968	pseudogene		AC004014.4	0.50094	0.234535	0.715322	0.587549	1.00446	0.690885	0.307407	0.521469	0.651975	0.951651	0.551898	0.57712	0.456319	0.463755
ENSG00000238976	miRNA		AC004016.1	0	0	0	0	0	0	0	0	0	0	0	0	0	0
ENSG00000234999	pseudogene		AC004016.2	0	0	0	0	0	0	0	0	0	0	0	0	0	0
ENSG00000268948	protein_coding	Uncharacterized protein [Source:UniProtKB/TrEMBL;Acc:M0R3E0]	AC004017.1	0	0	0	0	0	0	0	0	0	0	0	0	0	0
ENSG00000229492	pseudogene		AC004019.10	0.491205	0.310469	0.485598	0.155555	0.480159	0.422109	0.406934	0.0708002	0.265557	0.539897	0.75764	0.477481	0.604059	0.33253
ENSG00000236754	antisense		AC004019.13	0.0844409	0	0	0.044568	0.031747	0	0	0.0304274	0	0	0	0.0273606	0.0692275	0.0659584
ENSG00000237160	pseudogene		AC004022.7	0	0	0	0	0	0	0	0	0	0	0	0	0	0
ENSG00000228751	pseudogene		AC004022.8	0	0	0	0	0.0392221	0	0	0	0	0.0318514	0	0	0	0
ENSG00000223442	antisense		AC004041.2	0	0	0	0.0700431	0	0	0	0	0	0.0405174	0	0	0	0
ENSG00000246774	lincRNA		AC004051.2	0	0	0	0	0	0	0	0	0	0	0	0	0	0
ENSG00000215999	miRNA		AC004052.1	0	0	0	0	0	0	0	0	0	0	0	0	0	0
ENSG00000245384	antisense		AC004053.1	0	0.0203952	0	0	0	0	0	0	0.331453	0.73298	0.213303	0.526959	0.126981	0.211724
ENSG00000248984	antisense		AC004054.1	0	0	0	0	0	0	0	0	0	0	0	0	0	0
ENSG00000196656	pseudogene		AC004057.1	0.0987644	0	0.292912	0	0	0	0	0	0	0	0	0	0	0
ENSG00000251312	pseudogene		AC004062.2	0	0	0	0	0	0	0	0	0	0	0	0	0	0
ENSG00000250670	lincRNA		AC004063.1	0	0	0	0	0	0	0	0	0	0	0	0	0	0
ENSG00000216425	pseudogene		AC004066.2	0	0	0	0	0	0	0	0	0	0	0	0	0	0
ENSG00000250522	antisense		AC004066.3	0	0	0	0	0	0	0	0	0.0875905	0.0593593	0	0	0	0
ENSG00000251473	pseudogene		AC004069.1	0	0.0525809	0	0	0	0	0	0.0719442	0.0449747	0.0609579	0	0	0	0.0259926
ENSG00000251259	lincRNA		AC004069.2	3.13977	6.18827	3.50445	7.59094	2.51322	5.12545	2.93675	7.51823	3.10284	7.05046	2.90123	7.28555	2.98926	6.90929
ENSG00000231110	lincRNA		AC004070.1	0	0	0	0	0	0	0	0	0	0	0	0	0	0
ENSG00000230311	pseudogene		AC004074.3	2.04522	2.01983	1.76914	2.29387	3.55632	2.68511	3.52988	2.21092	2.99459	3.66854	4.22487	2.81645	5.13501	3.12855
ENSG00000237014	pseudogene		AC004074.4	0	0	0	0	0	0	0	0	0.0471324	0	0	0	0	0
ENSG00000268533	protein_coding		AC004076.7	0	0	0	0	0	0	0	0	0	0	0	0	0	0
ENSG00000268163	protein_coding	Uncharacterized protein [Source:UniProtKB/TrEMBL;Acc:M0R036]	AC004076.9	0	0	0	0	0	0	0	0	0	0	0	0	0	0
ENSG00000266055	miRNA		AC004079.1	0	0	0	0	0	0	0	0	0	0	0	0	0	0
ENSG00000226851	processed_transcript		AC004112.4	0	0.0828503	0	0	0.0591383	0.0750946	0.0542963	0	0	0.0960496	0	0	0	0
ENSG00000232922	pseudogene		AC004112.5	0	0	0	0	0	0	0	0	0	0	0	0	0	0
ENSG00000236232	pseudogene		AC004112.7	0	0	0.0497014	0	0	0	0	0	0	0	0	0	0	0
ENSG00000260264	lincRNA		AC004125.3	0	0	0	0.129287	0	0	0	0	0	0	0	0	0	0.0637791
ENSG00000234406	pseudogene		AC004129.7	0	0	0	0	0	0	0	0	0	0	0.213452	0	0	0
ENSG00000213798	pseudogene		AC004129.9	0	0	0.0690575	0	0	0	0.0482254	0	0	0	0	0	0	0
ENSG00000267621	pseudogene		AC004152.5	2.8488	2.55641	4.06797	2.22756	2.69747	2.92156	1.31115	1.44475	4.088	2.57712	7.78835	2.32477	1.55703	1.04394
ENSG00000270079	lincRNA		AC004152.6	2.35249	3.98011	2.18469	3.83782	1.92973	2.58653	1.91937	1.59264	2.50509	3.43888	1.57079	2.67945	1.40265	1.44779
ENSG00000267666	lincRNA		AC004156.3	0.0886361	0	0	0	0	0	0	0.0212927	0	0	0	0	0	0
ENSG00000261008	processed_transcript		AC004158.2	0	0.0288263	0	0	0	0	0	0	0.0246564	0.0167094	0.0301479	0.0354665	0	0
ENSG00000260664	lincRNA		AC004158.3	0	0	0	0	0	0.0309393	0.0223703	0	0	0	0.249898	0.0209988	0.0796963	0
ENSG00000230853	pseudogene		AC004159.1	0	0	0	0	0	0	0	0	0	0	0	0	0	0
ENSG00000230435	antisense		AC004160.4	0	0	0	0	0	0	0	0	0	0	0	0	0	0
ENSG00000184616	pseudogene		AC004166.6	0	0	0	0	0.0145835	0	0	0	0	0	0	0.0125685	0	0
ENSG00000160828	pseudogene	stromal antigen 3-like 2 (pseudogene) [Source:HGNC Symbol;Acc:33886]	AC004166.7	0.271602	0.208082	0.0244093	0.26064	0.111396	0.188603	0.0681838	0.0177944	0.133486	0.211079	0.0272028	0.128007	0.0607277	0.0514311
ENSG00000267778	lincRNA		AC004221.2	0	0	0.06513	0	0	0	0.0454828	0	0	0	0	0	0	0
ENSG00000234477	antisense		AC004231.2	0.530407	0.0931242	0.349569	0.653216	0.531774	0.25322	0.732352	0.382253	0.716878	0.809703	0.194787	0.401014	0.362371	0.460345
ENSG00000230612	antisense		AC004237.1	0	0	0	0	0	0	0	0	0	0	0	0	0	0
ENSG00000269635	lincRNA		AC004257.1	0.200738	0	0	0	0	0	0	0	0	0	0	0	0	0
ENSG00000270143	lincRNA		AC004257.3	4.65261	6.45522	1.90711	6.46855	2.64517	5.20084	3.29035	3.68016	1.12473	3.74182	2.12537	4.04462	3.44223	2.18645
ENSG00000005189	protein_coding	Putative RNA exonuclease NEF-sp [Source:UniProtKB/Swiss-Prot;Acc:Q96IC2]	AC004381.6	0.0287882	0.0758156	0	0	0.0324702	0.0274874	0.0397489	0.0103735	0.0518786	0.0439471	0.0317166	0.0186559	0	0.0374783
ENSG00000260510	processed_transcript		AC004381.7	0	0	0	0.282193	0	0	0	0	0	0	0	0	0	0
ENSG00000226107	pseudogene		AC004383.3	0	0	0	0	0	0	0	0	0.173363	0	0	0	0	0
ENSG00000223749	processed_transcript	MIR503 host gene (non-protein coding) [Source:HGNC Symbol;Acc:28258]	AC004383.4	0	0.0353075	0	0.0707608	0	0.0320023	0	0.0241549	0.0302	0.0409325	0	0.0217203	0	0.0174537
ENSG00000226515	pseudogene		AC004386.3	0	0	0	0	0	0	0	0	0	0	0	0	0	0
ENSG00000213269	pseudogene		AC004386.4	1.97282	1.92428	4.26178	1.38834	2.69215	2.23251	2.47173	2.36962	3.02849	3.21242	3.30051	2.27284	2.27632	1.90248
ENSG00000269131	antisense		AC004447.2	1.00946	1.32924	0.415807	0.976789	0.442777	0.642564	0.580748	0.545622	0.98536	0.616403	0.370715	0.599657	0.689656	0.21903
ENSG00000227078	lincRNA		AC004448.2	0	0	0	0	0	0	0	0	0	0	0	0	0	0.0556841
ENSG00000235979	lincRNA		AC004448.5	0	0	0	0	0	0	0	0	0	0	0	0.0203467	0	0
ENSG00000261204	lincRNA		AC004449.6	0	0	0	0	0	0	0	0	0	0.0784146	0	0	0	0
ENSG00000146677	pseudogene		AC004453.8	23.4006	17.1382	38.8864	26.4662	23.5447	23.62	22.7709	23.6904	31.4266	19.7325	28.7274	17.4032	24.0264	23.6172
ENSG00000238385	miRNA		AC004458.1	0	0	0	0	0	0	0	0	0	0	0	0	0	0
ENSG00000221379	miRNA		AC004460.1	0	0	0	0	0	0	0	0	0	0	0	0	0	0
ENSG00000237347	pseudogene		AC004461.4	0.551904	0.726739	0.136401	0.436944	0.103749	0.395225	0.190508	0.298309	0.62161	0	0	0.178828	0.226235	0.215551
ENSG00000260924	antisense		AC004463.6	0.0386678	0	0	0	0	0	0	0	0	0	0	0	0	0
ENSG00000268069	protein_coding	Uncharacterized protein [Source:UniProtKB/TrEMBL;Acc:M0QZU2]	AC004466.1	0.934527	2.95337	0	2.95947	0.702702	0.44615	0	0	0.842047	2.85324	0	1.21122	0.766156	0.486651
ENSG00000223461	antisense		AC004471.9	0.668781	1.30838	1.03895	0.40341	0.862078	0.182446	0.395747	0.344269	0.688684	0.466715	0.947329	0.371484	0.548289	0.497521
ENSG00000234702	pseudogene	voltage-dependent anion channel 1 pseudogene 3 [Source:HGNC Symbol;Acc:37478]	AC004478.2	0	0	0	0	0	0	0	0	0	0	0.0719866	0	0	0
ENSG00000228944	antisense		AC004485.3	0	0	0	0	0	0	0	0	0	0	0	0	0	0
ENSG00000267122	antisense		AC004490.1	0.590638	1.03699	0	0.059379	0.14804	0.241693	0.466009	0.364852	0.0506847	0.103046	0.123947	0.127586	0.0691749	0.322218
ENSG00000221356	miRNA		AC004492.1	0	0	0	0	0	0	0	0	0	0	0	0	0	0
ENSG00000258953	pseudogene	chromosome 5 open reading frame 63 [Source:HGNC Symbol;Acc:40051]	AC004507.1	0	0	0	0	0	0	0	0	0	0	0	0	0	0
ENSG00000248453	pseudogene		AC004510.2	0	0	0	0	0.072212	0	0	0.207632	0	0.117283	0	0	0	0.0500099
ENSG00000267308	lincRNA		AC004510.3	0	0	0	0	0	0	0	0	0	0	0.680674	0	0	0
ENSG00000266430	miRNA		AC004520.1	0	0	0	0	0	0	0	0	0	0	0	0	0	0
ENSG00000269169	protein_coding	Uncharacterized protein [Source:UniProtKB/TrEMBL;Acc:M0QY07]	AC004528.1	0	0	0	0	0	0	0	0	0	0	0	0	0	0
ENSG00000266990	antisense		AC004528.4	0	0.194602	0	0	0	0	0	0	0.166451	0	0	0	0	0
ENSG00000236414	lincRNA		AC004535.2	0	0	0	0	0	0	0	0	0	0.151241	0	0.321015	0	0.257957
ENSG00000230333	processed_transcript		AC004538.3	0	0	0	0	0	0	0	0	0.0227219	0	0	0.00817096	0.0310111	0
ENSG00000225792	antisense		AC004540.4	3.66546	2.4042	7.04214	5.98642	4.05627	3.10363	2.91248	3.83783	6.16925	5.15215	4.49549	4.25774	2.38137	2.66508
ENSG00000214870	processed_transcript		AC004540.5	0	0.0141111	0.0264851	0.0141402	0.0201449	0.0127901	0.0184955	0.0289614	0.0120698	0.0163592	0.0590322	0.0434039	0.010982	0.0139512
ENSG00000221576	miRNA		AC004543.1	0	0	0	0	0	0	0	0	0	0	0	0	0	0
ENSG00000237921	lincRNA		AC004543.2	0	0	0	0	0	0	0	0	0	0	0	0	0	0
ENSG00000229893	antisense		AC004549.6	0.0812929	0.0856362	0	0.085813	0	0.0776197	0	0.0585861	0	0.0992794	0	0	0	0
ENSG00000264746	miRNA		AC004552.1	0	0	0	0	0	0	0	0	0	0	0	0	0	0
ENSG00000237560	lincRNA		AC004562.1	0	0	0	0	0	0	0	0	0	0	0	0	0	0
ENSG00000235669	antisense		AC004593.3	0	0	0	0	0	0	0	0	0	0	0	0	0	0
ENSG00000266862	miRNA		AC004595.1	0	0	0	0	0	0	0	0	0	0.339535	0	0	0	0
ENSG00000225877	lincRNA		AC004603.4	0	0	0	0	0	0	0	0	0.0267495	0	0	0	0	0
ENSG00000267755	antisense		AC004623.2	0	0	0	0	0	0	0	0	0	0	0	0	0	0
ENSG00000267304	antisense		AC004637.1	0.230723	0.24305	0.22809	0	0	0.110149	0	0	0	0.140886	0	0	0	0
ENSG00000264224	miRNA		AC004655.1	0	0	0	0	0	0	0	0	0	0	0	0	0	0
ENSG00000265506	miRNA		AC004656.1	0	0	0	0	0	0	0	0	0	0	0	0	0	0
ENSG00000221786	miRNA		AC004673.1	0	0	0	0	0	0	0	0	0	0	0	0	0	0
ENSG00000229263	antisense		AC004691.5	0	0	0	0	0	0	0	0	0	0	0	0	0	0
ENSG00000228680	antisense		AC004692.4	0	0	0	0	0	0	0	0	0	0	0	0	0	0
ENSG00000213717	pseudogene		AC004692.5	0	0	0	0	0	0	0	0	0	0	0	0	0	0
ENSG00000166770	lincRNA	ZNF667 antisense RNA 1 (head to head) [Source:HGNC Symbol;Acc:44321]	AC004696.2	0	0	0.0472926	0.0504985	0.0239809	0.0152257	0	0.0229842	0.0143682	0.0584231	0	0.0206676	0.0522928	0.0581273
ENSG00000223201	miRNA		AC004699.1	0	0	0	0	0	0	0	0	0	0	0	0.24851	0	0
ENSG00000263494	lincRNA		AC004702.2	0.285151	0	0	0	0	0	0	0	0	0	0	0	0	0
ENSG00000256806	pseudogene		AC004706.1	0	0	0	0	0	0	0	0	0	0	0	0	0	0
ENSG00000229688	antisense	ISPD antisense RNA 1 [Source:HGNC Symbol;Acc:48962]	AC004741.3	0	0	0	0	0	0	0	0	0	0	0	0	0	0.0104458
ENSG00000226522	antisense		AC004744.3	0	0	0	0	0	0	0	0	0.16007	0	0	0	0	0
ENSG00000221192	miRNA		AC004745.1	0	0	0	0	0	0	0	0	0	0	0	0	0	0
ENSG00000263954	miRNA		AC004769.1	0	0	0	0	0	0	0	0	0	0	0	0	0	0
ENSG00000203562	pseudogene		AC004771.1	0	0.250321	0	0	0	0	0	0	0.21411	0	0	0.153991	0	0
ENSG00000267527	lincRNA		AC004790.3	0	0	0	0	0	0	0	0	0	0	0	0	0	0
ENSG00000267609	pseudogene	sorting nexin 33 pseudogene 1 [Source:HGNC Symbol;Acc:48590]	AC004790.4	0	0	0	0	0	0	0	0	0	0	0	0	0	0
ENSG00000267495	pseudogene		AC004790.5	0	0	0	0	0	0	0	0	0	0	0.120592	0	0	0
ENSG00000267453	lincRNA		AC004791.2	0	0	0	0	0	0	0	0	0	0	0.0871417	0	0	0
ENSG00000229944	pseudogene		AC004797.1	1.3807	1.10186	2.19217	1.5458	1.63594	1.6379	0.953187	1.6584	1.73415	1.76282	1.42895	1.46413	1.09764	1.0458
ENSG00000267538	antisense		AC004799.3	0	0	0	0	0	0	0	0	0	0	0	0	0	0
ENSG00000263913	miRNA		AC004812.1	0	0	0	0	0	0	0	0	0	0	0	0	0	0
ENSG00000267901	protein_coding	HCG2028611; Uncharacterized protein [Source:UniProtKB/TrEMBL;Acc:M0QX34]	AC004817.1	0	0	0	0	0	0	0	0	0	0	0	0	0	0
ENSG00000266727	miRNA		AC004824.1	0	0	0	0	0	0	0	0	0	0	0	0	0	0
ENSG00000269468	protein_coding	Uncharacterized protein [Source:UniProtKB/TrEMBL;Acc:M0QXB7]	AC004824.2	0.492074	0.345576	0.162153	0	0	0.156613	0.226475	0.236418	0.443379	0.200316	0.36142	0.318884	0.537891	0.0854151
ENSG00000203606	pseudogene		AC004832.1	0	0	0	0	0.0598151	0	0	0	0	0	0	0	0.0652164	0.0414245
ENSG00000106540	pseudogene		AC004837.3	0	0	0	0	0	0	0	0	0	0	0	0	0	0
ENSG00000231951	antisense		AC004837.4	0	0	0	0	0	0	0	0	0	0	0	0	0	0
ENSG00000228554	antisense		AC004837.5	0.152132	0	0.150396	0.240887	0	0	0	0.109639	0	0.0928961	0.0838039	0.049294	0.0623615	0
ENSG00000230914	lincRNA		AC004840.8	0	0	0	0	0	0	0	0	0	0.0558446	0	0	0	0
ENSG00000175873	lincRNA		AC004840.9	0	0.0850147	0	0.0567935	0.080911	0.051371	0.0185716	0.038774	0.0484778	0.0657059	0.0296375	0.017433	0	0.0560343
ENSG00000252378	miRNA		AC004851.1	0	0	0	0	0	0	0	0	0	0	0	0	0	0
ENSG00000234183	antisense		AC004854.4	0	0.32362	0	0	0	0	0.106043	0	0	0	0	0.0995412	0	0.159976
ENSG00000230160	pseudogene		AC004854.5	0	0	0	0	0	0.152126	0	0	0	0	0	0	0.13062	0
ENSG00000232667	antisense		AC004862.6	0	0	0	0	0	0	0	0	0.046262	0	0	0	0	0
ENSG00000223514	pseudogene		AC004866.1	0	0	0	0	0	0	0	0	0	0	0	0	0	0
ENSG00000224134	pseudogene		AC004866.3	0	0	0	0	0	0	0	0	0.104162	0.0705895	0.127361	0.0749146	0	0
ENSG00000230680	lincRNA		AC004869.2	0	0	0	0	0	0	0	0	0	0	0	0	0	0
ENSG00000240355	lincRNA		AC004869.3	0	0	0	0	0	0	0	0	0	0	0	0	0	0
ENSG00000229192	processed_transcript		AC004870.3	0	0	0	0	0	0	0	0	0	0	0	0	0	0
ENSG00000223829	processed_transcript		AC004870.4	0	0	0	0	0	0	0	0	0	0.0237937	0	0	0	0
ENSG00000214754	pseudogene		AC004870.5	0	0	0	0	0	0	0	0	0	0	0	0	0	0
ENSG00000221690	miRNA		AC004875.1	0	0	0	0	0	0	0	0	0	0	0	0	0	0
ENSG00000224804	antisense		AC004878.2	0	0	0	0	0	0	0	0	0	0	0	0	0	0
ENSG00000198632	pseudogene		AC004878.3	0	0	0	0	0	0	0	0	0	0	0	0	0	0
ENSG00000205508	pseudogene		AC004878.5	0	0	0	0	0	0	0	0	0	0	0	0	0	0
ENSG00000205506	pseudogene		AC004878.6	0	0	0	0	0	0	0	0	0	0	0	0	0	0
ENSG00000249595	sense_intronic		AC004878.7	0	0	0	0	0	0	0	0	0	0	0	0	0	0
ENSG00000254977	antisense		AC004878.8	0	0	0	0	0	0	0	0	0	0	0	0	0	0
ENSG00000256178	pseudogene		AC004889.1	0	0	0	0	0	0	0	0	0	0	0	0	0	0
ENSG00000238109	pseudogene		AC004893.10	0.039917	0.252298	0.27623	0.168546	0.12006	0.0762267	0	0	0.215801	0.170621	0.17591	0.0517357	0.0654505	0.0831464
ENSG00000242687	antisense		AC004893.11	1.97067	1.84345	0.732514	1.36464	1.12618	1.23434	0.936014	0.943026	0.909134	1.37663	0.972667	0.970577	0.762572	0.976958
ENSG00000213530	pseudogene	methylenetetrahydrofolate dehydrogenase (NADP+ dependent) 2, methenyltetrahydrofolate cyclohydrolase pseudogene 5 [Source:HGNC Symbol;Acc:48863]	AC004894.2	0	0.0694018	0.13026	0.13909	0.0990776	0.25162	0.363862	0.379838	0	0.120688	0.0725837	0.256165	0.162037	0.651847
ENSG00000264605	miRNA		AC004895.1	0	0	0	0	0	0	0	0	0	0	0	0	0	0
ENSG00000231704	lincRNA		AC004895.4	0	0	0.0670363	0	0.0509887	0	0.046814	0	0	0.12422	0.0747081	0	0.111186	0.0353119
ENSG00000267970	protein_coding	Uncharacterized protein [Source:UniProtKB/TrEMBL;Acc:M0R023]	AC004899.1	0	0	0	0	0	0	0	0	0.0442335	0.0199844	0.0360569	0.0212089	0.0268312	0.0596498
ENSG00000225705	pseudogene		AC004899.3	0	0	0	0.0937638	0	0	0	0.0640142	0	0	0	0.0287811	0	0.0693827
ENSG00000232072	processed_transcript		AC004901.1	0	0	0	0	0	0	0	0	0	0	0	0	0	0
ENSG00000237286	antisense		AC004906.3	0	0	0	0	0	0	0	0	0	0	0	0	0	0
ENSG00000227982	pseudogene	ribosomal protein L7 pseudogene 30 [Source:HGNC Symbol;Acc:36151]	AC004907.2	0	0	0	0	0	0	0	0	0.0706654	0	0	0	0	0
ENSG00000223445	pseudogene	ribosomal protein L6 pseudogene 21 [Source:HGNC Symbol;Acc:35994]	AC004909.3	0	0	0	0	0	0	0	0	0	0	0	0	0.0538845	0.0342266
ENSG00000226592	pseudogene		AC004911.2	0	0	0	0	0	0	0	0	0	0	0	0	0	0
ENSG00000177820	pseudogene		AC004917.1	0	0	0	0	0	0	0	0	0	0	0	0	0	0
ENSG00000228085	pseudogene		AC004920.2	0	0	0	0	0	0	0	0	0	0	0	0	0	0
ENSG00000236046	lincRNA		AC004920.3	0	0	0	0	0	0	0	0	0.207891	0.774873	0	0.598074	0	0.360445
ENSG00000221553	miRNA		AC004924.1	0	0	0	0	0	0	0	0	0	0	0	0	0	0
ENSG00000225443	pseudogene		AC004938.5	0	0	0.178473	0	0	0	0	0	0	0	0	0	0	0
ENSG00000228151	antisense		AC004941.3	0	0.0187741	0	0	0	0	0	0	0	0.0108825	0	0.0115493	0.014611	0.0185614
ENSG00000231397	pseudogene		AC004941.5	15.3644	12.5885	15.9123	18.2782	10.2693	12.3415	10.2703	13.5334	14.9426	17.8703	13.703	15.9624	10.3969	13.0809
ENSG00000265573	miRNA		AC004943.1	0	0	0	0	0	0	0	0	0	0	0	0	0	0
ENSG00000222024	pseudogene		AC004945.1	0	0	0	0	0	0	0	0	0.0509682	0	0	0	0	0
ENSG00000233760	lincRNA		AC004947.2	0	0.0210626	0	0	0.0150344	0	0	0	0.0540472	0.122091	0	0.0388716	0	0.124944
ENSG00000239556	pseudogene		AC004951.5	1.1381	1.71272	2.08949	0.686504	2.07831	0.620958	1.12244	0.820206	2.34394	1.19135	1.07475	0.737537	0.533173	0.761993
ENSG00000228434	processed_transcript		AC004951.6	0.228668	0.401475	0.0753526	0	0.0859714	0.109168	0.0263108	0.082398	0	0.0698154	0	0.0987908	0.0624898	0.0396926
ENSG00000238228	pseudogene	olfactory receptor, family 7, subfamily E, member 7 pseudogene [Source:HGNC Symbol;Acc:8457]	AC004967.11	0	0	0	0	0	0	0	0	0	0	0	0	0	0
ENSG00000243554	pseudogene		AC004967.7	0.621973	0.131041	0.122975	0.131311	0.374146	0.237548	0.171756	0.0896486	0.224169	0.151917	0.411145	0.0806128	0.305948	0.0647779
ENSG00000183444	pseudogene	olfactory receptor, family 7, subfamily E, member 38 pseudogene [Source:HGNC Symbol;Acc:8411]	AC004967.8	0	0.0627143	0.0588541	0.125688	0.313357	0.170531	0.0411001	0.0429046	0.160926	0	0.0655895	0.115741	0.0488076	0.0310018
ENSG00000223029	miRNA		AC004969.1	0	0	0	0	0	0	0	0	0	0	0	0	0	0
ENSG00000221249	miRNA		AC004980.1	0	0	0	0	0	0	0	0	0	0	0	0	0	0
ENSG00000214243	pseudogene		AC004980.10	0	0	0	0	0	0	0	0	0	0	0	0	0	0
ENSG00000185040	pseudogene		AC004980.11	0	0.0509792	0	0	0	0.046207	0	0	0	0.0295505	0	0.0313611	0	0
ENSG00000205485	pseudogene		AC004980.7	0.118813	0.325417	0.0939654	0.20067	0.142943	0.136133	0.180454	0.0513755	0.0856441	0.217651	0.209438	0.153991	0.155851	0.0742454
ENSG00000250778	pseudogene		AC004980.8	0	0	0	0.289143	0	0	0	0	0	0.167259	0	0.355014	0	0
ENSG00000230305	pseudogene		AC004980.9	0	1.58311	0	0.906504	0	0.409976	0	0	0.193443	0.393284	0	0.278254	0	0.111798
ENSG00000241057	pseudogene		AC004985.12	0.106726	0	0	0	0.080251	0	0.0736803	0	0.0961646	0	0.117583	0.069163	0	0
ENSG00000231198	pseudogene		AC004987.10	0	0	0	0	0	0	0	0	0	0	0	0	0	0
ENSG00000226220	pseudogene	capicua transcriptional repressor pseudogene 22 [Source:HGNC Symbol;Acc:48838]	AC004987.8	0	0	0	0.133501	0	0	0	0	0	0	0	0	0.0345612	0
ENSG00000233225	pseudogene		AC004987.9	2.04428	1.67494	2.82932	1.24681	2.04955	1.34465	1.72493	0.753004	1.88291	1.41473	1.65163	1.03038	1.60148	1.06455
ENSG00000203446	antisense		AC004988.1	0.0313972	0	0.0310388	0	0	0	0	0	0	0	0	0	0	0
ENSG00000236569	pseudogene	heterogeneous nuclear ribonucleoprotein A1 pseudogene 73 [Source:HGNC Symbol;Acc:48803]	AC004996.1	0	0	0	0	0	0	0	0	0.107978	0	0	0	0.0491232	0.0312023
ENSG00000255927	pseudogene		AC005000.1	0	0	0	0	0	0	0	0	0	0	0	0	0	0
ENSG00000264759	miRNA		AC005000.2	0	0	0	0	0	0	0	0	0	0	0	0	0	0
ENSG00000213888	protein_coding	CDNA FLJ20464 fis, clone KAT06158; HCG1777549; Uncharacterized protein [Source:UniProtKB/TrEMBL;Acc:Q9NX35]	AC005003.1	0	0.0978427	0.0612135	0	0	0.0591224	0.0213739	0.0669369	0	0.0189051	0	0.0200634	0.0253821	0.0322447
ENSG00000230370	pseudogene		AC005007.3	0	0	0	0	0	0	0	0	0	0	0	0	0	0
ENSG00000237896	protein_coding	Uncharacterized protein [Source:UniProtKB/TrEMBL;Acc:C9IYQ3]	AC005008.2	0	0	0	0	0	0	0	0	0.106373	0.108132	0.0650325	0.0765052	0	0.0922157
ENSG00000226671	pseudogene		AC005008.3	0	0	0	0	0	0	0	0	0.0818657	0	0	0	0	0
ENSG00000231255	antisense		AC005009.1	0	0	0	0	0	0	0	0	0	0	0	0	0	0
ENSG00000233073	antisense		AC005009.2	0	0	0	0	0	0	0	0	0	0	0	0	0	0
ENSG00000255690	pseudogene		AC005013.1	0	0	0	0	0	0	0	0	0	0	0	0	0	0
ENSG00000228421	lincRNA		AC005013.5	0	0	0	0	0	0	0	0	0	0	0	0	0	0
ENSG00000224280	pseudogene		AC005014.5	2.82132	2.10603	1.79169	2.34706	2.30409	1.90888	1.52208	1.36	2.50846	2.55564	2.38785	1.84044	1.37862	1.55676
ENSG00000174495	pseudogene		AC005017.2	0.113478	0	0.112183	0	0	0	0	0.0817814	0	0.0692929	0.125022	0	0	0
ENSG00000213875	pseudogene		AC005019.2	0	0	0.12754	0	0	0	0	0	0.116245	0.236336	0	0.0836054	0	0
ENSG00000224330	lincRNA		AC005019.3	0	0	0	0	0	0	0	0	0	0	0	0	0	0
ENSG00000265324	miRNA		AC005020.1	0	0	0	0	0	0	0	0	0	0	0	0	0	0
ENSG00000224017	lincRNA		AC005022.1	0	0	0	0	0	0	0	0	0	0	0	0	0	0
ENSG00000236310	processed_transcript		AC005027.3	0	0	0	0	0	0	0.0994494	0	0	0.0879625	0	0	0	0
ENSG00000232458	lincRNA		AC005029.1	0	0	0	0	0	0	0.0117645	0	0.0153545	0.083245	0	0.0883455	0	0.0266219
ENSG00000233872	pseudogene		AC005033.6	0	0	0	0	0	0	0	0	0.0616258	0	0	0	0.0560717	0
ENSG00000230477	pseudogene		AC005034.2	0	0	0	0	0	0	0	0	0	0	0	0	0	0
ENSG00000226247	pseudogene		AC005034.3	29.4376	29.1153	49.4728	36.5988	32.0959	29.669	25.2906	24.8688	41.7024	35.9508	37.6573	34.2322	32.1786	31.5106
ENSG00000224346	pseudogene		AC005037.1	0.0910055	0.191735	0	0.0960657	0	0.0868934	0.0314136	0	0.0819996	0.0277852	0.0501315	0.0294877	0	0
ENSG00000221530	miRNA		AC005037.2	0	0	0	0	0	0	0	0	0	0	0	0	0	0.253998
ENSG00000183308	antisense		AC005037.3	0	0.522992	0	0	0.37331	0	0	0	0	0.303157	0.54697	0	0	0.517066
ENSG00000226658	pseudogene		AC005037.4	0.443947	1.05225	0	0.234316	0.0834546	0.317915	0	0.0799858	0	0.135543	0	0	0	0
ENSG00000235318	pseudogene		AC005037.6	0	0.403966	0	0	0	0.183075	0	0	0.34553	0.117081	0	0.124255	0	0.199695
ENSG00000226905	pseudogene		AC005040.3	0	0	0	0	0	0	0	0	0	0	0	0	0	0
ENSG00000234521	pseudogene		AC005041.11	0	0	0	0	0	0	0	0	0	0	0	0	0	0
ENSG00000258821	antisense		AC005041.17	0	0	0	0	0.110904	0	0	0	0	0.0900624	0	0	0	0.230417
ENSG00000227331	pseudogene		AC005042.2	0.208516	0.439314	0	0	0	0.0663648	0.0959686	0.0500911	0	0.0848839	0	0.135127	0.0569829	0.0723893
ENSG00000231675	pseudogene		AC005042.3	0	0	0	0	0	0	0	0	0	0	0	0	0	0
ENSG00000204380	antisense		AC005042.4	0.0655866	0.0690907	0.0259352	0.0692334	0.0394534	0.0375739	0.0181116	0.0189068	0.0354577	0.0560686	0.043355	0.0425029	0.021508	0.034154
ENSG00000228586	processed_transcript		AC005042.5	0	0	0	0	0	0	0	0	0	0	0	0	0	0
ENSG00000216085	miRNA		AC005048.1	0	0	0	0	0	0	0	0	0	0	0	0	0	0
ENSG00000243004	processed_transcript		AC005062.2	0	0	0	0	0	0	0	0	0	0	0	0	0	0
ENSG00000222482	miRNA		AC005071.1	1.30834	1.37824	0	0.690543	0.983783	1.87383	0	0	1.17887	0.798907	0.720713	0.847857	0.536309	0.681311
ENSG00000224046	processed_transcript		AC005076.5	0.13431	0.353715	0.46472	0.070889	0.151488	0.256483	0.185447	0.0483972	0.0605094	0.12302	0	0.261115	0.165168	0.139883
ENSG00000227038	pseudogene		AC005077.12	0.0907456	0.0238985	0	0	0.0170587	0.0433226	0.0469859	0.0653985	0	0.0554117	0.0249941	0	0.0185991	0.0118138
ENSG00000230882	pseudogene		AC005077.14	0	0	0	0	0	0	0.0109835	0	0	0.00971489	0	0	0.0130433	0.0165698
ENSG00000228829	pseudogene		AC005077.5	0	0	0	0	0	0	0	0	0	0	0	0	0	0
ENSG00000224273	pseudogene		AC005077.7	0.176242	0.0928291	0.174231	0.0930208	0.132522	0.0841393	0.121672	0.254028	0.158801	0	0	0	0.144489	0.183554
ENSG00000213549	pseudogene		AC005077.8	0.148278	0	0.146586	0	0	0	0	0	0	0	0	0	0.121563	0
ENSG00000241778	pseudogene		AC005077.9	0	0	0	0	0	0	0	0	0	0	0	0	0	0
ENSG00000214871	protein_coding	Uncharacterized protein [Source:UniProtKB/TrEMBL;Acc:H7BYU3]	AC005082.1	0	0	0	0	0	0	0	0.57247	0	0	0	0	0	0
ENSG00000226816	lincRNA		AC005082.12	0.109404	0	0.108155	0	0.0616981	0.026115	0.132175	0	0.123221	0.0334024	0.0903994	0	0	0
ENSG00000233834	processed_transcript		AC005083.1	0	0	0	0	0	0	0	0	0	0	0	0	0	0
ENSG00000230110	pseudogene		AC005086.1	0	0.550001	0	0	0	0	0	0	0	0	0	0	0	0
ENSG00000256295	pseudogene		AC005086.2	0	0	0	0	0	0	0	0	0	0	0	0	0	0
ENSG00000258040	pseudogene		AC005086.3	0	0.72315	0	0	0	0	0	0	0	0	0	0	0	0
ENSG00000258093	pseudogene		AC005086.4	0	0.770725	0	0	0	0	0	0	0	0	0	0.158044	0	0
ENSG00000264642	miRNA		AC005088.1	0	0	0	0	0	0	0	0	0	0	0	0	0	0
ENSG00000229949	pseudogene		AC005094.2	0	0.159172	0.149374	0	0	0	0	0	2.58678	1.66077	0.166469	0.685428	0.247752	0.236052
ENSG00000219039	pseudogene		AC005102.1	4.17903	3.05716	4.01658	2.2057	3.92794	3.21433	3.84676	3.68102	3.45169	3.40244	4.98782	3.98705	4.94882	3.62702
ENSG00000223374	antisense		AC005104.3	0.147884	0.778925	0.146196	0.156107	0.111199	0.564807	0	0.106577	0.133249	0.180604	0	0.862514	0.12124	0.30804
ENSG00000225286	pseudogene		AC005105.2	0	0	0	0	0	0	0	0	0	0	0	0	0	0
ENSG00000248431	lincRNA		AC005150.1	0	0	0	0	0.0665777	0.0845412	0	0	0	0	0	0.0573789	0	0
ENSG00000234899	processed_transcript	SOX9 antisense RNA 1 [Source:HGNC Symbol;Acc:49321]	AC005152.2	0.00760038	0	0	0	0	0	0	0.00547743	0	0	0.00837351	0.00492536	0.00623104	0
ENSG00000228639	lincRNA		AC005152.3	0	0	0	0	0	0	0	0	0	0	0	0	0	0
ENSG00000236455	antisense		AC005154.5	0.294723	0.827917	0.0971197	0.31111	0	0.0938019	0.135645	0	0	0.119977	0	0.190993	0	0.102317
ENSG00000196295	processed_transcript		AC005154.6	0.815121	1.81275	0.21389	1.03041	0.276191	0.48523	0.281367	0.242954	0.290156	0.891008	0.332607	0.524972	0.367132	0.372067
ENSG00000244480	pseudogene		AC005154.7	0.441805	0.531897	0.0623947	0.532995	0.237292	0.18079	0.0435726	0.136457	0	0.501017	0.139071	0.204506	0.155231	0.230068
ENSG00000226874	pseudogene		AC005154.8	0.146713	0.618207	0	0	0.110319	0.140084	0.101286	0	0	0.358349	0	0	0	0.229201
ENSG00000234133	lincRNA		AC005154.9	0	1.41486	0	0	0	0	0	0.193589	0	0	0	0.174077	0	0
ENSG00000221262	miRNA		AC005159.1	0	0	0	0	0	0	0	0	0	0	0	0	0	0
ENSG00000227658	sense_intronic		AC005160.3	0	0	0	0	0	0	0	0	0	0	0	0.0945772	0.119649	0.0759993
ENSG00000221279	miRNA		AC005161.1	0	0	0	0	0	0	0	0	0	0	0	0	0	0
ENSG00000229452	antisense		AC005162.4	0	0	0	0	0	0	0	0	0	0.0872842	0	0	0	0
ENSG00000233517	antisense		AC005162.5	0	0	0	0.10155	0	0	0	0	0	0	0	0	0	0
ENSG00000269519	pseudogene		AC005176.1	0	0	0	0	0	0	0	0	0	0	0	0	0	0
ENSG00000268153	pseudogene		AC005176.2	0.0303021	0	0	0	0	0	0	0	0.0546068	0.0370066	0	0.039274	0	0.0157797
ENSG00000268243	pseudogene		AC005176.3	0	0	0	0	0	0	0	0	0	0	0	0	0	0
ENSG00000251243	pseudogene		AC005178.1	0	0	0	0	0	0	0	0	0	0	0	0	0	0
ENSG00000229497	pseudogene		AC005189.6	0	0	0.177322	0	0	0	0	0	0	0	0	0	0	0.280217
ENSG00000263545	miRNA		AC005195.1	0	0	0	0	0	0	0	0	0	0	0	0	0	0
ENSG00000269694	antisense		AC005197.2	0	0.0857615	0	0.0859387	0	0	0	0	0.0733555	0.0497124	0	0	0	0.211975
ENSG00000225147	pseudogene	ribosomal protein S12 pseudogene 10 [Source:HGNC Symbol;Acc:35824]	AC005215.1	0	0	0	0	0	0	0	0	0	0	0	0	0	0
ENSG00000252831	miRNA		AC005215.2	0	0.643683	0	0	0	0	0	0	0	0	0	0	0	0
ENSG00000236352	antisense		AC005220.3	0.16648	0.350749	0	0	0.125182	0.158958	0.114933	0	0.150005	0.101657	0	0.215772	0	0.0866938
ENSG00000231595	antisense		AC005224.2	0	0	0	0	0	0	0	0	0	0	0	0	0	0
ENSG00000264918	miRNA		AC005229.1	1.11209	0.585751	0	1.17392	0.836215	1.06184	0.383875	2.00365	1.00204	0.339535	1.83782	1.8017	3.19104	1.73734
ENSG00000213210	pseudogene		AC005229.5	0	0	0	0	0	0	0	0	0	0	0	0	0	0
ENSG00000213209	pseudogene		AC005229.7	0.407856	0.572862	1.0752	0.430534	0.511134	0.908663	1.03243	0.489889	1.10248	1.16222	1.19825	1.49774	0.891663	1.41593
ENSG00000236653	lincRNA		AC005235.1	0	0	0	0	0	0	0	0	0	0	0	0.012149	0	0.0195251
ENSG00000235861	pseudogene		AC005237.2	0	0	0.251003	0	0.381833	0	0.175285	0	0	0	0	0	0	0.264436
ENSG00000225521	antisense		AC005237.4	0	0	0	0	0	0	0	0	0	0	0	0	0	0
ENSG00000234839	pseudogene	ribosomal protein S26 pseudogene 30 [Source:HGNC Symbol;Acc:35574]	AC005251.4	0	0	0	0	0	0	0	0	0.149558	0	0	0	0	0
ENSG00000268030	antisense		AC005253.2	1.26854	3.04383	0.696701	1.93422	0.688897	1.3458	0.924413	1.16816	1.07951	1.89348	1.47522	1.27877	0.693328	1.76156
ENSG00000268983	antisense		AC005253.4	0	0	0	0	0	0	0	0	0	0	0	0	0	0
ENSG00000256210	pseudogene		AC005255.3	9.41932	5.12132	13.367	16.0372	9.59591	10.1542	7.86628	9.30655	12.3201	12.8022	14.7293	12.4051	7.34861	8.78165
ENSG00000269552	pseudogene		AC005255.5	0	0	0	0	0	0	0	0	0	0	0	0	0	0
ENSG00000172148	pseudogene		AC005255.6	0	0	0	0	0	0.057088	0	0	0	0	0	0	0	0
ENSG00000267073	lincRNA		AC005256.1	0	0	0	0	0	0	0	0	0	0	0	0	0	0
ENSG00000267331	antisense		AC005258.3	0.0937679	0	0	0	0	0	0.129469	0	0	0.0572572	0	0.121531	0	0
ENSG00000267688	antisense		AC005262.2	0	0	0	0	0	0	0	0	0	0	0	0	0	0
ENSG00000267139	antisense		AC005262.3	0	0	0	0	0	0	0	0	0	0	0	0	0	0
ENSG00000266944	pseudogene		AC005262.4	0.153603	0	0	0	0	0	0	0	0	0	0	0	0.125929	0
ENSG00000267551	antisense		AC005264.2	0.257547	0.78679	0.127304	0.353427	0.096829	0.393455	0.248923	0.185609	0.162442	0.330257	0.0567491	0.367182	0.0633436	0.214586
ENSG00000267300	lincRNA		AC005265.1	0	0	0	0	0	0	0	0	0	0	0	0	0	0
ENSG00000197462	lincRNA		AC005276.1	0	0	0	0	0	0	0	0	0	0	0	0	0	0.0345946
ENSG00000170468	pseudogene		AC005280.1	0	0	0	0	0	0	0	0	0	0	0	0	0	0
ENSG00000226690	processed_transcript		AC005281.1	0.04477	0	0	0	0	0	0	0	0	0.109351	0	0.0870385	0.0367039	0.0932551
ENSG00000225606	antisense		AC005281.2	0	0	0	0	0	0	0	0	0.0784065	0	0	0	0	0
ENSG00000221701	miRNA		AC005284.1	0	0	0	0	0	0	0	0	0	0	0	0	0	0
ENSG00000265904	miRNA		AC005288.1	0	0	0	0	0	0	0	0	0	0	0	0	0	0
ENSG00000236325	pseudogene		AC005300.5	0	0	0	0	0	0	0	0	0.134321	0	0	0.0966057	0	0
ENSG00000235343	lincRNA		AC005301.8	0	0	0	0	0	0	0	0	0	0	0	0	0	0
ENSG00000233852	lincRNA		AC005304.1	0	0	0	0	0	0	0	0	0	0	0	0	0	0
ENSG00000267283	antisense		AC005306.3	2.54954	6.39467	2.2804	2.94762	2.00838	1.6229	2.68209	1.8374	2.62542	3.78085	1.8726	4.7206	2.6874	2.14955
ENSG00000260725	lincRNA		AC005307.1	0	0	0	0	0	0	0	0	0	0	0	0	0	0
ENSG00000267243	processed_transcript		AC005307.3	0	0	0	0	0	0	0.00959926	0	0	0	0	0	0	0
ENSG00000233002	antisense		AC005324.6	0	0	0	0	0	0	0	0	0	0	0	0	0	0
ENSG00000233193	lincRNA		AC005324.7	0	0	0	0	0	0	0	0	0	0	0	0	0	0
ENSG00000231812	pseudogene		AC005326.2	0	0	0	0	0	0	0	0	0	0	0	0	0	0
ENSG00000248015	antisense		AC005329.7	0	0.0663365	0	0	0	0	0	0	0	0	0	0	0	0.0327924
ENSG00000267372	lincRNA		AC005330.2	0	0	0	0	0	0	0	0	0	0	0	0.0286894	0	0
ENSG00000267164	lincRNA		AC005336.1	0	0	0	0	0	0	0	0	0.22442	0.456263	0	0.551471	0	0.302635
ENSG00000267056	pseudogene		AC005336.4	2.14896	1.46202	1.54907	2.41023	1.85152	1.5389	2.3799	3.42007	1.5329	2.6791	1.97297	1.88583	2.23894	3.63695
ENSG00000267218	pseudogene		AC005336.5	0.0607035	0	0.0600106	0.0640787	0	0	0	0	0.0546963	0.0370672	0	0	0	0
ENSG00000268565	antisense		AC005339.2	0	0	0	0	0	0	0	0	0	0	0	0	0	0
ENSG00000248493	pseudogene		AC005351.1	0	0	0	0	0	0	0	0	0	0.0863958	0.0779397	0	0	0
ENSG00000250994	lincRNA		AC005355.1	0	0	0	0	0	0	0	0	0	0.047554	0	0.0504677	0	0
ENSG00000251169	processed_transcript		AC005355.2	0	0.0973009	0	0	0.138906	0	0	0	0	0	0	0	0	0
ENSG00000262686	lincRNA		AC005356.1	0	0.34456	0	0	0	0	0	0	0	0	0	0	0	0
ENSG00000266906	pseudogene		AC005357.1	0	0	0	0	0	0	0	0	0	0	0	0	0	0
ENSG00000227274	antisense		AC005358.3	0	0	0	0	0	0	0	0	0	0	0	0	0	0
ENSG00000255513	pseudogene		AC005363.9	0	0	0	0	0	0	0	0	0	0	0	0	0	0
ENSG00000252968	miRNA		AC005370.1	0	0	0	0	0	0	0	0	0	0	0	0	0	0
ENSG00000266115	miRNA		AC005375.1	0	0	0	0	0	0	0	0	0	0	0	0	0	0
ENSG00000269191	antisense		AC005387.2	0.379121	1.86375	0.124931	1.334	0.190049	0.603317	0.261733	0	0.113868	1.46618	0.139229	0.655162	0.20721	0.460659
ENSG00000268938	antisense		AC005387.3	0.13562	0.571465	0.268145	0.429484	0.203955	0.388477	0.187256	0	0.366598	0.662508	0.149416	0.351551	0.111186	0.0706237
ENSG00000267159	antisense		AC005391.2	0.239674	0.252479	0	0.253	0	0	0	0	0	0	0.264054	0.155319	0.392985	0
ENSG00000267442	sense_intronic		AC005391.3	0.278952	0.293855	0	0.294462	0.279671	0.177565	0.128386	0.201035	0.418911	0.397449	0.204885	0.0602574	0.304925	0
ENSG00000227606	lincRNA		AC005392.13	0	0	0	0	0	0	0	0	0	0	0	0	0	0
ENSG00000267537	lincRNA		AC005394.1	0	0	0	0	0	0	0	0	0	0	0	0	0	0
ENSG00000269774	pseudogene		AC005399.1	0	0	0	0	0	0	0	0	0	0	0	0	0.155585	0
ENSG00000257040	protein_coding		AC005477.1	0	0	0	0	0	0	0	0.0187607	0	0	0	0	0	0
ENSG00000222012	protein_coding	Uncharacterized protein [Source:UniProtKB/TrEMBL;Acc:B8ZZS3]	AC005481.5	0	0	0.0159056	0	0	0.0153622	0	0	0.014497	0	0	0	0	0
ENSG00000259114	processed_transcript		AC005484.5	0	0	0	0	0	0	0	0	0	0	0	0	0	0
ENSG00000225647	lincRNA		AC005487.2	0	0	0	0.0882648	0	0	0	0	0	0	0	0	0.137102	0
ENSG00000267985	protein_coding	Uncharacterized protein [Source:UniProtKB/TrEMBL;Acc:M0R184]	AC005488.1	0	0	0	0	0.536035	0	0	0	0	0	0	0	0	0
ENSG00000205584	pseudogene		AC005488.11	0	0	0	0	0	0	0	0	0	0	0	0	0	0
ENSG00000179994	pseudogene	speedy/RINGO cell cycle regulator family member E7, pseudogene [Source:HGNC Symbol;Acc:35466]	AC005488.12	0	0	0	0	0	0	0	0	0	0	0	0	0	0
ENSG00000214841	protein_coding	Uncharacterized protein [Source:UniProtKB/TrEMBL;Acc:H7BYU2]	AC005493.1	0	0	0	0	0	0	0	0	0	0	0	0	0	0
ENSG00000267421	lincRNA		AC005498.3	0	0	0	0.0531187	0	0	0	0.0725301	0.045341	0.0307272	0	0	0	0
ENSG00000267224	lincRNA		AC005498.4	0	0.125968	0	0	0	0	0	0	0.430983	0	0	0.154985	0	0.124541
ENSG00000239939	pseudogene	ribosomal protein SA pseudogene 34 [Source:HGNC Symbol;Acc:36643]	AC005510.1	0	0	0	0	0	0	0	0	0	0	0	0	0	0
ENSG00000252177	miRNA		AC005513.1	0	0	0	0	0	0	0	0	0	0	0	0	0	0
ENSG00000223878	pseudogene		AC005517.3	0.148675	0	0	0	0	0	0	0	0.133962	0.0907849	0	0.0963474	0.121888	0
ENSG00000230190	sense_intronic		AC005518.2	0	0	0	0	0	0	0	0	0	0	0	0	0	0
ENSG00000258559	processed_transcript		AC005519.4	0.149675	0.473016	0	0.473993	0.112546	0	0.0516655	0	0.202295	0.0456979	0	0.0484979	0	0.0389714
ENSG00000213548	pseudogene		AC005522.6	0	0	0	0	0	0	0	0	0	0	0	0	0	0
ENSG00000225703	lincRNA		AC005522.7	0	0	0	0	0	0	0	0	0	0	0	0	0	0
ENSG00000269604	antisense		AC005523.2	0	0	0	0	0	0	0	0	0	0	0	0	0	0
ENSG00000268536	lincRNA		AC005523.3	0.133025	0	0	0.140421	0.100026	0.127014	0	0.191736	0.239721	0	0	0	0	0.138544
ENSG00000230825	processed_transcript		AC005532.5	0.089902	0.236763	0.0444379	0.142351	0.169001	0.0858397	0.0930981	0.0971857	0	0.16469	0.0990471	0.0291301	0.0737046	0.023408
ENSG00000234450	pseudogene		AC005534.6	0	0	0.126951	0	0	0	0	0	0	0	0	0	0	0.0668723
ENSG00000224903	antisense		AC005534.8	0	0.406772	0	0.101903	0.145176	0	0.0666449	0	0.0869823	0.294736	0.106355	0.500471	0.0791429	0.452433
ENSG00000225666	antisense	limb development membrane protein 1 [Source:HGNC Symbol;Acc:13243]	AC005534.9	1.15842	0.697323	0.654402	0.873454	0.497747	0.316023	0.68549	0.357794	0.59645	0.606313	0.54697	0.536219	0.678367	0.344711
ENSG00000232006	processed_transcript		AC005537.2	0.0310119	0	0	0	0	0	0	0	0	0	0	0	0.0254246	0
ENSG00000237581	antisense		AC005538.5	0	0	0	0	0	0	0	0	0	0	0	0	0	0
ENSG00000228937	pseudogene		AC005539.2	0	0	0	0	0	0	0	0	0	0	0.0414203	0	0	0
ENSG00000235852	antisense		AC005540.3	0.404395	1.065	0	1.0672	0	0.193061	0	0.437159	0.182188	0.49387	0.445532	0	0.331537	0.105294
ENSG00000214167	protein_coding	Uncharacterized protein [Source:UniProtKB/TrEMBL;Acc:H0Y3C3]	AC005544.1	0	0	0	0	0	0	0	0	0	0	0	0	0	0
ENSG00000266897	lincRNA		AC005546.2	0.142211	0.149809	0.421763	0.150118	0	0	0	0	0	0.0868377	0	0.184317	0	0.0740555
ENSG00000263383	miRNA		AC005549.1	0	0	0	0	0	0	0	0	0	0	0	0	0	0
ENSG00000265501	miRNA		AC005549.2	0	1.12644	0	0	0	0	0	0	0	0	0	0	0	0
ENSG00000268024	protein_coding	Uncharacterized protein [Source:UniProtKB/TrEMBL;Acc:M0R0Z2]	AC005549.3	0	0	0	0	0	0	0	0	0	0	0	0	0	0
ENSG00000237070	antisense		AC005550.3	0	0	0	0	0	0	0	0	0.0267709	0.0362848	0.0163667	0.0481351	0.0121791	0.0309439
ENSG00000229108	lincRNA		AC005550.4	0	0	0	0	0	0	0	0	0	0	0	0	0	0
ENSG00000225974	lincRNA		AC005550.5	0	0	0	0	0	0	0	0	0	0	0	0	0	0
ENSG00000266939	antisense		AC005559.2	0	0	0	0	0	0	0	0	0	0	0	0	0	0
ENSG00000267036	pseudogene		AC005559.3	0	0	0	0	0	0	0	0	0	0	0	0	0	0
ENSG00000214719	processed_transcript	leucine rich repeat containing 37B pseudogene 1 [Source:HGNC Symbol;Acc:25390]	AC005562.1	0	0.0218401	0.0204958	0	0	0	0	0	0.0186808	0	0	0	0	0
ENSG00000226509	pseudogene		AC005588.2	0	0	0	0	0	0	0	0	0	0	0	0	0	0
ENSG00000236714	lincRNA		AC005592.1	0	0	0	0	0	0.0237335	0.0171602	0	0.0671906	0.16696	0.0273852	0.25773	0.0407566	0.155328
ENSG00000231185	processed_transcript		AC005592.2	0.0307037	0	0	0	0	0	0	0	0	0	0	0	0	0
ENSG00000261757	lincRNA		AC005592.3	0	0	0	0	0	0	0	0	0	0	0	0	0	0
ENSG00000205790	processed_transcript		AC005594.3	0.288292	0.227771	0.106876	0.228242	0.0270971	0.137633	0.174149	0.103883	0.259763	0.198044	0.0794046	0.116766	0.0886318	0.0750634
ENSG00000267223	lincRNA		AC005597.1	0	0	0	0	0	0	0	0	0	0	0	0	0	0
ENSG00000269205	protein_coding	LOC283868 protein; Uncharacterized protein [Source:UniProtKB/TrEMBL;Acc:Q8N4X1]	AC005606.1	0	0	0	0	0	0	0	0	0	0	0	0	0	0
ENSG00000261790	lincRNA		AC005606.14	0	0	0	0	0	0	0	0	0	0	0	0	0	0
ENSG00000260107	lincRNA		AC005606.15	0	0	0	0	0	0	0	0	0	0	0	0	0	0
ENSG00000249034	protein_coding	Uncharacterized protein; cDNA FLJ34090 fis, clone FCBBF3006399 [Source:UniProtKB/TrEMBL;Acc:Q8NB83]	AC005609.1	0	0	0	0	0	0	0	0	0.0784065	0	0	0	0	0
ENSG00000248106	pseudogene		AC005609.2	0	0	0	0	0	0	0	0	0	0	0	0	0	0
ENSG00000269296	antisense		AC005614.3	0	0.0336156	0	0	0.0119974	0.0152344	0	0.034496	0.431292	0.906077	0.0175784	1.47858	0.0392421	1.27123
ENSG00000269749	processed_transcript		AC005614.5	0	0	0	0	0	0	0	0	0	0	0	0	0	0
ENSG00000266893	processed_transcript		AC005616.1	0	0	0	0	0	0	0	0	0	0	0	0	0	0
ENSG00000267423	lincRNA		AC005616.2	0	0.101166	0	0	0	0	0	0	0	0	0	0	0	0
ENSG00000255729	pseudogene		AC005618.1	0	0	0	0	0	0	0	0	0	0	0	0	0	0
ENSG00000263780	miRNA		AC005621.1	0	0	0	0	0	0	0	0	0	0	0	0	0	0
ENSG00000267201	lincRNA		AC005624.2	0	0	0	0	0	0	0	0	0	0	0	0	0	0
ENSG00000266963	antisense		AC005625.1	0	0	0	0	0	0	0.164753	0	0	0	0	0	0	0
ENSG00000269354	pseudogene		AC005626.3	0	0	0	0	0	0	0	0	0	0	0	0	0	0
ENSG00000221454	miRNA		AC005631.1	0	0	0	0	0	0	0	0	0	0	0	0	0	0
ENSG00000228649	processed_transcript		AC005682.5	0.023442	0.0246944	0	0.0247454	0.0705072	0.0223827	0	0.0506824	0	0.0143143	0.0258266	0.0455741	0	0
ENSG00000226329	pseudogene		AC005682.6	0	0	0	0	0	0	0	0	0	0	0	0	0	0
ENSG00000226279	pseudogene		AC005682.7	0.223311	0.235242	0	0	0.0839574	0.10661	0	0	0	0	0.123013	0	0.0915387	0.058144
ENSG00000235664	lincRNA		AC005682.8	0	0	0	0	0	0	0	0	0	0	0	0	0	0
ENSG00000265985	miRNA		AC005686.1	0	0	0	0	0	0	0	0	0	0	0	0	0	0
ENSG00000263623	miRNA		AC005701.1	0	0	0	0	0	0	0	0	0	0	0	0	0	0
ENSG00000263422	miRNA		AC005702.1	0	0	0	0	0	0	0	0	0	0	0	0	0	0
ENSG00000263820	miRNA		AC005702.2	0	0	0	0	0	0	0	0	0	0	0	0	0	0
ENSG00000265638	miRNA		AC005702.3	0	0	0	0	0	0	0	0	0	0	0	0	0	0
ENSG00000266701	miRNA		AC005702.4	0	0	0	0	0	0	0	0	0	0	0	0	0	0
ENSG00000237377	lincRNA		AC005703.2	0	0	0	0	0	0	0	0	0	0	0	0	0	0
ENSG00000230971	lincRNA		AC005703.3	0	0	0	0	0	0	0	0	0.0282582	0	0	0.0203237	0	0
ENSG00000230607	pseudogene		AC005722.4	0	0	0	0	0	0	0	0	0	0	0	0	0	0
ENSG00000253002	miRNA		AC005725.1	0	0	0	0	0	0	0	0	0	0	0	0	0	0
ENSG00000225681	pseudogene		AC005730.2	0	0	0	0	0	0	0	0	0	0	0	0	0	0
ENSG00000226040	pseudogene		AC005740.3	0	0	0	0	0	0	0	0	0	0	0	0	0	0
ENSG00000250347	pseudogene		AC005740.4	0	0	0	0	0	0	0	0	0	0	0	0	0	0
ENSG00000254099	antisense		AC005740.5	0.498694	0.262669	0.739503	0.263211	0.562477	0	0.172141	0.179699	0.224672	0.152258	0.549423	0.484761	0.204423	0
ENSG00000249418	pseudogene		AC005741.2	0	0	0	0	0	0	0	0	0	0	0	0	0	0
ENSG00000267044	antisense		AC005757.6	0.117806	0.2482	0	0	0	0	0	0	0	0	0	0.0763431	0	0.0613469
ENSG00000267037	lincRNA		AC005757.7	0	0	0	0	0	0	0	0	0	0	0	0	0	0
ENSG00000267630	pseudogene		AC005758.1	0	0	0	0	0	0	0	0	0	0	0	0	0	0.0528389
ENSG00000232058	lincRNA		AC005772.2	0	0	0	0	0	0	0	0	0	0	0	0	0	0
ENSG00000266933	antisense		AC005775.2	0.283696	0.597705	0.280458	0.29947	0.533301	0.270877	0.587563	0.408907	0.639053	0.259849	0.625108	0.0919233	0.814041	0.295467
ENSG00000270802	pseudogene		AC005776.1	0.724487	1.14479	0.179055	1.33835	0.272383	0.172938	0.250081	0.130531	0.326396	0.663587	0.598638	0.586872	0.890937	0.377273
ENSG00000267148	pseudogene		AC005777.3	0	0	0	0	0	0	0	0	0	0	0	0	0	0
ENSG00000225157	pseudogene		AC005779.1	0.183513	0	0	0	0	0	0	0	0	0	0	0.237848	0.15045	0
ENSG00000267545	protein_coding	Uncharacterized protein [Source:UniProtKB/TrEMBL;Acc:K7ELZ0]	AC005779.2	0	0	0	0	0	0	0	0	0	0.161684	0	0	0	0
ENSG00000267320	lincRNA		AC005780.1	0	0	0	0	0	0	0	0	0	0	0	0	0	0
ENSG00000266209	miRNA		AC005783.1	0	0	0	0	0	0	0	0	0	0	0	0	0	0
ENSG00000268189	processed_transcript		AC005785.2	0.839811	1.11749	0.699138	1.25977	0.830898	0.590848	0.884925	0.477817	0.796531	0.674752	0.77915	0.830671	0.398608	0.667501
ENSG00000266959	pseudogene		AC005786.3	0	0.380358	0	0	0	0	0	0	0	0	0	0	0	0
ENSG00000267231	lincRNA		AC005786.5	0.150689	0	0	0	0	0	0	0	0	0	0	0	0	0
ENSG00000267436	antisense		AC005786.7	0	0	0	0	0	0	0	0	0	0	0	0	0	0
ENSG00000267473	lincRNA		AC005789.11	0.0980677	0.0344357	0	0.0345068	0	0.0624243	0.0225676	0.0235584	0	0	0	0	0.0267997	0.0170228
ENSG00000267090	antisense		AC005789.9	0	0	0	0	0	0	0	0	0	0	0	0	0	0
ENSG00000268582	pseudogene		AC005794.1	0	0	0	0	0	0	0	0	0	0	0	0	0	0
ENSG00000268034	pseudogene		AC005795.1	24.4153	19.0546	27.5217	23.4156	23.8439	23.3121	32.2208	34.762	24.8161	19.954	19.7641	20.3083	22.8237	24.3042
ENSG00000269800	pseudogene	pleckstrin homology domain containing, family A member 3 pseudogene 1 [Source:HGNC Symbol;Acc:19648]	AC005795.2	1.30614	1.44145	1.72165	1.11615	1.82396	1.60345	1.28817	1.6585	1.68127	2.05089	1.85015	2.94237	1.52974	2.00811
ENSG00000235415	lincRNA		AC005808.3	0	0	0	0	0	0.183075	0	0	0	0	0	0	0	0
ENSG00000235554	pseudogene		AC005822.1	1.77461	2.66251	1.80752	1.75975	3.11357	2.77269	3.86102	2.75162	3.44026	2.85683	3.37704	2.89247	4.14421	2.91237
ENSG00000196138	pseudogene		AC005831.1	0.219408	0.132075	0	0.0330869	0	0.0598556	0.0649168	0	0.0282423	0	0.0345325	0.081249	0.154181	0.0326446
ENSG00000223544	pseudogene		AC005838.2	0	0	0	0	0	0	0	0	0	0	0	0	0	0
ENSG00000206044	protein_coding	Uncharacterized protein ENSP00000372125 [Source:UniProtKB/Swiss-Prot;Acc:A6NCN8]	AC005841.1	0.0592166	0.124761	0	0	0.0445269	0	0	0	0	0.0723185	0	0	0	0
ENSG00000205325	lincRNA		AC005863.1	0	0.0195381	0	0	0	0	0	0	0.0167117	0	0.0204338	0	0	0
ENSG00000238212	lincRNA		AC005863.2	0	0	0	0	0	0	0	0	0	0	0	0	0	0
ENSG00000227694	pseudogene		AC005884.1	0.408856	0	0	0	0	0.390381	0	0	0	0	0	0.264955	0	0
ENSG00000253830	processed_transcript	platelet-derived growth factor receptor, beta polypeptide [Source:HGNC Symbol;Acc:8804]	AC005895.3	0	0	0	0	0	0	0	0	0	0	0	0	0	0
ENSG00000257938	3prime_overlapping_ncrna		AC005895.4	0	0	0	0	0	0	0	0	0	0	0	0	0	0
ENSG00000266257	miRNA		AC005926.1	0	0	0	0	0	0	0	0	0	0	0	0	0	0
ENSG00000269019	antisense		AC005932.1	0	0.0895644	0	0	0	0	0.0586964	0.122547	0	0	0	0	0.0697038	0.0885496
ENSG00000266926	processed_transcript		AC005943.4	0.208256	0.109691	0	0	0	0	0.0718866	0	0	0	0	0.0674793	0.0853676	0.162673
ENSG00000267161	lincRNA		AC005943.5	0.0295768	0.186942	0	0	0	0.0847211	0.0408377	0.0213154	0.0532998	0.126423	0	0.038334	0.024248	0
ENSG00000267469	antisense		AC005944.2	0	0	0	0	0	0	0	0	0	0	0	0	0	0
ENSG00000267138	sense_intronic		AC005954.3	0.39158	0.412501	0	0.413353	0	0	0	0	0	0.478219	0.431413	0	0	0.203914
ENSG00000267205	antisense		AC005954.4	0.621278	0.327235	0	0.327911	0	0	0	0	0	0.189685	0	0	0.254672	0
ENSG00000237713	lincRNA		AC006000.5	0.0660384	0	0	0	0	0	0	0	0	0	0	0	0	0
ENSG00000177418	pseudogene		AC006001.1	0	0.788891	0	0.19763	0.140777	0.536282	0.129251	0.134926	0.674771	0.114322	0	0.363979	0	0.194988
ENSG00000231515	sense_intronic		AC006003.3	0	0	0	0	0	0	0	0	0	0	0	0	0	0
ENSG00000236795	antisense		AC006004.1	0.0259228	0	0	0	0	0	0.0178963	0	0	0	0.0285597	0	0	0.0134992
ENSG00000230746	lincRNA		AC006007.1	0	0	0	0	0	0	0	0	0	0	0	0	0	0
ENSG00000244563	pseudogene		AC006011.4	0	0	0	0	0	0	0	0	0	0	0	0	0	0
ENSG00000268891	protein_coding	Uncharacterized protein [Source:UniProtKB/TrEMBL;Acc:M0R184]	AC006014.1	0	0	0	0	0	0	0	0	0	0	0	0	0	0
ENSG00000205505	pseudogene		AC006014.10	0	0	0	0	0	0	0	0	0	0	0	0	0	0
ENSG00000242073	pseudogene		AC006014.7	0	0	0	0	0	0	0	0	0	0	0	0	0	0
ENSG00000146722	pseudogene		AC006014.8	0	0	0	0	0	0	0	0	0	0	0	0	0	0
ENSG00000203335	antisense		AC006019.3	0	0	0	0	0	0	0	0	0	0	0	0	0	0
ENSG00000233363	antisense		AC006019.4	0	0	0	0	0	0	0	0	0	0	0	0	0	0
ENSG00000223419	pseudogene		AC006022.4	0	0	0	0	0	0	0	0	0	0	0	0	0	0
ENSG00000248711	pseudogene		AC006023.8	0.0375705	0.0395778	0	0	0	0.0358729	0.0259375	0.0270763	0.169263	0.665306	0.289746	0.53564	0.0924046	0.508682
ENSG00000218305	pseudogene		AC006024.4	0	0	0	0	0	0	0	0.0232576	0	0.0197061	0.0711093	0.0209135	0	0.0168054
ENSG00000223275	miRNA		AC006026.1	0	0	0	0	0	0	0	0	0	0	0	0	0	0
ENSG00000232553	pseudogene		AC006026.10	1.20319	1.72014	1.86914	2.63089	1.13089	0.738527	0.237326	0.185809	2.55542	2.59768	1.23089	1.08603	0.246603	0.313277
ENSG00000228953	pseudogene		AC006026.12	0	0	0	0	0	0	0	0	0	0	0.340337	0	0	0
ENSG00000234286	antisense		AC006026.13	0	0	0	0	0	0	0	0	0	0	0	0	0	0
ENSG00000224785	pseudogene		AC006026.9	0.0308399	0.0324876	0	0	0	0	0	0	0.472396	0.715604	0.0339771	0.599566	0.0252836	0.337255
ENSG00000233202	processed_transcript	archaelysin family metallopeptidase 1 [Source:HGNC Symbol;Acc:22231]	AC006028.10	0	0	0	0	0	0	0	0	0	0	0	0	0	0
ENSG00000231357	pseudogene		AC006028.11	0	0	0.136741	0.29202	0.104007	0.264139	0.0954912	0	0	0.0844615	0	0	0.113399	0
ENSG00000229798	pseudogene	keratin 18 pseudogene 26 [Source:HGNC Symbol;Acc:33395]	AC006030.1	0.043407	0.0457261	0	0.0916411	0	0.0414457	0	0	0	0.0265055	0	0.0281295	0	0
ENSG00000231916	pseudogene		AC006033.22	0	0.275001	0	0	0.0981473	0	0	0.0940679	0.11761	0.159406	0.431413	0.0845867	0.21402	0.0679712
ENSG00000230981	pseudogene		AC006035.1	0	0	0	0	0	0	0	0	0	0	0	0	0	0
ENSG00000226442	lincRNA		AC006037.2	0	0	0	0	0	0	0	0	0	0	0	0	0	0
ENSG00000225810	processed_transcript	cytochrome c oxidase subunit VIIa polypeptide 2 like [Source:HGNC Symbol;Acc:2289]	AC006038.4	0	0	0	0	0	0	0	0	0	0	0	0	0	0
ENSG00000229379	lincRNA		AC006041.1	0	0	0	0	0	0	0	0	0	0	0	0	0	0
ENSG00000227719	antisense		AC006042.6	0.220652	0.232441	0.109067	0	0.0829579	0.105341	0	0.159019	0	0.0673681	0	0.142992	0.180898	0
ENSG00000233108	antisense		AC006042.7	0.418078	0.220207	0.30998	0.551655	0.157183	0.399187	0.0721569	0.075325	0.0941763	0.25529	0.460606	0.135466	0.257066	0.163284
ENSG00000233264	pseudogene		AC006042.8	0.681333	1.15635	0.523878	1.35852	0.313083	0.578264	1.09753	1.14572	0.375166	1.45614	0.37532	0.883064	1.27232	1.71487
ENSG00000225816	pseudogene		AC006045.3	0	0	0	0	0	0	0	0	0	0	0	0	0	0.0830867
ENSG00000231421	processed_transcript		AC006050.2	0	0	0	0	0	0	0	0	0	0	0	0	0	0
ENSG00000248807	pseudogene	keratin associated protein 9-12, pseudogene [Source:HGNC Symbol;Acc:48873]	AC006070.11	0	0	0	0	0	0	0	0	0	0	0	0	0	0
ENSG00000251439	pseudogene		AC006070.12	0	0	0	0	0	0	0	0	0	0	0	0	0	0
ENSG00000237183	pseudogene	keratin associated protein 9-10, pseudogene [Source:HGNC Symbol;Acc:34210]	AC006070.13	0	0	0	0	0	0	0	0	0	0	0	0	0	0
ENSG00000225563	lincRNA		AC006076.1	0	0	0	0	0	0	0	0	0	0	0	0	0	0
ENSG00000270892	pseudogene		AC006077.4	0	0	0.160262	0	0	0	0	0	0	0	0	0	0	0
ENSG00000265189	miRNA		AC006080.1	0	0	0	0	0	0	0	0	0	0	0	0	0	0
ENSG00000178430	pseudogene		AC006111.1	0	0	0	0.123053	0	0.0556519	0.0804768	0	0.0525176	0.106772	0	0	0	0
ENSG00000265070	miRNA		AC006115.1	0	0	0	0	0	0	0	0	0	0	0.720713	0	0	0
ENSG00000269793	antisense		AC006115.3	0.0394497	0	0	0	0	0	0	0	0	0	0	0	0.0161711	0
ENSG00000268407	pseudogene		AC006115.6	0	0	0	0	0	0	0	0	0	0	0	0	0	0
ENSG00000266631	miRNA		AC006116.1	0	0	0	0	0	0	0	0	0	0	0	0	0	0
ENSG00000267192	antisense		AC006116.12	0	0	0	0	0	0	0	0	0	0	0	0	0	0.0640613
ENSG00000266932	pseudogene		AC006116.13	0.168839	0.118573	0.0556374	0.475272	0.253912	0.107473	0	0.283917	0.507103	0.103098	0	0.109415	0.13842	0.205152
ENSG00000267145	pseudogene		AC006116.14	0	0	0	0	0	0	0.239922	0.250456	0	0	0	0	0	0.180973
ENSG00000267429	sense_intronic		AC006116.15	0.0504119	0	0	0	0	0	0.0348028	0	0	0	0.05554	0	0.123988	0
ENSG00000267549	processed_transcript		AC006116.17	0	0.035608	0.0334163	0.0356815	0	0	0.0233358	0.0243604	0	0.0206405	0.0372405	0	0	0.0352045
ENSG00000267298	sense_intronic		AC006116.19	0	0	0	0	0	0	0	0	0	0	0	0.0644614	0	0
ENSG00000267710	protein_coding	Uncharacterized protein [Source:UniProtKB/TrEMBL;Acc:K7EKJ0]	AC006116.20	0.051605	0.027181	0	0.0544744	0	0	0.0178132	0	0.0697473	0.0157557	0	0	0	0.0134365
ENSG00000267606	processed_transcript		AC006116.21	0	0	0	0	0	0	0	0	0.0571938	0	0	0	0	0
ENSG00000266907	pseudogene		AC006116.22	0.384185	0.296788	0.3798	0.324437	0.346658	0.14673	0.353638	0.276874	0.853876	0.563025	0.818313	0.398348	0.440954	0.506825
ENSG00000267776	sense_intronic		AC006116.24	0	0	0	0	0	0	0.235506	0.245846	0	0	0	0	0	0
ENSG00000267781	pseudogene	SLC25A36 pseudogene 1 [Source:HGNC Symbol;Acc:48935]	AC006116.26	0	0	0	0	0	0	0	0	0	0	0	0	0	0
ENSG00000267459	pseudogene		AC006116.27	0	0	0	0	0	0	0	0	0	0	0	0	0	0
ENSG00000266958	protein_coding	Uncharacterized protein [Source:UniProtKB/TrEMBL;Acc:K7EKA7]	AC006126.3	0	0	0	0	0	0	0	0	0	0	0.190843	0	0	0.0902047
ENSG00000267045	lincRNA		AC006126.4	0	0	0	0	0	0	0	0	0	0	0	0	0	0
ENSG00000269589	antisense		AC006128.2	0.636691	1.67677	0	0.672093	0.478749	0.911883	0.146517	0.15295	0.191228	0.907156	0.350729	0.68767	0.347987	0.442072
ENSG00000268355	lincRNA		AC006129.1	3.0987	3.38515	2.77969	5.39108	5.47984	6.68443	7.36849	9.42892	3.05057	6.23708	5.68984	8.03233	9.45598	10.3392
ENSG00000268027	lincRNA		AC006129.2	0	0	0.0655182	0.0699596	0.049834	0	0	0.0955254	0.0597161	0	0.0730162	0.0858973	0	0.138049
ENSG00000270164	lincRNA		AC006129.4	0.0322906	0.170079	0	0.068172	0.0242804	0	0.245216	0.116356	0	0.07887	0.0355753	0.355736	0.238256	0.336303
ENSG00000263997	miRNA		AC006130.1	0	0	0	0	0	0	0	0	0	0	0	0	0	0
ENSG00000267063	antisense		AC006130.3	0	0	0	0	0	0	0	0	0	0	0	0	0	0
ENSG00000267398	pseudogene		AC006130.4	0	0	0.674475	0	0	0	0	0	0.922119	0	0	0.110534	0.27967	0
ENSG00000267757	protein_coding	chromosome 19 open reading frame 83 [Source:HGNC Symbol;Acc:48331]	AC006132.1	0	0	0	1.89342	0.674367	0.856321	0	0.646337	0	0	0	1.16238	0	0.467028
ENSG00000240320	pseudogene		AC006133.3	0	0	0	0	0	0	0	0	0	0	0	0	0	0
ENSG00000263416	miRNA		AC006145.1	0	0	0	0	0	0	0	0	0	0	0	0	0	0
ENSG00000226323	antisense		AC006150.1	0	0	0	0	0	0	0	0	0	0	0	0	0	0
ENSG00000221428	miRNA		AC006150.2	0	0	0	0	0	0	0	0	0	0	0	0	0	0
ENSG00000251154	pseudogene		AC006153.3	0	0	0	0	0	0	0	0	0	0	0	0	0	0
ENSG00000225516	protein_coding	Uncharacterized protein [Source:UniProtKB/TrEMBL;Acc:H0Y812]	AC006156.1	0	0	0	0	0	0	0	0	0	0	0	0	0	0
ENSG00000270073	pseudogene		AC006156.2	0	0	0	0	0	0	0	0	0	0	0	0	0	0
ENSG00000251037	processed_transcript	ribosomal protein S4, Y-linked 1 [Source:HGNC Symbol;Acc:10425]	AC006157.2	0.269924	0	0	0	0.101482	0	0	0	0	0	0	0	0.221293	0
ENSG00000231210	lincRNA		AC006159.3	0	0	0	0	0	0	0	0	0	0	0	0	0	0
ENSG00000243220	antisense		AC006159.4	0	0	0	0	0	0	0	0	0	0	0	0	0	0
ENSG00000235427	antisense		AC006159.5	0	0	0	0	0	0	0	0	0	0	0	0	0	0
ENSG00000249488	pseudogene	nascent-polypeptide-associated complex alpha polypeptide pseudogene 5 [Source:HGNC Symbol;Acc:49492]	AC006160.4	0.0874282	0	0.0864304	0	0.0657402	0	0	0	0.0787764	0	0	0	0	0
ENSG00000249502	antisense		AC006160.5	0.0741391	0.234301	0	0.234784	0.111495	0.141578	0.102367	0.213722	0	0.0905428	0	0.0960905	0.121563	0.231646
ENSG00000254360	antisense	mediator complex subunit 28 [Source:HGNC Symbol;Acc:24628]	AC006160.8	0	0	0	0	0	0	0	0	0	0	0	0	0	0
ENSG00000238090	pseudogene		AC006195.2	0.0602431	0.0634617	0	0	0	0	0.0831798	0	0	0.0735721	0	0.03904	0	0.0627426
ENSG00000230173	lincRNA		AC006196.1	0	0	0	0	0	0	0	0	0	0	0	0.0126346	0	0.0203056
ENSG00000229457	lincRNA		AC006227.1	0	0	0	0	0	0	0	0	0	0	0	0	0	0
ENSG00000269745	antisense		AC006262.10	0	0	0	0	0	0	0	0	0	0	0	0	0	0
ENSG00000269729	lincRNA		AC006262.4	0	0	0	0	0	0	0	0	0	0	0	0	0	0
ENSG00000268621	lincRNA		AC006262.5	0	0	0	0	0	0	0	0	0	0	0	0	0	0
ENSG00000268460	processed_transcript		AC006262.6	0	0.019819	0	0.01986	0	0	0	0.0135588	0	0	0	0	0	0.00979723
ENSG00000269483	lincRNA		AC006272.1	0	0	0	0	0	0	0	0	0	0	0	0	0	0
ENSG00000268316	lincRNA		AC006272.2	0	0	0	0	0	0	0	0	0	0	0	0	0	0
ENSG00000267530	lincRNA		AC006273.5	0	0	0	0	0	0	0	0	0	0	0	0	0	0
ENSG00000266927	lincRNA		AC006273.7	0	0.150967	0	0	0	0.136835	0	0	0	0	0	0	0	0
ENSG00000253392	antisense		AC006277.2	0	0	0	0	0	0	0	0	0	0	0	0	0	0
ENSG00000170858	processed_transcript	leukocyte immunoglobulin-like receptor pseudogene 2 [Source:HGNC Symbol;Acc:15497]	AC006293.3	0	0	0	0	0	0	0	0	0	0	0	0	0	0
ENSG00000251412	lincRNA		AC006296.1	0	0	0	0	0.0594748	0	0	0	0	0	0	0	0	0
ENSG00000248425	lincRNA		AC006296.2	0	0	0	0	0.0788882	0	0	0	0.283595	0.19219	0.462344	0.135977	0.0860119	0.874135
ENSG00000247624	processed_transcript	CPEB2 antisense RNA 1 (head to head) [Source:HGNC Symbol;Acc:49082]	AC006296.3	0.0720031	0.132737	0.0355906	0	0.0541415	0.085937	0.0248543	0.0389183	0.0648777	0.0329753	0	0.0233305	0.0295152	0.0187476
ENSG00000222994	miRNA		AC006322.1	0	0	0	0	0	0	0	0	0	0	0	0	0	0
ENSG00000230785	pseudogene		AC006326.3	0	0	0	0	0	0	0	0	0	0	0	0	0	0
ENSG00000230605	pseudogene		AC006326.5	0	0	0	0	0	0	0	0	0	0	0	0	0	0
ENSG00000252471	miRNA		AC006328.1	0	0	0	0	0	0	0	0	0	0	0	0	0	0
ENSG00000233619	pseudogene		AC006328.9	0	0	0	0	0	0	0	0	0	0	0	0	0	0
ENSG00000235094	pseudogene		AC006335.10	0	0	0	0	0	0	0	0	0	0	0	0	0	0
ENSG00000242879	pseudogene		AC006335.11	0	0	0	0	0	0	0	0	0	0	0	0	0	0
ENSG00000251275	pseudogene		AC006335.2	0	0	0	0	0	0	0	0	0	0	0	0	0	0
ENSG00000250204	pseudogene		AC006335.6	0	0	0	0	0	0	0	0	0	0	0	0	0	0
ENSG00000250047	pseudogene	family with sequence similarity 197, Y-linked, member 9 [Source:HGNC Symbol;Acc:37477]	AC006335.7	0	0	0	0	0	0	0	0	0	0	0	0	0	0
ENSG00000229110	pseudogene		AC006355.3	0	0	0	0	0	0	0	0	0	0	0	0	0	0
ENSG00000244000	pseudogene		AC006366.3	0	0	0	0	0	0	0	0	0	0	0	0	0	0
ENSG00000236213	antisense		AC006369.2	0	0	0	0	0	0.339245	0.245287	0.256057	0	0	0.195721	0	0	0
ENSG00000236572	lincRNA		AC006369.3	0	0	0.14315	0	0	0	0.0999673	0	0.130473	0	0	0	0.237429	0.0754055
ENSG00000227822	processed_transcript	Kallmann syndrome sequence pseudogene [Source:HGNC Symbol;Acc:6214]	AC006370.2	0.40293	0	0	0	0	0	0	0	0	0	0	0	0	0
ENSG00000252694	miRNA		AC006371.1	0	0	0	0	0	0	0	0	0	0	0	0	0	0
ENSG00000236669	protein_coding		AC006372.1	0	0	0	0	0	0	0	0	0	0	0	0	0.0295439	0
ENSG00000234210	lincRNA		AC006372.4	0	0	0	0.0289929	0	0.0262247	0	0	0	0.025157	0.0151298	0.0177989	0	0.0143027
ENSG00000223872	lincRNA		AC006372.5	0	0	0	0.107502	0	0	0	0	0	0	0	0	0	0.0530325
ENSG00000233191	antisense		AC006372.6	0	0	0	0	0	0	0	0	0	0	0	0	0	0.0991634
ENSG00000235431	lincRNA		AC006373.1	0	0	0	0	0	0	0	0	0	0	0	0	0	0
ENSG00000223070	miRNA		AC006377.1	0	0	0	0	0	0	0	0	0	0	0	0	0	0
ENSG00000236861	antisense		AC006378.2	0	0	0	0	0	0.0834778	0	0	0	0	0.0963217	0	0	0
ENSG00000241247	processed_transcript	Bet1 golgi vesicular membrane trafficking protein [Source:HGNC Symbol;Acc:14562]	AC006378.3	0	0	0	0	0	0	0	0	0	0	0	0	0	0
ENSG00000221751	miRNA		AC006380.1	0	0	0	0	0	0	0	0	0	0	0	0	0	0.227998
ENSG00000231418	lincRNA		AC006380.3	0	0	0	0	0	0	0	0	0	0	0	0	0	0
ENSG00000248444	pseudogene	heterogeneous nuclear ribonucleoprotein A1 pseudogene 65 [Source:HGNC Symbol;Acc:48795]	AC006390.3	0	0	0	0	0	0	0	0	0	0	0	0.0377714	0	0
ENSG00000251638	pseudogene		AC006390.4	0	0	0	0	0	0	0	0	0	0	0	0	0	0
ENSG00000248851	pseudogene		AC006427.2	0	0.0822684	0	0	0	0	0	0	0	0	0	0	0	0
ENSG00000266633	miRNA		AC006432.1	0	0	0	0	0	0	0	0	0	0	0	0	0	0
ENSG00000242209	pseudogene		AC006445.6	0	0	0	0	0	0	0	0	0	0	0	0	0	0
ENSG00000249148	pseudogene		AC006445.7	0	0	0.116461	0	0	0	0	0	0	0	0	0	0	0
ENSG00000246095	lincRNA	long intergenic non-protein coding RNA 1096 [Source:HGNC Symbol;Acc:27739]	AC006445.8	0	0	0	0	0	0	0	0	0.0396375	0	0	0	0	0
ENSG00000269094	protein_coding	NS5ATP13TP1; Uncharacterized protein [Source:UniProtKB/TrEMBL;Acc:Q6JHZ5]	AC006449.1	0	0	0	0	0	0	0	0	0	0	0	0	0	0
ENSG00000221732	miRNA		AC006452.1	0	0	0	0	0	0	0	0	0	0	0	0	0	0
ENSG00000230000	protein_coding		AC006455.1	0	0	0	0	0	0	0	0	0	0	0	0	0	0
ENSG00000227489	lincRNA		AC006458.3	0	0	0	0	0	0	0	0	0	0	0	0.0551821	0	0
ENSG00000228509	antisense		AC006460.2	0.118433	0.499043	0	0.75011	0.178108	0.395786	0.286168	0.512114	0.0533565	0.723185	0.260961	0.306998	0.242738	0.370041
ENSG00000228568	pseudogene		AC006461.2	0.511697	0.179678	4.21547	3.60099	0.128254	0.814293	0.353259	0.983384	104.199	208.096	65.9585	116.834	20.9753	59.599
ENSG00000219545	protein_coding	RPA3 antisense RNA 1 [Source:HGNC Symbol;Acc:48955]	AC006465.3	3.73148	3.06348	4.7973	4.29033	3.49082	3.26179	2.70913	2.84071	4.57767	3.74409	3.86015	3.14474	3.28899	3.05613
ENSG00000214998	pseudogene		AC006465.4	0.241758	0	0.0477998	0.0510401	0	0	0	0.069692	0.174267	0.265723	0.15981	0.188003	0.118921	0.176252
ENSG00000232887	pseudogene		AC006466.5	0.192403	0	0.190207	0.406201	0	0	0	0	0.69345	0.352459	0.635924	0.872794	0.630952	0.200386
ENSG00000265600	miRNA		AC006480.1	0	0	0	0	0	0	0	0	0	0	0	0	0	0
ENSG00000232790	processed_transcript	long intergenic non-protein coding RNA 1162 [Source:HGNC Symbol;Acc:49528]	AC006481.1	0	0	0	0	0	0	0	0	0	0	0	0	0	0
ENSG00000228675	lincRNA		AC006482.1	0	0	0	0	0	0	0	0	0	0	0	0	0	0
ENSG00000263900	miRNA		AC006483.1	0	0	0	0	0	0	0	0	0	0	0	0	0	0
ENSG00000228974	pseudogene		AC006483.5	135.902	173.854	180.013	173.838	125.432	177.765	127.304	164.389	169.033	217.389	137.2	180.976	147.391	176.972
ENSG00000204957	protein_coding		AC006486.1	0.227576	0.319646	0	0.24023	0.0760541	0.169006	0.0174568	0.0546697	0.136703	0.231607	0.0278584	0.213025	0.0414609	0.118509
ENSG00000268643	protein_coding	Uncharacterized protein [Source:UniProtKB/TrEMBL;Acc:M0QYV0]	AC006486.9	0	0	0	0	0	0	0	0	0	0	0	0	0	0
ENSG00000252789	miRNA		AC006487.1	0	0	0	0	0	0	0	0	0	0	0	0	0	0
ENSG00000251338	pseudogene		AC006499.1	0	0	0	0	0	0	0	0	0	0	0	0	0	0
ENSG00000251278	pseudogene		AC006499.2	0	0	0	0	0	0	0	0	0	0	0	0	0	0
ENSG00000250505	pseudogene		AC006499.3	0	0	0	0	0	0	0	0	0	0	0	0	0	0
ENSG00000250074	pseudogene		AC006499.4	0	0	0	0	0	0	0	0	0	0	0	0	0	0
ENSG00000250573	pseudogene		AC006499.5	0	0	0	0	0	0	0	0	0	0	0	0	0	0
ENSG00000248777	pseudogene		AC006499.6	0.0654169	0	0	0	0	0	0	0	0	0	0	0	0	0
ENSG00000251296	pseudogene		AC006499.7	0	0	0	0	0	0	0	0.066018	0	0.111873	0	0.059364	0	0
ENSG00000250040	pseudogene		AC006499.8	0.0983568	0	0.0972342	0	0	0	0	0	0.206788	0	0	0.0424928	0.0268787	0.0170729
ENSG00000271544	pseudogene		AC006499.9	0	0	0	0	0	0	0	0	0	0	0	0	0	0
ENSG00000224443	pseudogene		AC006509.4	0	0	0	0	0	0	0	0	0	0	0	0	0	0
ENSG00000225009	processed_transcript	mutS homolog 6 [Source:HGNC Symbol;Acc:7329]	AC006509.6	0	0	0	0	0	0	0	0	0	0	0	0	0	0
ENSG00000224058	pseudogene		AC006509.7	0	0.18478	0.433515	0.277742	0.131895	0.0837411	0.181644	0.252826	0.237075	0.160663	0	0.113672	0	0.091343
ENSG00000222548	miRNA		AC006534.1	0	0	0	0	0	0	0	0	0	0	0	0	0	0
ENSG00000265086	miRNA		AC006534.2	0	0	0	0	0	0	0	0	0	0	0	0	0	0
ENSG00000261342	sense_intronic		AC006538.1	0.175408	0.0369559	0.0693624	0.111097	0.0527581	0.0334965	0.0242192	0	0.12644	0	0.0773005	0	0.0287611	0.0182686
ENSG00000267001	protein_coding	Uncharacterized protein [Source:UniProtKB/TrEMBL;Acc:K7EQS6]	AC006538.4	0	0	0	0	0	0	0	0	0	0	0	0	0	0
ENSG00000264441	miRNA		AC006539.1	0	0	0	0	0	0	0	0	0	0	0	0	0	0
ENSG00000240673	pseudogene		AC006539.2	0.758241	0	0.499725	0	0	0	0	0	0.683206	0	0	0	0	0
ENSG00000268070	pseudogene		AC006539.3	0	0	0	0	0	0	0	0	0	0	0	0	0	0
ENSG00000269154	pseudogene		AC006539.4	0	0	0	0	0	0	0	0	0	0	0	0	0	0
ENSG00000236540	antisense		AC006547.13	1.75593	3.0829	0.845688	2.56647	1.01565	1.50463	1.05682	0.908536	0.567955	1.5121	0.694453	1.16709	0.848975	0.797161
ENSG00000234409	protein_coding	uncharacterized protein LOC388849 [Source:RefSeq peptide;Acc:NP_001230466]	AC006547.14	0	0	0	0	0.0297163	0	0	0	0	0.0241319	0	0	0	0
ENSG00000268292	antisense		AC006547.15	0	0	0	0	0	0	0	0	0	0	0	0	0	0
ENSG00000243762	processed_transcript		AC006547.8	0	0	0	0	0	0	0	0	0	0	0	0	0	0
ENSG00000225480	pseudogene		AC006548.19	0	0	0	0	0	0	0	0	0	0	0	0	0	0
ENSG00000270226	pseudogene		AC006548.26	0	0	0	0	0	0	0	0	0	0	0	0	0	0.0547367
ENSG00000250456	lincRNA		AC006552.1	0	0	0	0	0	0	0	0	0.0452182	0.137898	0	0.0975648	0	0.0130667
ENSG00000252234	miRNA		AC006557.1	0	0	0	0	0	0	0	0	0	0	0	0	0	0
ENSG00000222226	miRNA		AC006926.1	0	0	0	0	0	0	0	0	0	0	0	0	0	0
ENSG00000269194	antisense		AC006942.4	2.24664	2.76112	5.73758	4.54549	2.81554	2.86017	2.45576	3.23821	4.04863	4.57287	4.1253	3.51846	1.68838	2.33986
ENSG00000235328	pseudogene		AC006946.12	1.86478	4.64315	1.17313	3.22113	0.382416	0.971193	0.117035	0.36652	0.916496	3.62309	0.37354	0.878876	0.416948	0.441398
ENSG00000235478	protein_coding	Uncharacterized protein [Source:UniProtKB/TrEMBL;Acc:C9JKK2]	AC006946.15	0	0.173043	0.162392	0.13005	0.0308794	0.156845	0.0283511	0.177576	0.0740056	0.250765	0	0.212904	0.0673357	0.128312
ENSG00000229330	sense_intronic		AC006947.1	0	0	0	0	0	0	0	0	0	0	0	0	0	0
ENSG00000264133	miRNA		AC006953.1	43.2478	91.7085	1.66575	19.5654	20.6942	28.4229	12.7958	10.929	6.57902	18.5201	11.1383	29.1183	12.4326	20.7662
ENSG00000234457	pseudogene		AC006960.5	1.09028	1.53138	0	1.1509	0	0.694012	0.501797	1.04766	0.327463	1.10959	0.400396	0.471032	0.29795	0.946265
ENSG00000237400	antisense		AC006960.7	1.15188	1.10311	0	0.994849	0.393698	0.399939	0.216878	0.301867	0.566122	0.575484	0	0.610745	0.1717	0.109061
ENSG00000269446	protein_coding	Protein LOC100996426 [Source:UniProtKB/TrEMBL;Acc:M0R357]	AC006967.1	0	0	0.0503847	0	0	0	0	0	0	0	0	0.0330284	0	0
ENSG00000235859	pseudogene		AC006978.6	4.62356	8.88667	3.60852	7.7919	4.26952	5.53767	3.91994	4.93969	4.31219	6.71146	3.08314	5.8611	4.3558	4.66755
ENSG00000235193	pseudogene		AC006987.4	0	0	0	0	0	0	0	0.0760397	0	0	0	0	0	0
ENSG00000235691	pseudogene		AC006987.5	0	0	0	0	0	0	0	0	0	0	0	0	0	0
ENSG00000226975	pseudogene		AC006987.6	0	0	0	0	0	0	0	0	0	0	0	0	0	0
ENSG00000231411	pseudogene		AC006987.7	0	0	0	0	0	0	0.0337918	0	0	0	0	0	0	0
ENSG00000211518	miRNA		AC006988.1	0	0	0	0	0	0	0	0	0	0	0	0	0	0
ENSG00000224518	pseudogene		AC006989.2	0	0	0	0	0	0	0	0	0	0	0	0	0	0
ENSG00000231063	pseudogene		AC006994.1	0.0662746	0.349077	0	0.279838	0.0996681	0.12656	0.0457538	0	0	0.121407	0	0.0858973	0	0
ENSG00000231294	antisense		AC006994.2	0	0	0	0.232	0	0	0	0.158391	0	0.134204	0	0.0712133	0	0
ENSG00000263530	miRNA		AC006994.3	0	0	0	0	0	0	0	0	0	0	0	0	0	0
ENSG00000205580	pseudogene		AC006995.8	0	0	0	0	0	0	0	0	0	0	0	0	0	0
ENSG00000225726	pseudogene		AC007000.10	0.799241	0.120277	0.112874	0.120526	0	0.109018	0	0.0822852	0.308635	0.488039	0	0.517942	0	0.535116
ENSG00000237815	pseudogene		AC007000.11	1.23565	3.03723	2.03592	1.73914	0.619419	1.17982	0.284352	0.296836	2.59787	2.76658	1.81513	0.533836	0.675352	0.428974
ENSG00000205482	pseudogene		AC007000.12	0.35008	0.245856	0.0576807	0.123182	0	0	0.0402806	0.0420492	0.315436	0.249396	0.0642819	0.226866	0.0478345	0.0303838
ENSG00000231183	processed_transcript		AC007003.1	0	0	0	0	0	0	0	0	0	0	0	0	0	0
ENSG00000244239	processed_transcript		AC007009.1	0	0	0	0	0	0	0	0	0	0	0	0	0	0
ENSG00000265212	miRNA		AC007009.2	0	0	0	0	0	0	0	0	0	0	0	0	0	0
ENSG00000229917	pseudogene	ribosomal protein L7 pseudogene 46 [Source:HGNC Symbol;Acc:36706]	AC007014.1	0.075141	0.237467	0	0.0793191	0.056501	0	0	0	0	0.0458832	0	0	0	0.0782587
ENSG00000249930	pseudogene		AC007016.3	1.13943	0.240062	0.225286	0	0	0	0.157326	0.164233	0.205335	0	0	0.59072	0	0
ENSG00000263653	miRNA		AC007025.1	0	0	0	0	0	0	0	0	0	0	0	0	0	0
ENSG00000230751	sense_intronic		AC007036.4	0.508964	0.134039	0.251578	0	0.191354	0.121492	0.0878432	0	0.114649	0.155394	0	0.164915	0	0.0662602
ENSG00000251660	processed_transcript		AC007036.5	0	0	0	0	0	0	0	0	0	0	0	0	0	0
ENSG00000227017	lincRNA		AC007036.6	0.577493	0.347627	0	0.522517	0	0.0787713	0.0569547	0	0	0.151129	0.0908911	0.106926	0.135271	0.085922
ENSG00000229127	antisense		AC007038.7	0.0263278	0.138672	0.0260273	0.0555834	0.0197968	0.0754146	0	0	0	0.064306	0.116024	0	0.0215844	0.0137101
ENSG00000265812	miRNA		AC007040.1	0	0	0	0	0	0	0	0	0	0	0	0	0	0
ENSG00000258881	antisense	Uncharacterized protein [Source:UniProtKB/TrEMBL;Acc:U3KQ87]	AC007040.11	0	0	0	0	0	0	0	0	0	0	0	0	0	0
ENSG00000266029	miRNA		AC007040.2	0	0	0	0	0	0	0	0	0	0	0	0	0	0
ENSG00000266186	miRNA		AC007040.3	0	0	0	0	0	0	0	0	0	0	0	0	0	0
ENSG00000237751	lincRNA	long intergenic non-protein coding RNA 1143 [Source:HGNC Symbol;Acc:49458]	AC007040.5	0	0	0	0	0	0	0	0	0	0	0	0	0	0
ENSG00000228384	antisense		AC007040.6	0.0509197	0	0	0	0.0765765	0	0.21092	0.146787	0.0917615	0.031093	0.0560995	0.0659962	0.375711	0.159097
ENSG00000239322	antisense		AC007040.7	0	0	0	0	0	0	0	0	0	0.0395729	0	0	0.0531309	0.202488
ENSG00000236469	processed_transcript		AC007040.8	0	0	0	0	0	0	0	0	0	0	0	0	0	0
ENSG00000252216	miRNA		AC007041.1	0	0	0	0	0	0	0	0	0	0	0	0	0	0
ENSG00000235411	pseudogene		AC007041.2	0.818419	0.507144	1.09464	1.01638	1.08599	0.505637	0.631482	0.832684	1.73513	1.05829	1.00775	0.717559	0.86831	0.701957
ENSG00000264718	miRNA		AC007050.1	0	0	0	0	0	0	0	0	0	0	0	0	0	0
ENSG00000236003	antisense		AC007050.17	0	0.260914	0	0.130726	0	0.236489	0	0	0	0	0	0	0	0
ENSG00000250261	pseudogene		AC007050.18	0	0.0594068	0	0	0.0424044	0	0	0	0.0508132	0.0344356	0	0.0365456	0	0.0587337
ENSG00000239163	miRNA		AC007056.1	0	0	0	0	0	0	0	0	0	0	0	0	0	0
ENSG00000237835	pseudogene		AC007064.22	0	0.163162	0.306238	0	0.116465	0	0	0	0	0.0945781	0.341285	0.100373	0	0.161313
ENSG00000237689	lincRNA		AC007064.24	0	0	0	0	0	0	0	0	0	0	0	0	0	0
ENSG00000237358	pseudogene		AC007064.25	0	0	0	0	0	0	0	0	0	0	0	0	0	0
ENSG00000250614	antisense		AC007078.4	0	0.387915	0	0	0	0	0	0	0	0	0	0.0795451	0	0
ENSG00000223838	lincRNA		AC007091.1	0	0	0	0	0	0	0	0	0	0	0	0	0	0
ENSG00000233723	lincRNA	long intergenic non-protein coding RNA 1122 [Source:HGNC Symbol;Acc:49267]	AC007092.1	0	0	0	0	0	0.00970956	0.00702038	0.00732862	0	0.0062095	0	0	0	0
ENSG00000223052	miRNA		AC007096.1	0	0	0	0	0.337184	0	0.309576	0	0	0	0	0	0	0
ENSG00000226605	antisense		AC007098.1	0	0	0	0	0	0	0	0	0	0	0	0	0	0
ENSG00000231172	processed_transcript		AC007099.1	0	0	0	0	0	0	0	0	0	0	0	0	0	0
ENSG00000237293	antisense		AC007099.2	0	0	0	0	0	0	0	0	0	0	0	0	0	0
ENSG00000251410	lincRNA		AC007106.1	0	0	0	0	0	0	0	0	0.083503	0	0	0	0	0
ENSG00000265809	miRNA		AC007114.1	0	0	0	0	0	0	0	0	0	0	0	0	0	0
ENSG00000258148	pseudogene		AC007115.3	2.13863	0.250321	2.34913	0.250838	0.357357	0.226888	0.164049	0	3.85398	1.0157	1.04719	0.307982	0.974066	0.123742
ENSG00000250497	lincRNA		AC007126.1	0	0.0122516	0.0114975	0	0	0	0	0.0083817	0.0523968	0.0142035	0.0128134	0.0075369	0	0.0181692
ENSG00000229970	processed_transcript		AC007128.1	0	0	0	0	0	0	0	0	0.030775	0	0	0	0	0.0177861
ENSG00000222030	lincRNA		AC007131.1	0	0	0	0	0	0	0	0	0	0	0	0	0	0
ENSG00000233891	processed_transcript		AC007131.2	0	0	0	0	0	0	0	0	0	0	0	0	0.0187213	0
ENSG00000221653	miRNA		AC007131.3	0	0	0	0	0	0	0	0	0	0	0	0	0	0
ENSG00000267180	pseudogene		AC007136.1	0	0	0	0	0	0	0	0	0	0	0	0	0	0
ENSG00000234718	lincRNA		AC007161.5	0.179755	0.12624	0	0.0632501	0.180219	0.0572111	0.0413658	0.086364	0.161967	0.402467	0.132027	0.349467	0.196493	0.218416
ENSG00000224590	pseudogene		AC007163.10	0	0	0	0	0	0	0	0	0	0	0	0	0	0
ENSG00000234731	pseudogene		AC007163.11	0	0	0	0	0	0	0	0	0	0	0	0	0	0
ENSG00000237166	processed_transcript		AC007163.3	0	0.142866	0	0	0.040791	0.0258985	0.0374512	0	0.122199	0.61282	0.0896497	0.562481	0.200135	0.338994
ENSG00000244301	pseudogene	aldehyde oxidase 3, pseudogene [Source:HGNC Symbol;Acc:19049]	AC007163.4	0	0.0138607	0	0	0	0	0	0	0	0.00803444	0	0	0.0107871	0
ENSG00000230408	antisense		AC007163.6	0	0	0	0	0	0	0.0727035	0	0	0	0	0	0	0
ENSG00000234842	pseudogene		AC007163.8	0	0	0	0	0	0	0	0	0	0	0	0	0	0
ENSG00000227736	pseudogene		AC007163.9	0	0	0	0	0	0.0704136	0	0	0	0	0	0	0	0
ENSG00000231815	lincRNA		AC007179.1	0	0	0	0	0	0	0	0	0	0	0	0	0	0
ENSG00000252455	miRNA		AC007179.2	0	0	0	0	0	0	0	0	0	0	0	0	0	0
ENSG00000224721	processed_transcript		AC007182.6	0	0	0	0	0	0	0	0	0	0	0	0	0	0.024394
ENSG00000269145	antisense		AC007192.6	0	14.6438	0	0	0	0	0	0	0	16.9768	0	0	0	0
ENSG00000269124	antisense		AC007193.10	0	0	0	0	0	0	0	0	0	0	0	0	0	0
ENSG00000267922	lincRNA		AC007193.6	0	0	0	0	0	0	0	0	0	0	0	0	0	0
ENSG00000269151	antisense		AC007193.8	0	0	0	0	0	0	0	0	0	0	0	0	0	0
ENSG00000268810	antisense		AC007193.9	0	0	0	0	0	0	0	0	0	0	0	0	0	0
ENSG00000268461	protein_coding	Uncharacterized protein [Source:UniProtKB/TrEMBL;Acc:M0R2T9]	AC007204.1	0	0.247152	0	0	0.352833	0	0	0	0	0	0	0.152042	0	0.122176
ENSG00000267268	lincRNA		AC007204.2	0	0	0	0	0	0	0	0	0	0	0	0.0521475	0	0
ENSG00000266163	miRNA		AC007216.1	0	0	0	0	0	0	0	0	0	0	0	0	0	0
ENSG00000269121	protein_coding	Uncharacterized protein [Source:UniProtKB/TrEMBL;Acc:M0QYP7]	AC007216.2	0	0	0	0	0	0	0.261139	0	0	0	0	0	0	0
ENSG00000269696	antisense		AC007228.11	0	0	0	0.0287023	0	0	0	0.0195956	0	0.0166032	0	0	0	0
ENSG00000268352	lincRNA		AC007228.5	0	0	0	0	0	0	0	0	0	0	0	0	0	0
ENSG00000268036	pseudogene		AC007228.8	0	0	0	0	0	0	0	0	0	0	0	0	0	0
ENSG00000268568	lincRNA		AC007228.9	0.125612	0.529293	0.0413929	0.574585	0.031484	0.439767	0.0578124	0.694034	0	0.255674	0	0.515546	0.034327	0.501492
ENSG00000267544	pseudogene		AC007229.3	0.67481	0.853036	1.06737	0.427399	0.304447	0.644319	0.652214	0.875379	0.851244	0.988938	0.446073	1.04953	0.553232	0.281123
ENSG00000226230	pseudogene		AC007237.2	0.557158	0.352155	0.22032	1.2939	0.670313	1.06397	0.538501	0.401532	0.502022	1.29282	0.859368	0.794335	0.822198	0.23211
ENSG00000231043	pseudogene		AC007238.1	26.8549	21.8475	32.9556	30.5585	23.1421	21.3256	20.0312	15.8807	34.3795	30.9905	26.1447	25.1139	22.2618	20.1115
ENSG00000252439	miRNA		AC007241.1	0	0	0	0	0	0	0	0	0	0	0	0	0	0
ENSG00000221374	miRNA		AC007242.1	0	0	0	0	0	0	0	0	0	0	0	0	0	0
ENSG00000231312	antisense		AC007246.3	0.0257269	0	0.00847775	0	0.0128966	0	0	0	0.00772699	0	0.00944797	0.00555736	0.00703058	0.00893144
ENSG00000205716	pseudogene		AC007248.6	1.95103	1.17444	0.137769	2.20662	0.419156	1.19756	1.0583	2.00867	1.00455	1.27645	0.460606	1.17404	1.82802	0.870849
ENSG00000236785	pseudogene		AC007248.7	0.0642083	0	0	0	0	0	0	0	0	0	0	0	0	0
ENSG00000217258	processed_transcript		AC007249.3	0	0	0	0	0	0	0	0	0	0	0	0	0	0
ENSG00000225226	lincRNA		AC007250.4	0	0	0	0	0	0	0	0	0	0	0	0	0.0560717	0
ENSG00000236757	lincRNA		AC007251.2	0	0	0	0	0	0	0	0	0	0	0	0	0	0
ENSG00000235653	pseudogene		AC007253.1	0	0	0	0	0	0	0	0	0	0	0	0	0	0
ENSG00000225264	processed_transcript	zinc and ring finger 2 pseudogene 2 [Source:HGNC Symbol;Acc:42793]	AC007255.7	0	0	0	0	0	0	0	0	0	0	0	0	0	0
ENSG00000223813	processed_transcript		AC007255.8	0	0	0	0	0	0	0	0	0	0	0	0	0	0
ENSG00000213090	pseudogene		AC007256.5	2.73497	1.5041	2.52483	2.75967	2.19261	1.82413	1.87425	1.60871	3.75084	3.06994	2.99103	2.39792	1.92897	2.32484
ENSG00000226925	antisense		AC007271.3	1.04914	1.42096	0.444499	0.316421	0.676185	0.28621	2.69023	2.05225	0.405136	0.823671	0.825615	0.485632	1.22874	1.56096
ENSG00000237078	pseudogene		AC007272.1	0.441304	0	0.436268	0	0	0	0	0	0	0	0	0	0	0
ENSG00000225695	pseudogene	heterogeneous nuclear ribonucleoprotein A1 pseudogene 35 [Source:HGNC Symbol;Acc:48764]	AC007272.2	0.346445	0.304128	0.114164	0.0609513	0	0.165395	0	0	0.104054	0.141032	0.0636144	0	0	0
ENSG00000224672	pseudogene		AC007272.3	0	0	0	1.07699	0	0	0	0	0	0.623001	0	0.330587	0	0.265649
ENSG00000223422	pseudogene		AC007274.2	0	0	0	0	0	0	0	0	0	0	0	0	0	0
ENSG00000236690	pseudogene		AC007274.5	0	0	0	0	0	0	0	0	0	0	0	0.0544319	0	0
ENSG00000234795	processed_transcript	raftlin, lipid raft linker 1 pseudogene 1 [Source:HGNC Symbol;Acc:23971]	AC007275.2	0.131452	0	0.129952	0	0	0	0.0453752	0	0.118444	0	0	0	0	0
ENSG00000227855	pseudogene	DPY19L2 pseudogene 3 [Source:HGNC Symbol;Acc:22367]	AC007276.5	0.0284349	0.029954	0	0.015008	0	0.013575	0.00981525	0	0.0128105	0.0607709	0	0.0460674	0	0.0370183
ENSG00000213981	processed_transcript		AC007277.3	0	0	0	0	0	0	0	0	0	0	0	0	0.0394175	0.0125187
ENSG00000236525	sense_intronic		AC007278.2	5.00439	8.93271	0.595505	3.91307	1.11495	2.03519	0.511833	0.968429	1.41955	3.62171	0.663657	1.56147	0.721783	1.1341
ENSG00000234389	sense_intronic		AC007278.3	5.95013	5.56177	0.621361	5.26363	2.07951	1.3203	1.9671	0.543566	2.45412	3.76124	1.24645	1.46634	2.02682	0.938279
ENSG00000230799	pseudogene		AC007279.2	0.0664329	0.139964	0	0.0701268	0.0499531	0.0634312	0	0	0	0.0811315	0	0	0.0544639	0.138379
ENSG00000224299	pseudogene		AC007282.6	0	0	0	0	0	0	0	0	0	0	0	0	0	0
ENSG00000235579	pseudogene		AC007283.4	8.18541	8.3254	8.37103	7.7467	8.70173	4.85103	5.06636	5.49223	2.03459	1.55118	1.86581	2.19496	4.16524	0.44095
ENSG00000234431	lincRNA		AC007283.5	76.4716	127.812	53.6109	120.162	49.7031	75.5217	37.3523	44.9357	62.5991	109.72	53.0008	82.1088	36.7764	47.0449
ENSG00000227014	antisense		AC007285.6	0.0583467	0.0614639	0	0	0	0.0557103	0	0	0	0	0	0	0	0
ENSG00000231519	antisense		AC007285.7	0	0	0	0	0	0	0	0.0773608	0	0	0	0	0	0
ENSG00000267938	pseudogene		AC007292.1	0	0.526124	0	0	0.125182	0	0.45973	0.119979	0	0.203315	0.183415	0.755202	0.409458	0.346775
ENSG00000269318	antisense		AC007292.3	0.164754	0.911169	0.122155	0.260872	0.216797	0.235964	0.199046	0.0296836	0.0742249	0.226357	0.272269	0.106767	0.303909	0.278833
ENSG00000269807	antisense		AC007292.4	0.484922	0.681106	0.159796	0.341256	0.486172	0	0.669549	0.465964	0.291289	0.197404	0.53425	0.2095	0.265037	0.252521
ENSG00000267980	antisense		AC007292.6	1.10806	1.80394	0.199166	2.02034	1.13616	1.34653	0.625882	0.943746	0.544585	2.09134	0.887835	0.848625	0.412919	0.944208
ENSG00000269425	antisense		AC007292.7	0	0	0	0	0	0	0	0	0	0	0	0	0	0
ENSG00000234252	antisense		AC007308.6	0.139011	0.488126	0.0458081	0.317937	0.0871058	0.13273	0.0479843	0.100182	0.0417515	0.325388	0	0.0900848	0.0189943	0.0844542
ENSG00000224946	pseudogene		AC007312.3	2.37073	2.27035	1.70449	1.13752	2.59292	1.02891	2.23183	1.24257	2.13612	1.44763	2.137	0.837998	0.530073	2.91802
ENSG00000226046	pseudogene		AC007316.3	0	0	0	0	0	0	0	0	0	0	0	0	0	0
ENSG00000233128	lincRNA		AC007317.1	0	0	0	0	0	0	0	0	0	0	0	0	0	0
ENSG00000172974	pseudogene		AC007318.5	10.2824	10.0879	8.37634	9.17709	15.9279	11.0819	14.9589	11.0996	10.577	9.51238	14.7803	12.6119	17.4747	11.6972
ENSG00000224063	processed_transcript		AC007319.1	0	0	0	0	0	0	0	0	0	0	0	0	0	0
ENSG00000229725	pseudogene		AC007322.1	0	0	0	0	0	0	0	0	0	0	0	0	0	0
ENSG00000251618	pseudogene		AC007322.3	0	0	0	0	0	0	0	0	0	0	0	0	0	0
ENSG00000227444	pseudogene		AC007322.5	0	0	0	0	0	0	0	0	0	0	0	0	0	0
ENSG00000237968	pseudogene		AC007322.7	0	0	0	0	0	0	0	0	0	0	0	0	0	0
ENSG00000271275	pseudogene		AC007326.9	0	0.255787	0	0.256315	0	0	0	0	0	0.0741344	0	0.0786767	0	0.0632221
ENSG00000229679	antisense		AC007327.5	0.243345	0	0	0.256876	0.0914896	0.116175	0.503993	0.175374	0	0.148593	0	0.236547	0	0.190081
ENSG00000228770	pseudogene		AC007327.6	0.210623	0.221876	0	0.222334	0.158374	0.201106	0.290814	0.455374	0	0	0	0	0	0.438723
ENSG00000221515	miRNA		AC007333.1	0	0	0	0	0	0	0	0	0	0	0	0	0	0
ENSG00000221134	miRNA		AC007339.1	0	0	0	0	0	0	0	0	0	0	0	0	0	0
ENSG00000214696	pseudogene		AC007347.1	0	0	0	0	0	0	0	0	0	0	0	0	0	0
ENSG00000229424	lincRNA		AC007349.4	0.0947263	0	0	0	0.0712279	0.0904461	0	0	0.0853523	0.0578425	0	0.0613866	0	0
ENSG00000235728	lincRNA		AC007349.5	0	0.20152	0.0630387	0.0673121	0	0	0	0	0	0.116813	0	0	0	0.0664122
ENSG00000230831	antisense		AC007349.7	0.10055	0.42369	0	0	0	0	0	0	0.0906	0	0	0	0	0.0523612
ENSG00000221532	miRNA		AC007353.1	0	0	0	0	0	0	0	0	0	0	0	0	0	0
ENSG00000221489	miRNA		AC007358.1	0	0	0	0	0	0	0	0	0	0	0	0	0	0
ENSG00000236951	lincRNA		AC007359.6	0	0	0	0	0	0	0	0	0	0	0	0	0	0
ENSG00000180672	pseudogene		AC007362.1	0	0	0	0	0	0	0	0	0.0265651	0	0	0	0	0
ENSG00000225216	antisense		AC007362.3	0	0	0	0	0	0	0	0	0	0	0	0	0	0
ENSG00000162947	lincRNA		AC007364.1	0	0	0.0510634	0	0	0	0	0.0186126	0.0232707	0	0.0569072	0.0167366	0	0
ENSG00000233694	lincRNA		AC007365.1	0.0288255	0.0303655	0.0284965	0	0.0216748	0	0.0199002	0	0	0.0352033	0	0	0	0
ENSG00000253082	miRNA		AC007365.2	0	0	0	0	0	0	0	0	0	0	0	0	0	0
ENSG00000226756	lincRNA		AC007365.3	0.532099	0.560528	0.175342	0.561685	0.133368	0.084676	0.061224	0.0639121	0.479443	0.649829	0.0977044	0.402293	0.145411	0.184725
ENSG00000227791	pseudogene		AC007365.4	0.121407	0.255787	0	0	0.18258	0.115921	0.0838154	0.0874954	0	0.370672	0.535027	0	0.199067	0
ENSG00000269883	protein_coding	Uncharacterized protein; cDNA FLJ43210 fis, clone FEBRA2020582 [Source:UniProtKB/TrEMBL;Acc:Q6ZUY4]	AC007375.1	0	0	0	0	0	0	0	0	0	0	0	0	0	0
ENSG00000268898	protein_coding		AC007377.1	0	2.29706	0	0	0	0	0	1.57149	0	0.665756	0	0.706548	0.893849	0
ENSG00000248395	processed_transcript	heat shock transcription factor, Y linked 2 [Source:HGNC Symbol;Acc:23950]	AC007379.5	0	0	0	0	0	0	0	0	0	0	0	0	0	0
ENSG00000223929	lincRNA		AC007381.2	0	0	0	0	0	0	0	0	0.0479902	0.0325226	0	0	0	0
ENSG00000228590	lincRNA		AC007381.3	0.0277328	0	0.0548327	0.0292749	0	0	0	0	0.0499768	0	0.0305539	0	0	0.0288835
ENSG00000268688	protein_coding	Uncharacterized protein [Source:UniProtKB/TrEMBL;Acc:M0QZ87]	AC007382.1	0.817711	2.5842	0	1.1509	0.614864	0.520509	0.940869	0.196436	0.982388	0.499317	1.20119	0.176637	0.446924	0.14194
ENSG00000227946	lincRNA		AC007383.3	0.274589	0.72315	0.678639	0.869572	0.412946	1.04873	0.284352	0.494727	0.742249	1.00603	0.302522	0.622809	0	0.285982
ENSG00000231955	antisense		AC007383.4	0.205182	0.936626	0.946588	0.866363	0.411422	0.848948	0.377736	0.14787	0.616258	0.793502	1.13027	0.842121	0.392502	0.320543
ENSG00000159186	pseudogene		AC007383.6	0.262285	0.460496	0.950734	1.01518	0.525922	0.584345	0.301788	0.378046	1.57553	2.45576	0.770574	2.60623	0.788442	1.1382
ENSG00000265131	miRNA	KMT2E antisense RNA 1 (head to head) [Source:HGNC Symbol;Acc:40845]	AC007384.1	0	0	0	0	0	0	0	0	0	0	0	0	0	0
ENSG00000237638	lincRNA		AC007386.2	0.0189906	0.0200052	0	0	0	0	0	0	0.0684451	0	0	0	0	0.00988925
ENSG00000227394	pseudogene		AC007386.3	0.0955401	0.100645	1.3223	1.41193	0.14368	0.364893	0.197873	0.206561	2.32431	0.583394	1.26311	0.92871	0.939923	0.895538
ENSG00000232613	antisense		AC007386.4	0	0	0.194068	0	0	0	0	0	0.530645	0.0299678	0	0	0	0.0255567
ENSG00000224646	pseudogene		AC007387.2	0	0	0.366465	0	0	0	0	0	0	0	0	0	0	0
ENSG00000237979	pseudogene		AC007389.1	1.48162	0.734484	1.72319	0.920002	0.524273	0.665729	0.361011	0.565292	3.37677	2.92703	1.63234	2.37214	1.21468	1.54309
ENSG00000223739	pseudogene		AC007389.2	1.45371	0.95711	3.23351	1.53454	1.63964	1.38802	1.75629	1.70244	2.12851	1.10959	1.20119	0	0.893849	0.662386
ENSG00000235725	lincRNA		AC007389.3	0.0335775	0.0707429	0.0331943	0	0	0	0	0	0	0	0	0	0	0.0174853
ENSG00000214533	pseudogene	keratin 18 pseudogene 33 [Source:HGNC Symbol;Acc:33402]	AC007389.4	0	0	0	0	0	0	0	0	0	0	0	0.0378508	0	0
ENSG00000265899	miRNA		AC007389.5	0	0	0	0	0	0	0	0	0	0	0	0	0	0
ENSG00000233159	pseudogene		AC007390.4	0	0.164537	0	0	0.117446	0	0	0	0	0	0	0	0	0
ENSG00000218739	protein_coding	CEBPZ antisense RNA 1 [Source:HGNC Symbol;Acc:49288]	AC007390.5	0.815849	0.800166	2.79507	1.57394	1.24808	0.926724	1.13618	0.993459	11.2422	17.2731	2.94448	17.5019	2.24875	10.3868
ENSG00000243788	processed_transcript	CEBPZ antisense RNA 1 [Source:HGNC Symbol;Acc:49288]	AC007390.6	0.494261	0.260334	0.24431	0.260872	0.743303	0.707892	0.170611	0.356204	0.222675	0.301809	0.272269	0.640603	0.607817	0.514768
ENSG00000232028	lincRNA		AC007391.2	0	0	0	0	0	0	0	0	0	0	0	0	0	0
ENSG00000232046	processed_transcript		AC007392.3	0	0	0	0	0	0	0	0	0	0	0	0	0	0
ENSG00000237179	lincRNA		AC007392.4	0	0	0	0	0	0	0	0	0	0	0.0800793	0	0	0
ENSG00000223604	pseudogene		AC007394.3	0	0	0	0	0	0	0	0	0	0	0	0	0	0
ENSG00000235035	antisense		AC007395.3	0	0	0	0	0	0	0	0	0	0	0	0	0	0
ENSG00000231386	pseudogene		AC007395.4	2.05334	1.64391	2.59827	3.38131	1.66749	1.72529	2.4949	2.42687	4.14431	4.21285	3.25758	2.82097	2.62609	2.82286
ENSG00000256845	pseudogene		AC007401.1	0.0617141	0.130023	0.0305048	0.260582	0.0928097	0.117851	0.0426054	0.066714	0.139017	0.0376843	0.101988	0.11998	0.0252976	0.0803433
ENSG00000217075	protein_coding	Uncharacterized protein [Source:UniProtKB/TrEMBL;Acc:B5MCU5]	AC007401.2	0.363427	0.191422	0.359279	0.191817	0	0.173503	0.125449	0	0.327463	0.554796	0.400396	1.05982	0	0.378506
ENSG00000222692	miRNA		AC007402.1	0	0	0	0	0	0	0	0	0	0	0	0	0	0
ENSG00000232688	lincRNA		AC007403.1	0	0	0	0	0	0	0	0	0	0	0	0	0	0
ENSG00000230525	lincRNA		AC007403.2	0	0	0.0667108	0	0	0	0	0	0	0	0	0	0	0
ENSG00000223859	lincRNA		AC007403.3	0	0	0	0	0	0	0	0	0	0	0	0	0	0
ENSG00000222033	protein_coding	long intergenic non-protein coding RNA 1124 [Source:HGNC Symbol;Acc:49270]	AC007405.2	0	0	0	0	0	0	0	0	0	0	0	0	0	0
ENSG00000234350	lincRNA		AC007405.4	0.0274454	0.0289117	0	0	0.0206371	0.0262053	0.0189474	0.0791173	0.0247294	0.100553	0.0907117	0.071143	0.0450013	0.142921
ENSG00000239467	lincRNA		AC007405.6	0	0	0	0	0	0.0549037	0	0	0	0	0	0	0	0
ENSG00000235934	antisense		AC007405.8	0	0	0	0	0	0	0	0	0	0	0	0	0	0
ENSG00000268503	protein_coding		AC007421.1	0.471223	0	0	0	0	0	0	0	0	0.287742	0	0	0	0
ENSG00000224173	lincRNA		AC007422.1	0	0	0	0	0	0	0	0	0	0	0	0	0	0
ENSG00000166329	protein_coding	coiled-coil domain containing 182 [Source:HGNC Symbol;Acc:49392]	AC007431.1	0	0	0	0	0	0	0	0	0	0	0	0	0	0
ENSG00000266510	miRNA		AC007435.1	0	0	0	0	0	0	0	0	0	0	0	0	0	0
ENSG00000211542	miRNA		AC007436.1	0	0	0	0	0	0	0	0	0	0	0	0	0	0
ENSG00000221128	miRNA		AC007450.1	0	0	0	0	0	0	0	0	0	0	0	0	0	0
ENSG00000267893	protein_coding	Uncharacterized protein [Source:UniProtKB/TrEMBL;Acc:Q8IVH9]	AC007461.1	0	0	0	0	0	0	0	0	0.0899493	0	0	0	0	0
ENSG00000226101	lincRNA		AC007461.2	0	0	0	0	0	0	0	0	0	0	0	0	0	0
ENSG00000226506	lincRNA		AC007463.2	0	0	0	0	0	0	0	0	0	0	0	0	0	0
ENSG00000235665	lincRNA	long intergenic non-protein coding RNA 298 [Source:HGNC Symbol;Acc:49257]	AC007464.1	0	0	0	0	0	0	0	0	0	0	0	0	0	0
ENSG00000212032	miRNA		AC007486.1	0	0	0	0	0	0	0	0	0	0	0	0	0	0
ENSG00000215923	miRNA		AC007528.1	0	0	0	0	0	0	0	0	0	0	0	0	0	0
ENSG00000252445	miRNA		AC007535.1	0	0	0	0	0	0	0	0	0	0	0	0	0	0
ENSG00000221156	miRNA		AC007551.1	0	1.37824	0	0	0	0	0	0	0	0	0	0	0	0
ENSG00000232736	pseudogene		AC007551.2	0	0	0	0	0	0	0	0	0	0	0	0	0	0
ENSG00000228878	processed_transcript		AC007551.3	0.117931	0.124231	0.0582924	0.124488	0.044338	0.112602	0.0407078	0.0424951	0.10626	0.0720118	0	0	0.0483418	0.0614119
ENSG00000235321	antisense		AC007556.3	0.543365	1.71719	0.537164	1.91193	0.817149	0.172938	0.250081	0.783184	0.163198	0.331794	0	0.234749	0.296979	0.377273
ENSG00000223874	protein_coding	HCG1816075; Uncharacterized protein [Source:UniProtKB/TrEMBL;Acc:C9J1J8]	AC007557.1	0	0	0	0	0	0	0	0	0	0	0	0	0	0
ENSG00000237479	antisense		AC007557.2	0	0	0	0	0	0	0	0	0	0	0	0	0	0.0673389
ENSG00000227021	lincRNA		AC007557.3	0	0	0	0	0	0	0	0	0.0926096	0	0	0	0.084263	0.0535226
ENSG00000231597	antisense		AC007557.4	0	0	0	0	0	0	0	0	0	0	0	0	0	0
ENSG00000235993	pseudogene		AC007559.1	0.626528	0.825002	2.16782	0.826706	0.588884	0.747773	0.865069	0.225763	1.69358	1.5303	0.862826	0.710528	0.385236	0.407827
ENSG00000238165	pseudogene		AC007560.1	1.87694	1.23576	2.3194	1.73364	1.58775	1.3441	1.13381	0.84542	2.7482	1.28938	1.80939	1.52042	1.34643	1.58829
ENSG00000215968	miRNA		AC007560.2	0	0	0	0	0	0	0	0	0	0	0	0	0	0
ENSG00000235583	pseudogene		AC007562.1	0	0	0	0	0	0	0	0	0	0	0	0	0	0
ENSG00000236295	antisense		AC007563.1	0	0	0	0.0212283	0	0	0	0	0	0	0	0	0	0
ENSG00000229352	lincRNA		AC007563.3	0	0	0.0797819	0	0	0	0	0	0	0	0	0	0	0
ENSG00000237930	pseudogene		AC007563.4	0	0	0.148166	0	0	0	0	0	0	0	0	0	0	0
ENSG00000236886	processed_transcript		AC007563.5	0	0	0	0	0	0	0	0	0	0	0	0	0	0
ENSG00000244055	processed_transcript		AC007566.10	0	0.303498	0	0	0	0	0	0	0.259595	0.0879625	0.317413	0	0	0.15003
ENSG00000230927	pseudogene	transmembrane BAX inhibitor motif containing 7, pseudogene [Source:HGNC Symbol;Acc:49212]	AC007566.11	0	0	0	0	0	0	0	0	0	0	0	0	0	0
ENSG00000266112	miRNA		AC007567.1	0	0	0	0	0	0	0	0	0	0	0	0	0	0
ENSG00000224136	pseudogene		AC007568.1	0	0	0	0	0	0	0	0	0	0	0	0	0	0
ENSG00000220993	miRNA		AC007611.1	0	0	0	0	0	0	0	0	0	0	0	0	0	0
ENSG00000203648	pseudogene		AC007618.3	0	0	0	0	0	0	0	0	0	0.0463846	0	0	0	0
ENSG00000242539	antisense		AC007620.3	7.47107	9.99906	7.44634	7.82184	6.49264	7.36738	5.66511	5.20771	10.6494	9.31105	5.93715	5.67495	4.41805	4.81532
ENSG00000264131	lincRNA		AC007631.1	0	0	0	0	0	0	0	0	0	0	0	0	0	0
ENSG00000235464	lincRNA		AC007652.1	0	0	0	0	0	0	0	0	0	0	0	0	0	0
ENSG00000226297	pseudogene		AC007677.2	0	0	0	0	0	0	0	0	0	0	0	0	0	0
ENSG00000213739	pseudogene		AC007679.1	0	0	0	0	0	0	0	0	0	0	0.122033	0	0	0
ENSG00000225610	antisense		AC007679.3	0	0	0	0	0	0	0	0	0	0	0	0	0	0
ENSG00000237041	pseudogene		AC007679.4	0.26862	0	0	0	0	0	0	0.0967945	0	0	0	0.0870385	0	0
ENSG00000237374	lincRNA		AC007680.2	0	0	0	0	0	0	0	0	0	0	0	0	0	0
ENSG00000231918	processed_transcript		AC007682.1	0	0.0743528	0.0837315	0.23842	0.106146	0.0134785	0.0487274	0.0203467	1.97151	2.15496	1.91294	2.9365	1.3309	3.82254
ENSG00000216011	miRNA		AC007682.2	0	0	0	0	0	0	0	0	0	0	0	0	0	0
ENSG00000203632	pseudogene		AC007690.1	0.0301379	0.0634961	0	0	0	0.0287761	0	0	0	0.018403	0	0.0195306	0	0
ENSG00000265300	miRNA		AC007731.1	0	0	0	0	0	0	0	0	0	0	0	0	0	0
ENSG00000237750	antisense		AC007740.1	0	0	0	0	0	0	0	0	0.0167062	0	0	0.0120153	0	0.0193102
ENSG00000225896	pseudogene		AC007742.3	0	0	0	0	0	0	0	0	0	0	0	0	0	0
ENSG00000250868	pseudogene		AC007742.7	0	0	0	0	0	0	0	0	0	0	0	0	0	0
ENSG00000233251	processed_transcript		AC007743.1	0	0	0	0	0	0	0	0	0	0	0	0	0	0
ENSG00000236841	antisense		AC007750.5	0	0	0	0	0	0	0	0	0.0155451	0.0105348	0	0.0111802	0.0141441	0
ENSG00000263960	miRNA		AC007773.1	0	0	0	0	0	0	0	0	0	0	0	0	0	0
ENSG00000267213	lincRNA		AC007773.2	0	0.139465	0	0.139753	0	0	0	0.0954117	0	0	0.145859	0	0	0.0689422
ENSG00000269093	protein_coding	Uncharacterized protein [Source:UniProtKB/TrEMBL;Acc:M0QXJ4]	AC007773.3	0	0	0	0	0	0	0	0	0	0	0	0	0	0
ENSG00000267610	antisense		AC007787.2	0	0	0	0	0	0	0	0	0	0	0	0	0	0
ENSG00000226205	pseudogene		AC007790.4	0.0711053	0.149809	0.0702938	0	0.160399	0	0	0	0.192206	0	0	0	0	0.0370278
ENSG00000267617	lincRNA		AC007795.1	0	0	0	0	0	0	0	0	0	0	0	0	0	0
ENSG00000267662	lincRNA		AC007796.1	0	0	0	0	0	0	0	0	0	0	0	0	0	0
ENSG00000221233	miRNA		AC007842.1	0	0	0	0	0	0	0	0	0	0	0	0	0	0
ENSG00000231859	pseudogene		AC007875.2	0	0	0	0	0	0	0	0	0	0	0	0	0	0
ENSG00000235982	pseudogene		AC007875.3	0	0	0	0	0	0	0	0	0	0.0660575	0	0	0	0
ENSG00000224342	lincRNA		AC007879.1	0.105112	0.110728	0	0	0	0	0	0.0757522	0	0	0	0.0681171	0	0
ENSG00000234902	lincRNA		AC007879.2	0.738111	1.36071	0.182422	0.584364	0.185003	0.64603	0.63696	0.265971	0.277112	0.600948	0.271065	0.597908	0.252137	0.224215
ENSG00000240440	lincRNA		AC007879.3	0.285151	1.50193	0	0.903017	0	0.544532	0.590576	0.616506	0.256932	0.174121	0	0.369579	0.701327	0.445473
ENSG00000225916	lincRNA		AC007879.4	0.201831	0.106307	1.39669	0.426106	0.227645	0.289066	0.139337	0.581821	0.181858	0	4.00251	0.0653973	2.56475	0.0525512
ENSG00000223725	antisense		AC007879.5	1.73347	2.24749	0.329555	0.70379	0.651727	1.08221	0.644394	0.720736	0.660815	0.773522	1.17526	0.907329	0.819897	1.00685
ENSG00000225064	lincRNA		AC007879.6	0.212636	0	0	0	0	0	0	0	0	0.0649207	0	0	0	0
ENSG00000229647	lincRNA		AC007879.7	0.205182	0.576385	0	0.144394	0	0.0653037	0.0944341	0	0.0616258	0.208816	0	0.177289	0	0.142464
ENSG00000234572	lincRNA		AC007880.1	0.0281256	0.0296283	0.166828	0.059379	0.126892	0.0268548	0.019417	0.0405391	0.0506847	0.0858714	0	0	0.0691749	0.0146463
ENSG00000264051	miRNA		AC007881.1	0	0	0	0	0	0	0	0	0	0	0	0	0	0
ENSG00000264382	miRNA		AC007881.2	0	0	0	0	0	0	0	0	0	0	0	0	0	0
ENSG00000233870	pseudogene		AC007881.4	3.86554	0.313236	0.293956	0.313883	0	0.567828	0	0	0.267924	0	0	0	0	0
ENSG00000234485	pseudogene	olfactory receptor, family 7, subfamily E, member 46 pseudogene [Source:HGNC Symbol;Acc:8420]	AC007881.5	0	0	0	0	0	0	0	0	0	0	0	0	0	0
ENSG00000224891	pseudogene		AC007899.3	1.33807	0.939708	0.73489	1.25553	0.782554	1.27761	0.718482	0.964321	1.20566	2.08805	0.818992	0.963474	0.487554	0.774217
ENSG00000264711	miRNA		AC007919.1	0	0	0	0	0	0	0	0	0	0	0	0	0	0
ENSG00000224611	pseudogene		AC007919.18	0.256241	0.809795	0.75995	0	0	0	0.353801	0.184668	0.230884	0.625872	0.564614	1.8266	0.210075	0
ENSG00000231384	pseudogene		AC007919.19	0	0.114628	0	0	0	0	0	0	0	0.0664453	0	0	0	0
ENSG00000269496	protein_coding	HCG1787166; PRO1163; Uncharacterized protein [Source:UniProtKB/TrEMBL;Acc:Q9P1K3]	AC007919.2	0	0	0	0	0	0	0	0	0	0	0	0	0	0
ENSG00000263863	lincRNA		AC007948.1	0	0	0	0	0	0	0	0	0	0	0	0	0	0
ENSG00000259268	processed_transcript		AC007950.1	0.99455	0.666709	1.69825	0.858968	0.95179	0.604298	0.749024	0.260637	1.95519	0.496881	0.796886	0.585918	1.18598	0.329577
ENSG00000214844	protein_coding	Uncharacterized protein [Source:UniProtKB/TrEMBL;Acc:H7C2L0]	AC007952.1	0	0	0	0	0	0	0	0	0	0	0	0	0	0
ENSG00000266311	processed_transcript		AC007952.4	0	0	0	0	0	0	0	0	0	0	0	0	0	0
ENSG00000228157	protein_coding	Uncharacterized protein ENSP00000382042 [Source:UniProtKB/Swiss-Prot;Acc:A8MWP6]	AC007952.5	0	0	0	0	0	0	0	0	0	0	0	0	0	0
ENSG00000197665	protein_coding	Uncharacterized protein [Source:UniProtKB/TrEMBL;Acc:F2Z353]	AC007952.6	0	0	0	0	0	0	0	0	0	0	0	0	0	0
ENSG00000214670	protein_coding	Full-length cDNA 5-PRIME end of clone CS0CAP004YO05 of Thymus of Homo sapiens (human); Uncharacterized protein [Source:UniProtKB/TrEMBL;Acc:Q86TS6]	AC007956.1	0	0	0	0	0	0	0	0	0	0	0	0	0	0
ENSG00000269393	protein_coding	Uncharacterized protein [Source:UniProtKB/TrEMBL;Acc:M0QY58]	AC007965.1	0	0	0	0	0	0	0	0	0	0	0	0	0	0
ENSG00000248451	processed_transcript	RNA binding motif protein, Y-linked, family 2, member D pseudogene [Source:HGNC Symbol;Acc:23259]	AC007965.12	0	0	0	0	0	0	0	0	0	0	0	0	0	0
ENSG00000226747	processed_transcript		AC007966.1	0	0	0	0	0	0	0	0	0	0	0	0	0	0.0224289
ENSG00000228207	pseudogene		AC007967.2	0	0	0	0	0	0	0	0	0	0	0	0	0	0
ENSG00000173357	pseudogene		AC007967.3	0	0	0	0	0	0	0	0	0	0	0	0	0	0
ENSG00000230025	pseudogene		AC007967.4	0	0	0	0	0	0	0	0	0	0	0	0	0	0
ENSG00000234061	pseudogene		AC007969.4	1.16449	0.920028	2.5902	1.53655	1.53233	1.11187	2.00981	1.46864	2.88544	1.59991	0.962209	1.50927	2.14804	0.909604
ENSG00000233762	pseudogene		AC007969.5	6.20379	4.96194	8.51804	4.36583	5.70147	6.47194	5.39328	3.64299	7.03909	4.77033	7.08801	3.20136	6.12213	3.94851
ENSG00000234281	antisense		AC007970.1	0	0	0	0	0	0	0	0	0	0	0	0.021616	0	0
ENSG00000221178	miRNA		AC008045.1	0	0	0	0	0	0	0	0	0	0	0	0	0	0
ENSG00000227365	antisense		AC008060.5	0	0	0	0	0	0	0	0	0	0	0	0	0	0
ENSG00000218672	protein_coding	HCG2000720; Hypothetical gene supported by AK054822; Uncharacterized protein [Source:UniProtKB/TrEMBL;Acc:A4D251]	AC008060.7	0	0	0	0	0	0	0	0	0	0.0218914	0	0	0	0
ENSG00000236544	lincRNA		AC008060.8	0	0	0	0	0	0	0	0	0	0	0	0	0	0
ENSG00000230918	antisense		AC008063.2	0	0	0	0	0	0	0	0	0	0	0	0	0	0
ENSG00000233397	lincRNA		AC008063.3	0	0	0	0	0	0	0	0	0.16188	0	0	0	0	0
ENSG00000264740	miRNA		AC008064.1	0	0	0	0	0	0	0	0	0	0	0	0	0	0
ENSG00000224553	pseudogene		AC008065.1	0	0	0.157959	0	0	0	0	0	0	0.0975677	0	0	0.130995	0
ENSG00000237031	antisense		AC008067.2	0	0	0	0	0	0	0	0	0	0.018393	0	0	0.0246946	0
ENSG00000223536	lincRNA		AC008069.1	0	0	0	0	0	0	0	0	0	0	0	0	0	0
ENSG00000224604	pseudogene		AC008069.2	0	0	0.0578629	0	0	0	0	0	0.158216	0.214443	0.0644849	0.265513	0.0479856	0.0609594
ENSG00000234890	pseudogene	heterogeneous nuclear ribonucleoprotein D-like pseudogene 2 [Source:HGNC Symbol;Acc:48753]	AC008070.1	0.888485	1.09195	1.24432	0.781573	1.0578	0.919034	1.22676	1.28063	1.26756	2.17013	1.22358	1.24751	1.63892	1.31091
ENSG00000228681	pseudogene		AC008072.1	0.067481	0	0.133422	0.0712331	0	0	0	0	0.668834	0.164823	0	0.131191	0	0
ENSG00000232642	antisense		AC008073.7	0	0.0573142	0	0	0	0	0	0	0.0980465	0.0332226	0.0599419	0.141033	0	0.0849972
ENSG00000223754	antisense		AC008073.9	0	0.215746	0	0	0	0	0.0706951	0.0737991	0	0.187589	0.112819	0	0	0
ENSG00000223935	antisense		AC008074.3	0.845986	1.29627	0.0760301	0.811841	0.867443	0.587462	0.371663	0.332555	0.277188	1.08013	0.508387	0.598074	0.567464	0.320395
ENSG00000223863	lincRNA		AC008074.4	0	0	0	0	0	0	0	0	0	0	0	0	0	0
ENSG00000237217	pseudogene		AC008074.5	0.388842	0.682694	0	0.410462	0.097461	0	0	0.09341	0	0.237437	0.142799	0	0.106262	0.0674958
ENSG00000187979	antisense		AC008079.9	0	0	0	0	0	0	0	0	0	0	0	0	0	0
ENSG00000252811	miRNA		AC008085.1	0	0	0	0	0	0	0	0	0	0	0	0	0	0
ENSG00000260907	lincRNA		AC008088.4	0	0	0	0	0	0	0	0	0	0	0	0	0	0
ENSG00000161103	processed_transcript	Uncharacterized protein [Source:UniProtKB/TrEMBL;Acc:E2QRI0]	AC008103.5	0	0	0.0096017	0	0	0	0	0	0	0	0	0.00629414	0	0
ENSG00000238641	miRNA		AC008122.1	0	0	0	0	0	0	0	0	0	0	0	0	0	0
ENSG00000182824	protein_coding	Uncharacterized protein [Source:UniProtKB/TrEMBL;Acc:E7EP86]	AC008132.1	0	0	0	0	0	0	0	0	0	0	0	0	0	0
ENSG00000234764	pseudogene		AC008132.12	0	0	0	0	0	0	0	0	0	0	0	0	0	0
ENSG00000182356	protein_coding	Uncharacterized protein [Source:UniProtKB/TrEMBL;Acc:E2QRI0]	AC008132.13	0	0	0	0	0	0	0	0	0	0	0	0	0	0
ENSG00000239989	pseudogene		AC008132.14	0	0	0	0	0	0	0	0	0	0	0	0	0	0
ENSG00000203432	pseudogene		AC008147.1	0	0	0	0	0	0	0	0	0	0	0	0	0	0
ENSG00000203433	pseudogene		AC008147.2	0	0	0	0	0	0	0	0	0	0	0	0	0	0
ENSG00000231098	antisense		AC008154.4	0	0	0	0	0	0	0	0	0	0	0	0	0	0
ENSG00000229177	lincRNA		AC008154.5	0	0	0	0	0	0	0	0	0	0	0	0	0	0
ENSG00000213237	pseudogene		AC008155.1	0	0	0.334163	0.356815	0.254169	0	0.116679	0.243604	0	0.103202	0.186203	0.219051	0	0
ENSG00000213238	pseudogene		AC008155.2	0	0	0	0	0	0	0	0	0	0	0	0	0	0
ENSG00000234113	lincRNA		AC008163.4	0	0	0	0	0	0	0	0	0	0	0	0	0	0
ENSG00000232968	pseudogene		AC008163.6	0	0	0	0	0	0	0	0	0	0	0	0	0	0
ENSG00000266512	miRNA		AC008166.1	0	0	0	0	0	0	0	0	0	0	0	0	0	0
ENSG00000223890	pseudogene		AC008171.1	0	0	0	0	0	0	0	0	0	0	0	0	0	0
ENSG00000231570	pseudogene		AC008173.1	0	0	0	0	0	0	0	0	0.189779	0.128612	0	0	0	0
ENSG00000231646	antisense		AC008174.3	0	0	0	0	0	0	0	0	0	0	0	0	0	0
ENSG00000235059	lincRNA		AC008175.1	0	0	0	0	0	0	0	0	0	0	0	0	0	0
ENSG00000250136	processed_transcript	RNA binding motif protein, Y-linked, family 2, member B pseudogene [Source:HGNC Symbol;Acc:9918]	AC008175.10	0	0	0	0	0	0	0	0	0	0	0	0	0	0
ENSG00000224545	pseudogene		AC008264.4	0	0.159605	0.149781	0	0	0.144665	0	0	0.136517	0	0	0	0	0
ENSG00000214815	pseudogene		AC008265.2	0.82563	0.567222	1.49046	1.36414	0.404882	0.342749	0.421296	0.439793	1.29378	0.942545	1.46329	1.04682	0.853455	0.915965
ENSG00000267941	protein_coding	HCG1983814; Uncharacterized protein [Source:UniProtKB/TrEMBL;Acc:Q8TCB9]	AC008267.1	0.0476473	0.0501929	0	0	0.0358276	0	0	0.0343384	0	0	0	0.0617548	0	0
ENSG00000235584	lincRNA		AC008268.1	0	0	0	0	0	0	0	0	0.134321	0.0910283	0.109492	0.418625	0.0814768	0.284641
ENSG00000237510	pseudogene		AC008268.2	0	0	0	0	0	0	0	0	0	0	0	0	0	0
ENSG00000229321	lincRNA		AC008269.2	0	0	0	0	0	0	0	0	0	0	0	0	0	0
ENSG00000231031	protein_coding		AC008271.1	0	0	0	0	0	0	0	0	0.180303	0.213832	0	0.38903	0	0.49497
ENSG00000223642	antisense		AC008277.1	3.35044	3.46157	0.382177	1.76836	0.678274	1.16888	0.711703	0.83582	0.464443	1.73112	0.709857	1.25263	0.845169	0.83881
ENSG00000234022	antisense		AC008278.2	0	0	0	0	0	0	0	0	0	0	0	0	0	0
ENSG00000224194	antisense		AC008278.3	0	0	0	0	0	0	0	0	0	0	0	0	0	0
ENSG00000213917	pseudogene	ribosomal protein L5 pseudogene 8 [Source:HGNC Symbol;Acc:36290]	AC008279.1	0.0682262	0.0718713	0	0.0720198	0.205206	0	0.0942023	0	0.0614746	0	0.0751664	0.0442134	0	0.106585
ENSG00000235937	pseudogene		AC008280.1	0	0.284345	0	0	0	0	0	0	0	0	0	0	0	0.210843
ENSG00000241114	pseudogene		AC008280.3	0	0	0	0	0	0	0	0	0	0	0	0	0	0
ENSG00000239235	antisense	acylphosphatase 2, muscle type [Source:HGNC Symbol;Acc:180]	AC008280.5	0.138319	0.291419	0.170926	0.219015	0.182012	0.165087	0.143237	0.0996838	0.218105	0.232269	0.15239	0.246501	0.170098	0.0180073
ENSG00000228909	lincRNA		AC008281.1	0	0	0	0	0	0	0	0	0	0	0	0	0	0
ENSG00000268208	protein_coding		AC008372.1	0	0	0	0	0	1.60884	0	0	0	0	0	0	0	0
ENSG00000268217	protein_coding		AC008387.1	0	0	0	0	0	0	0	0	0	0	0	0	0	0
ENSG00000265665	miRNA		AC008391.1	0	0	0	0	0	0	0	0	0	0	0	0	0	0
ENSG00000233828	protein_coding	Uncharacterized protein [Source:UniProtKB/TrEMBL;Acc:F5H5A5]	AC008394.1	0	0	0	0	0	0	0	0	0	0	0	0	0	0
ENSG00000221167	miRNA		AC008397.1	0	0	0	0	0	0	0	0	0	0	0	0	0	0
ENSG00000221131	miRNA		AC008410.1	0	0	0	0	0	0	0	0	0	0	0	0	0	0
ENSG00000251583	pseudogene		AC008427.2	3.65036	3.48768	5.79071	4.48062	3.51083	3.80965	1.93402	3.79316	5.12491	4.30251	4.02169	4.23605	3.34067	3.62499
ENSG00000232324	lincRNA		AC008440.10	0	0.211082	0	0	0.150669	0.095661	0	0.0722034	0	0.0611776	0.11038	0.064926	0.32855	0.0521725
ENSG00000232220	antisense		AC008440.5	0	0	0	0	0	0	0	0	0	0	0	0	0	0
ENSG00000268397	protein_coding	CDNA: FLJ23158 fis, clone LNG09623; Uncharacterized protein [Source:UniProtKB/TrEMBL;Acc:Q9H5Q9]	AC008443.1	0	0	0	0	0	0	0	0	0	0	0	0	0	0
ENSG00000269267	protein_coding		AC008498.1	0	0	0	0	0	0	0	0	0	0	0	0	0	0
ENSG00000266499	miRNA		AC008536.1	0	0	0	0	0	0	0	0	0	0	0	0	0	0
ENSG00000203442	pseudogene		AC008555.1	0	0	0	0	0	0	0	0	0	0	0	0	0	0
ENSG00000213084	pseudogene		AC008555.2	0	0	0	0	0	0	0	0	0	0	0	0	0	0
ENSG00000251135	pseudogene		AC008565.1	0	0	0	0	0	0	0	0	0	0	0	0	0	0
ENSG00000222316	miRNA		AC008581.1	0	0	0	0	0	0	0	0	0	0	0	0	0	0
ENSG00000251000	pseudogene		AC008592.3	0.26605	0.420396	0.657533	0.280843	0	0.381042	0.275508	0.479341	0	0.974743	0.146557	0.431028	0.327174	0.415632
ENSG00000251409	antisense		AC008592.4	0	0.182477	0	0	0	0.165395	0.119587	0.124838	0.15608	0.105774	0	0	0.284027	0.541228
ENSG00000250362	processed_transcript		AC008592.5	0	0.137824	0	0	0	0.062461	0.0451617	0.188578	0	0	0	0.0847857	0	0.0340656
ENSG00000250955	processed_transcript		AC008592.7	0	0	0	0	0	0	0	0	0	0	0	0.0631067	0	0
ENSG00000221070	miRNA		AC008625.1	0	0	0	0	0	0	0	0	0	0	0	0	0	0
ENSG00000222732	miRNA		AC008671.1	0	0.513817	0	0	0	0	0	0	0	0	0	0	0	0
ENSG00000263401	miRNA		AC008674.1	0	0	0	0	0	0	0	0	0	0	0	0	0	0
ENSG00000214109	protein_coding	Uncharacterized protein [Source:UniProtKB/TrEMBL;Acc:H7BYR1]	AC008686.1	0	0	0	0	0	0	0	0	0	0.0884207	0	0	0	0.0754055
ENSG00000254199	lincRNA		AC008691.1	0	0	0	0	0	0	0	0	0	0.0607398	0	0	0	0
ENSG00000254336	pseudogene		AC008694.2	0	0	0	0	0	0	0	0	0	0	0	0	0	0
ENSG00000253798	antisense		AC008694.3	0	0	0	0	0	0	0	0	0	0	0	0	0	0
ENSG00000249738	processed_transcript		AC008697.1	0	0.0588695	0	0.0294955	0	0.0266793	0	0	0.0251768	0	0.0307842	0	0.0458154	0.0145506
ENSG00000253298	lincRNA		AC008703.1	0	0	0	0	0	0	0	0	0	0	0	0	0	0
ENSG00000266432	miRNA		AC008703.2	0	0	0	0	0	0	0	0	0	0	0	0	0	0
ENSG00000239048	miRNA		AC008706.1	0	0	0	0	0	0	0	0	0	0	0	0	0	0
ENSG00000256439	pseudogene		AC008731.1	0	0	0	0	0	0	0	0	0	0	0	0	0	0
ENSG00000230259	pseudogene		AC008738.1	0	0	0	0	0	0	0	0	0	0	0	0	0	0
ENSG00000264355	miRNA		AC008738.2	0	0	0	0	0	0	0	0	0	0	0	0	0	0
ENSG00000237955	pseudogene		AC008746.10	0	0	0.232923	0	0	0	0	0	0	0	0	0	0	0
ENSG00000267838	lincRNA		AC008746.12	0	0.113518	0	0	0	0.102891	0	0.0776607	0	0	0	0.139666	0	0
ENSG00000227407	antisense		AC008746.3	0	0	0	0.152457	0	0	0	0	0	0	0	0.0935946	0	0.0752097
ENSG00000235681	pseudogene		AC008746.5	0	0	0	0	0	0	0	0	0	0	0	0	0	0
ENSG00000213016	pseudogene		AC008746.9	0	0	0	0	0	0	0	0	0	0	0	0	0	0
ENSG00000221584	miRNA		AC008747.1	0	0	0	0	0	0	0	0	0	0	0	0	0	0
ENSG00000216102	miRNA		AC008752.1	0	0	0	0	0	0	0	0	0	0	0	0	0	0
ENSG00000265379	miRNA		AC008752.2	0	0	0	0	0	0	0	0	0	0	0	0	0	0
ENSG00000266247	miRNA		AC008752.3	0	0	0	0	0	0	0	0	0	0	0	0	0	0
ENSG00000238150	pseudogene		AC008753.3	3.72001	0.618751	2.12911	2.06676	1.76665	2.05638	0.94617	0.423305	1.76415	2.39109	0.215706	1.01504	1.28412	0.509784
ENSG00000269564	lincRNA		AC008753.4	2.15521	3.63257	0.710203	4.24675	1.51253	1.23469	0.39677	0.621285	0.517848	2.71979	0.949777	2.79333	1.06015	1.49642
ENSG00000228323	antisense		AC008753.6	0.633307	0.800571	0.250432	0.668521	0.380964	0.846568	0.437215	0.547693	1.02714	0.850772	0.837275	0.820818	0.415365	0.39575
ENSG00000221195	miRNA		AC008780.1	0	0	0	0	0	0	0	0	0	0	0	0	0	0
ENSG00000228737	antisense		AC008781.7	0.851087	0.597705	0	0	0.21332	0.270877	0	0	0	0.173232	0	0.367693	0	0
ENSG00000248901	lincRNA		AC008834.1	0	0	0	0	0	0	0	0	0	0	0	0	0	0
ENSG00000249101	pseudogene		AC008834.2	0	0	0	0	0	0	0	0	0	0	0	0	0	0
ENSG00000223200	miRNA		AC008836.1	0	0	0	0	0	0	0	0	0	0	0	0	0	0
ENSG00000227836	pseudogene		AC008850.3	0.307206	0.32362	0.15185	0	0	0	0	0	0.415208	0.187589	0.169228	0	0	0
ENSG00000213702	pseudogene		AC008865.1	0	0	0	0	0	0	0	0	0	0	0	0	0	0
ENSG00000238335	miRNA		AC008869.1	0	0	0	0	0	0	0	0	0	0	0	0	0	0
ENSG00000268280	protein_coding	Uncharacterized protein [Source:UniProtKB/TrEMBL;Acc:M0R272]	AC008914.1	0	0	0	0	0	0	0	0	0	0	0	0	0	0
ENSG00000237705	antisense		AC008937.2	1.4563	2.3709	0.654402	1.95654	0.597297	1.13768	1.00539	0.763293	0.95432	1.13178	0.437576	1.11534	0.325616	0.62048
ENSG00000225230	antisense		AC008937.3	0.160013	0	0	0	0.0601594	0.152782	0	0	0.0720889	0.097708	0	0.0518474	0.0655918	0
ENSG00000264465	miRNA		AC008938.1	0	0	0	0	0	0	0	0	0	0	0	0	0	0
ENSG00000228650	lincRNA		AC008940.1	0	0	0	0	0	0	0	0	0	0	0	0	0	0
ENSG00000268424	protein_coding		AC008948.1	0	0	0	0	0	0	0	0	0	0	0	0	0	0
ENSG00000222961	miRNA		AC008949.1	0	0	0	0	0	0	0	0	0	0	0	0	0	0
ENSG00000269215	protein_coding		AC008964.1	0	0	0	0	0	0	0	0	0	0	0	0	0	0
ENSG00000221310	miRNA		AC008967.1	0	0.681106	0	0	0	0	0	0.465964	0	0	0	0	0	0
ENSG00000269688	sense_intronic		AC008982.2	4.51151	9.74272	1.115	5.47672	1.69618	2.4769	0.77865	0.568986	1.9309	5.09647	0.994087	2.41201	0.369868	1.05721
ENSG00000248166	processed_transcript		AC008984.2	3.70316	4.92127	1.80229	2.76642	2.57033	2.71987	2.67454	1.84762	1.95068	3.33969	2.51068	2.47364	2.75573	2.25475
ENSG00000251431	pseudogene		AC008984.5	0	0	0	0.183425	0	0	0	0	0	0	0	0	0	0
ENSG00000250507	pseudogene		AC008984.6	0.36622	0.128595	0.06034	0.0644304	0	0	0.0842754	0	0.0549965	0.0372706	0	0	0.0500398	0.0635691
ENSG00000234436	pseudogene		AC008984.7	2.75269	4.49463	1.63276	2.3246	1.96635	3.94247	3.13561	2.47976	1.48817	3.36174	1.36472	2.40821	1.91823	2.43687
ENSG00000267683	lincRNA		AC008991.1	0	0	0	0	0	0	0	0	0	0	0	0	0	0
ENSG00000267636	lincRNA		AC008992.1	0	0	0	0	0	0	0	0	0	0	0	0	0	0
ENSG00000267553	lincRNA		AC008992.2	0	0	0	0	0	0	0	0	0	0	0	0	0	0
ENSG00000267111	lincRNA		AC008993.2	0	0	0	0	0	0	0	0	0	0	0	0	0	0
ENSG00000225373	pseudogene	WAS protein family homolog 5 pseudogene [Source:HGNC Symbol;Acc:33884]	AC008993.5	0	0	0	0	0	0	0	0	0.0495077	0	0	0	0	0
ENSG00000267751	antisense		AC009005.2	1.33137	1.32	1.23875	0.826706	1.64888	0.897328	1.18947	1.01593	0.917357	0.76515	1.4668	0.710528	1.41253	0.856437
ENSG00000267276	antisense		AC009005.3	0	0	0	0	0	0	0	0	0	0	0	0	0	0
ENSG00000238393	miRNA		AC009009.1	0	0	0	0	0	0	0	0	0	0	0	0	0	0
ENSG00000264935	miRNA		AC009035.1	0	0	0	0	0	0	0	0	0	0	0	0	0	0
ENSG00000181791	pseudogene		AC009041.1	0	0	0	0	0	0	0	0	0	0	0	0	0	0
ENSG00000269047	protein_coding		AC009041.2	0	0	0	0	0	0	0	0	0	0	0	1.7159	0	0
ENSG00000260345	processed_transcript		AC009052.12	0	0	0	0	0	0	0	0	0	0	0	0	0	0
ENSG00000269746	protein_coding	Uncharacterized protein [Source:UniProtKB/TrEMBL;Acc:M0R2Z2]	AC009060.1	0	0	0	0	0	0	0	0	0	0	0	0	0	0
ENSG00000203401	pseudogene		AC009061.1	0.18122	0.572706	0.0597173	0.223179	0.0908436	0.288386	0.0834057	0.653008	0.0544289	0.258202	0.0998272	0.137011	0.173332	0.346022
ENSG00000167970	protein_coding	Uncharacterized protein [Source:UniProtKB/TrEMBL;Acc:H0Y5Z1]	AC009065.1	0	0	0	0	0	0	0	0	0	0	0	0	0	0
ENSG00000207715	miRNA		AC009065.2	0	0	0	0	0	0	0	0	0	0	0	0	0	0
ENSG00000252958	miRNA		AC009065.3	0	0	0	0	0	0	0	0	0	0	0	0	0	0
ENSG00000265127	miRNA		AC009080.1	0	0	0	0	0	0	0	0	0	0	0	0	0	0
ENSG00000265167	miRNA		AC009081.1	0	0	0	0	0	0	0	0	0	0	0	0	0	0
ENSG00000196927	pseudogene		AC009093.1	0	0.339477	0	0.154626	0.0440577	0.0279725	0	0	0	0.107335	0	0.0379704	0.0240181	0.0305118
ENSG00000237718	antisense		AC009095.4	0.319565	0.224426	0	0.674668	0.0800973	0	0.0735392	0	0.0959804	0.26018	0.234715	0.138061	0.08733	0.0554707
ENSG00000203343	pseudogene		AC009107.1	0	0	0	0	0	0	0	0	0	0	0	0	0	0
ENSG00000231589	lincRNA		AC009110.1	0	0	0	0	0	0	0	0	0	0	0	0	0	0.103784
ENSG00000261248	processed_transcript		AC009120.10	0	0	0	0	0	0	0	0	0	0	0	0	0	0
ENSG00000239763	pseudogene		AC009120.3	0.495362	0.782741	0.122427	0.522905	0	0	0	0.0892492	0.111585	0.226861	0.272876	0.0802537	0.304585	0.0644894
ENSG00000261404	processed_transcript		AC009120.4	0.0628653	0.066224	0	0	0.0236353	0	0	0	0	0	0	0	0	0.0163684
ENSG00000260884	processed_transcript		AC009120.5	0.568552	0.958284	0	0.480132	0.0855026	0	0	0	2.25407	1.45813	0.250555	0.589512	0.0932235	0.473713
ENSG00000259972	antisense		AC009120.6	1.18839	1.25189	1.54583	1.18845	1.08172	0.776372	0.647707	0.901528	0.789004	1.18398	0.895825	1.05386	1.07684	0.716564
ENSG00000260471	pseudogene		AC009120.8	0.222863	0.117385	0	0	0.0837891	0	0	0	0	0	0	0	0	0
ENSG00000238774	miRNA		AC009121.1	0	0	0	0	0	0	0	0	0	0	0	0	0	0
ENSG00000263661	miRNA		AC009132.1	0	0.579952	0	0	0	0	0	0	0	0	0	0	0	0
ENSG00000261690	antisense		AC009133.12	0.523089	1.26738	0.517119	0.883479	0.471994	0.299672	0.216674	0.452375	0.377059	0.638825	0	0.20339	0.0857691	0.435834
ENSG00000238045	antisense		AC009133.14	0.215104	0.113298	0	0	0	0.102692	0.0742504	0	0	0.131348	0	0	0.0881746	0
ENSG00000259952	antisense		AC009133.15	1.3562	0	0	0	0	0	0	0	0	0	0	0	0	0
ENSG00000260719	antisense		AC009133.17	0.705128	0.707429	0.365137	0.496223	0.227232	0.192362	0.254989	0.266185	0.211783	0.533087	0.184966	0.391673	0.385391	0.384677
ENSG00000262323	protein_coding	quinolinate phosphoribosyltransferase [Source:HGNC Symbol;Acc:9755]	AC009133.19	0	0	0	0	0	0	0	0	0	0	0	0	0	0
ENSG00000261962	antisense		AC009133.20	0	0	0	0	0	0	0	0	0	0	0	0	0	0
ENSG00000262756	lincRNA		AC009133.21	0.053007	0	0	0	0	0	0	0	0	0	0	0	0	0
ENSG00000262116	antisense		AC009134.1	0	0	0	0	0	0	0	0	0	0	0	0	0	0
ENSG00000222299	miRNA		AC009142.1	0	0	0	0	0	0	0	0	0	0	0	0	0	0
ENSG00000231876	lincRNA		AC009158.1	0.0751918	0	0	0	0	0	0	0	0.0338754	0.0459142	0	0	0	0.0195779
ENSG00000221330	miRNA		AC009159.1	0	0	0	0	0	0	0	0	0	0	0	0	0	0
ENSG00000237901	pseudogene		AC009161.1	0	0	0	0	0	0	0	0	0	0	0	0	0	0
ENSG00000261238	antisense		AC009166.5	0	0	0	0	0	0	0	0	0	0	0	0	0	0
ENSG00000221157	miRNA		AC009196.1	0	0	0	0	0	0.603317	0	0	0	0	0	0.409476	0	0
ENSG00000237442	pseudogene	heterogeneous nuclear ribonucleoprotein A1 pseudogene 57 [Source:HGNC Symbol;Acc:48787]	AC009223.1	0	0	0	0	0	0	0	0	0	0	0	0	0.06152	0
ENSG00000241522	processed_transcript	heterogeneous nuclear ribonucleoprotein A1 pseudogene 57 [Source:HGNC Symbol;Acc:48787]	AC009223.2	0	0	0	0	0	0	0	0	0	0	0	0	0	0
ENSG00000224675	antisense		AC009227.2	0.0235412	0.024799	0	0	0	0	0	0	0	0	0	0	0	0
ENSG00000238004	lincRNA		AC009227.3	0	0	0	0	0	0	0	0	0	0	0	0	0	0
ENSG00000242628	antisense		AC009228.1	0.182909	0	0.180822	0.386159	0	0	0	0	0.164808	0	0	0.237065	0	0
ENSG00000227770	pseudogene	ribosomal protein L7 pseudogene 12 [Source:HGNC Symbol;Acc:36611]	AC009229.4	0	0	0	0	0	0	0	0	0.0668024	0	0	0	0	0
ENSG00000227292	lincRNA		AC009229.5	0	0	0	0	0	0	0	0	0	0	0	0	0	0
ENSG00000229160	lincRNA		AC009229.6	0	0.166881	0	0	0	0	0	0	0	0	0.174532	0	0.129875	0
ENSG00000225619	lincRNA	MYT1L antisense RNA 1 [Source:HGNC Symbol;Acc:49274]	AC009232.2	0	0	0	0	0	0	0	0	0	0	0	0	0	0
ENSG00000230327	pseudogene		AC009234.1	0	0	0	0	0	0	0	0	0	0.140304	0	0	0	0
ENSG00000216191	miRNA		AC009234.2	0	0	0	0	0	0	0	0	0	0	0	0	0	0
ENSG00000205054	processed_transcript	long intergenic non-protein coding RNA 1121 [Source:HGNC Symbol;Acc:49266]	AC009236.1	0	0	0	0	0	0	0.0100124	0	0.0130678	0	0	0	0	0.00755235
ENSG00000231054	lincRNA		AC009236.2	0	0	0	0	0	0	0	0	0	0	0	0	0	0
ENSG00000233037	pseudogene		AC009237.10	0	0	0	0	0	0	0	0	0	0	0	0	0	0
ENSG00000236431	pseudogene		AC009237.11	0	0	0	0	0	0	0	0	0	0	0	0	0	0
ENSG00000230083	pseudogene		AC009237.13	0	0	0	0	0	0	0	0	0	0	0	0	0	0
ENSG00000236026	pseudogene		AC009237.14	0	0	0	0	0	0	0	0	0	0	0	0	0	0
ENSG00000236750	pseudogene		AC009237.16	0	0	0	0	0	0	0	0	0	0	0	0	0	0
ENSG00000235959	pseudogene		AC009237.17	0	0	0	0	0	0	0	0	0	0	0	0	0	0
ENSG00000223917	pseudogene		AC009237.2	0	0	0	0	0	0	0	0	0	0	0	0	0	0
ENSG00000238162	pseudogene		AC009237.4	0	0	0	0	0	0	0	0	0	0	0	0	0	0
ENSG00000237308	pseudogene		AC009237.5	0	0	0	0	0	0	0	0	0	0	0	0	0	0
ENSG00000224719	pseudogene		AC009237.6	0	0	0	0	0	0	0	0	0	0	0	0	0	0
ENSG00000213283	pseudogene		AC009237.8	0	0	0	0	0	0	0	0	0	0	0	0	0	0
ENSG00000168992	pseudogene	olfactory receptor, family 7, subfamily E, member 102 pseudogene [Source:HGNC Symbol;Acc:15043]	AC009237.9	0	0	0	0	0	0	0	0	0	0.130968	0.11815	0.243238	0.219799	0.558452
ENSG00000248821	pseudogene		AC009238.6	0	0	0	0	0	0	0	0	0	0	0	0	0	0
ENSG00000227120	pseudogene		AC009238.7	0	0	0	0	0	0	0	0	0	0	0	0	0	0
ENSG00000233275	pseudogene		AC009238.8	0	0	0	0	0	0	0	0	0	0	0	0	0	0
ENSG00000230383	pseudogene		AC009245.3	1.09661	0	0.44639	0.272372	0.0970087	0	0.178132	0.0929766	0.0581227	0	0	0	0.0528843	0.0671826
ENSG00000236212	lincRNA		AC009262.2	0	0	0	0	0	0	0	0	0.0982388	0.266302	0	0.353274	0.0893849	0.113552
ENSG00000234639	pseudogene		AC009263.2	1.88489	1.22918	2.61761	2.55818	1.65353	1.45692	1.58011	1.71418	3.47761	3.28848	2.62051	3.02464	2.39153	2.50061
ENSG00000234352	antisense	hsa-mir-490 [Source:miRBase;Acc:MI0003125]	AC009264.1	0	0	0.0124507	0	0	0	0	0	0.0113481	0.0076905	0.0138756	0	0.0103253	0.00655849
ENSG00000226045	pseudogene		AC009274.6	0.150282	0.316622	0.445701	0.158638	0.452008	0	0.2075	0.324915	0.406231	0.183533	0	0.097389	0.123206	0.469552
ENSG00000224375	lincRNA		AC009276.4	0	0	0.217272	0.232	0.16526	0	0	0	0	0	0	0	0	0
ENSG00000233497	pseudogene	heterogeneous nuclear ribonucleoprotein A1 pseudogene 60 [Source:HGNC Symbol;Acc:48790]	AC009294.1	0	0	0.0556938	0	0	0	0	0	0	0	0	0	0	0.0293371
ENSG00000212001	miRNA		AC009297.1	0	0	0	0	0	0	0	0	0	0	0	0	0	0
ENSG00000221590	miRNA		AC009299.1	0	0	0	0	0	0	0	0	0	0	0	0	0	0
ENSG00000235724	antisense		AC009299.2	0.322578	0.339812	0	0.127693	0.121279	0.115501	0.584581	0.726485	0	0.0738656	0.044424	0.0783914	0.628092	1.70081
ENSG00000227403	processed_transcript		AC009299.3	0	0.0506049	0	0	0.0361216	0	0.0497462	0	0.0216422	0.058667	0.052925	0.155654	0.0590751	0.0375236
ENSG00000225813	pseudogene		AC009299.4	0	0	0	0	0	0	0	0	0	0	0	0	0	0
ENSG00000232320	pseudogene		AC009299.5	0	1.94109	0	2.51718	0.0815025	3.20828	0.0748294	1.95287	0	3.3755	0	2.95015	0.177724	2.20131
ENSG00000233868	pseudogene		AC009302.2	2.56636	1.05135	3.94655	5.4181	3.53783	3.13106	1.6733	2.56878	2.56932	3.65654	3.29865	3.23381	2.80531	2.37585
ENSG00000226331	pseudogene		AC009302.4	0	0	0	0	0	0	0	0	0	0	0	0	0	0
ENSG00000235066	antisense		AC009303.1	0.27442	0.361352	0	0.108629	0.154759	0.13101	0.0236813	0.0494422	0.0309079	0.020946	0.0755838	0.0222294	0.112489	0.0893144
ENSG00000224967	pseudogene		AC009303.3	0.231685	0	0	0	0	0	0.159948	0.16697	0	0.282946	0	0.300283	0	0.241298
ENSG00000234579	antisense		AC009305.1	0	0.179678	0	0.180049	0	0.162859	0	0	0	0.104152	0	0	0	0
ENSG00000216093	miRNA		AC009305.2	0	0	0	0	0	0	0	0	0	0	0	0	0	0
ENSG00000225911	pseudogene		AC009310.1	0	0	0	0	0	0	0	0	0	0	0	0	0	0
ENSG00000238207	antisense		AC009312.1	0	0	0	0	0	0	0	0	0	0	0	0	0	0
ENSG00000224467	antisense		AC009313.1	0.773818	0.698709	0	0	0.0831228	0.527752	0.076317	0.239003	0	0	0	0.286552	0	0.28783
ENSG00000232337	pseudogene		AC009313.2	0	0	0	0	0	0	0	0	0.0258124	0	0	0	0	0
ENSG00000216193	miRNA		AC009336.1	0	0	0	0	0	0	0	0	0	0	0	0	0	0
ENSG00000226363	lincRNA		AC009336.24	0	0	0	0	0	0	0	0	0.0857907	0	0	0	0	0
ENSG00000233287	pseudogene		AC009362.2	6.98478	2.59693	11.373	3.46972	6.89981	5.09996	4.91662	5.7247	7.52761	3.26155	5.88464	3.01762	6.40005	2.9241
ENSG00000183470	protein_coding		AC009365.3	0	0	0	0	0	0	0	0	0	0	0	0	0	0
ENSG00000225881	antisense		AC009365.4	0	0	0	0	0	0	0	0	0	0	0	0	0	0
ENSG00000216895	protein_coding	Protein LOC100506302 [Source:UniProtKB/TrEMBL;Acc:B5MCR4]	AC009403.2	0.759893	0.243628	0.881867	0.871897	0.670761	0.410098	0.615842	0.500018	0.89308	0.544709	0.400396	0.449621	0.541727	0.447325
ENSG00000236255	lincRNA		AC009404.2	0.356263	0.606248	0.013546	0.173572	0.267886	0.235499	1.09733	1.35288	0.0617321	0.117139	0.24154	0.32855	1.44915	1.13454
ENSG00000232023	lincRNA		AC009410.1	0	0	0	0	0	0	0	0	0	0	0	0	0	0
ENSG00000228538	lincRNA		AC009411.1	0	0	0	0	0	0	0	0	0	0	0	0	0	0
ENSG00000235537	lincRNA		AC009411.2	0	0	0	0	0	0	0	0	0	0	0	0	0	0
ENSG00000236533	pseudogene		AC009413.2	0.557437	0.146805	0.688844	0	0.628733	0.133062	0.577255	0.200867	0.125568	0	0	0	0.114251	0
ENSG00000233752	pseudogene		AC009414.1	0	0	0	0	0	0.119846	0	0	0	0	0.138286	0	0	0.0653628
ENSG00000256309	pseudogene		AC009469.1	0	0	0	0	0	0	0	0	0	0	0	0	0	0
ENSG00000234141	antisense		AC009473.1	0.562472	0.253938	0.158872	0	0.181261	0.0767224	0.110946	0	0.144803	0.0490658	0.177054	0.156216	0.131752	0.0418435
ENSG00000224071	pseudogene		AC009474.1	0	0.0748564	0.105373	0.112517	0.0534323	0.0339245	0.0245287	0.0512114	0.0320139	0.0650867	0.117433	0.115124	0	0.0185021
ENSG00000230355	pseudogene		AC009474.2	0.408856	0	0.808378	0.431589	0	0	0	0.294654	1.10519	0	0	0	0	0
ENSG00000230559	pseudogene	ribosomal protein L17 pseudogene 12 [Source:HGNC Symbol;Acc:36779]	AC009476.1	0	0	0	0	0	0	0	0	0.190501	0	0	0	0	0
ENSG00000225448	pseudogene		AC009477.7	0	0	0	0	0	0	0	0	0	0	0	0	0	0
ENSG00000225258	lincRNA		AC009478.1	0	0	0	0	0	0	0	0	0	0	0	0	0	0
ENSG00000264976	miRNA		AC009478.2	0	0	0	0	0	0	0	0	0	0	0	0	0	0
ENSG00000265049	miRNA		AC009480.1	0	0.636686	0	0	0	0	0	0	0	0	0	0	0	0
ENSG00000223911	antisense		AC009480.3	0	0	0	0	0	0	0	0	0	0	0	0	0	0
ENSG00000229143	pseudogene		AC009480.4	0	0	0	0	0	0	0	0	0	0	0	0	0	0
ENSG00000224076	antisense		AC009487.4	0	0	0	0	0	0	0	0	0	0	0	0	0	0
ENSG00000251621	processed_transcript		AC009487.5	0	0	0	0	0	0	0	0	0	0	0	0	0	0
ENSG00000235716	pseudogene	keratin 18 pseudogene 46 [Source:HGNC Symbol;Acc:33416]	AC009487.7	0	0.0457976	0	0.0458922	0	0	0	0	0	0	0.0478973	0	0	0
ENSG00000233143	lincRNA		AC009492.1	0	0	0	0	0	0	0	0	0	0	0	0	0	0
ENSG00000216844	pseudogene		AC009494.3	0	0	0	0	0	0	0	0	0	0	0	0	0	0.0636389
ENSG00000221234	miRNA		AC009495.1	0	0	0	0.419258	0	0	0	0	0	0	0	0	0	0
ENSG00000235192	lincRNA		AC009495.2	1.10009	1.89632	0.692065	1.05569	1.20319	1.43233	1.24276	2.09013	1.44178	1.46562	1.43235	1.36099	1.14786	1.56236
ENSG00000232411	lincRNA		AC009495.3	0	0	0	0	0	0	0	0	0	0	0	0	0.0900915	0
ENSG00000229195	lincRNA		AC009495.4	0	0	0	0	0	0	0.257634	0	0	0	0	0	0	0
ENSG00000237271	lincRNA		AC009498.1	0	0	0	0	0	0	0	0	0	0	0	0	0	0
ENSG00000203386	lincRNA		AC009499.1	0	0	0	0	0	0	0	0	0	0.0311786	0	0	0	0
ENSG00000237790	lincRNA		AC009499.2	0	0	0	0	0	0	0	0	0	0	0	0	0	0
ENSG00000236748	pseudogene		AC009500.2	0	0	0	0	0	0	0	0	0	0	0	0	0	0
ENSG00000231609	antisense		AC009501.4	0.0908073	0.0637726	0	0.127809	0.0682811	0.0578028	0.0626905	0.0218143	0.0545474	0.0554494	0.0333482	0	0.0496312	0.06305
ENSG00000231802	pseudogene		AC009502.1	0.145181	0.229407	0.143524	0.0766268	0.0545832	0.485174	0.200457	0.366201	0.065407	0.0443258	0	0.0470417	0.0595121	0.0378012
ENSG00000223903	pseudogene	ribosomal protein L23 pseudogene 4 [Source:HGNC Symbol;Acc:36678]	AC009502.2	0	0	0	0	0	0	0	0	0.120437	0	0	0	0	0
ENSG00000235667	lincRNA		AC009502.3	0	0	0	0	0	0	0	0	0	0	0	0	0	0
ENSG00000227308	processed_transcript		AC009502.4	0	0	0	0	0	0	0	0	0	0	0	0	0	0
ENSG00000235522	antisense		AC009505.2	0.0879816	0.0926822	0	0.0928736	0	0	0.121479	0	0	0	0	0	0	0.045816
ENSG00000234162	lincRNA		AC009505.4	0	0	0	0	0	0	0	0	0	0	0	0.0733889	0	0
ENSG00000224152	antisense		AC009506.1	21.5516	8.16357	28.128	9.91206	20.161	7.29136	10.0752	5.29957	25.8409	8.60064	24.0555	6.04842	10.2024	3.79989
ENSG00000225369	pseudogene		AC009506.2	0	0	0	0	0	0	0	0	0	0	0	0	0	0
ENSG00000227930	lincRNA		AC009508.1	0	0	0	0	0	0	0	0	0	0	0	0	0	0
ENSG00000224469	pseudogene		AC009517.2	0	0	0.157506	0	0	0	0	0	0	0	0	0	0.13062	0
ENSG00000233263	pseudogene		AC009518.2	0.228198	0.0801301	0.526386	0.963548	0.114393	0.363146	0.105027	0	1.02808	1.30055	1.17325	0.690116	0.436531	0.554555
ENSG00000236386	pseudogene		AC009518.3	0	0	0	0	0.16526	0	0	0	0	0	0	0	0	0
ENSG00000243416	processed_transcript		AC009518.4	0	0	0	0	0	0	0	0	0	0	0	0	0	0
ENSG00000224865	processed_transcript		AC009518.5	0	0	0	0	0	0	0	0	0	0	0	0	0	0
ENSG00000227197	antisense		AC009518.8	0	0.0733106	0	0	0	0	0	0	0	0	0	0	0	0
ENSG00000226063	lincRNA		AC009531.2	0	0	0	0	0	0	0	0	0	0	0	0	0	0
ENSG00000226066	pseudogene		AC009541.1	0	0	0	0	0.0157065	0	0	0	0	0	0	0.0541457	0	0.0435097
ENSG00000231794	antisense		AC009542.2	0.334037	0.839108	0.0762057	0.325487	0.0772842	0.171739	0.0532174	0.111108	0.0463048	0.188282	0.028309	0.233122	0.0631973	0.0936645
ENSG00000238870	miRNA		AC009677.1	0	0	0	0	0	0	0	0	0	0.409079	0	0	0	0
ENSG00000266713	miRNA		AC009695.1	0	0	0	0	0	0	0	0	0	0	0	0	0	0
ENSG00000266016	miRNA		AC009779.1	0	0	0	0	0	0	0	0	0	0	0	0	0	0
ENSG00000220982	miRNA		AC009784.1	0	0	0	0	0	0.596538	0	0	0	0	0	0.404876	0	0
ENSG00000232053	lincRNA		AC009784.3	0	0.0911675	0	0.0913558	0.0325376	0	0.0298735	0.124741	0.0389897	0	0	0.112168	0	0.0676009
ENSG00000236503	pseudogene		AC009784.4	0	0	0	0	0	0	0	0	0	0	0	0	0	0
ENSG00000265835	miRNA		AC009800.1	0	0	0	0	0	0	0	0	0	0	0	0	0	0
ENSG00000268706	protein_coding	Uncharacterized protein [Source:UniProtKB/TrEMBL;Acc:M0QZX6]	AC009802.1	0	0	0	0	0	0	0	0	0	0	0	0	0	0
ENSG00000265063	miRNA		AC009831.1	0	1.37824	0	0	0	0	0	0	0	0	0	0	0	0
ENSG00000221621	miRNA		AC009835.1	0	0	0	0	0	0	0	0	0	0	0	0	0	0
ENSG00000235160	lincRNA		AC009878.2	0	0	0	0	0	0	0	0	0	0	0	0	0	0
ENSG00000264799	miRNA		AC009892.1	0	0	0	0	0	0	0	0	0	0	0	0	0	0
ENSG00000224730	protein_coding	Uncharacterized protein [Source:UniProtKB/TrEMBL;Acc:F2Z374]	AC009892.10	0	0	0	0	0	0	0	0	0	0	0	0	0	0
ENSG00000235181	pseudogene		AC009892.2	0.387487	0.204095	0.957661	0	0	0	0	0.139627	0	0.23661	0.213452	0	0	0
ENSG00000238094	pseudogene		AC009892.5	0	0	0	0	0	0	0	0	0	0	0	0	0	0
ENSG00000237323	pseudogene		AC009892.9	0	0	0	0	0	0	0	0	0	0	0	0	0	0
ENSG00000264969	miRNA		AC009941.1	0	0	0	0	0	0	0	0	0	0	0	0	0	0
ENSG00000234356	pseudogene		AC009945.4	2.79888	1.37593	2.21355	1.96967	2.52548	2.85057	1.41699	1.4792	2.69003	2.50664	2.46687	1.81379	1.83569	1.06884
ENSG00000230073	pseudogene		AC009947.2	0	0	0	0	0	0	0	0	0	0	0	0	0	0
ENSG00000215540	pseudogene		AC009947.3	0	0	0	0	0	0	0	0	0	0	0	0	0	0
ENSG00000197955	processed_transcript		AC009947.4	0	0	0	0	0	0	0	0	0	0	0	0	0	0
ENSG00000236647	pseudogene		AC009947.5	0	0	0	0	0	0	0	0	0	0	0	0	0	0
ENSG00000223960	antisense		AC009948.5	0.0709964	0.179495	0.0421116	0.074944	0.0640614	0.108461	0.0196054	0.0102331	0.0895588	0.112716	0.0938621	0.0460086	0	0.036971
ENSG00000238082	pseudogene		AC009948.7	3.89932	2.6289	5.39675	2.63433	3.22523	3.35082	3.06884	2.24813	4.56748	4.04776	2.31983	3.13339	3.3886	2.76156
ENSG00000243565	processed_transcript	SP140 nuclear body protein [Source:HGNC Symbol;Acc:17133]	AC009950.1	0.718403	3.63257	0.142041	0.606678	0	0.548753	0.198385	0.103548	0.129462	0.175471	0	0.372444	0.235588	0.374105
ENSG00000225963	antisense		AC009950.2	5.1165	9.51152	1.33891	9.76945	2.60256	4.09504	3.48032	4.01271	2.64407	9.05121	1.65793	5.50992	2.96095	3.64395
ENSG00000176824	pseudogene		AC009951.1	0.276934	1.25027	0.0586657	0.22969	0.0446219	0.321082	0.122905	0.299371	0.0534704	0.326128	0.0653795	0.128189	0.129737	0.206017
ENSG00000213410	pseudogene		AC009951.2	0	0	0	0.191817	0	0	0	0	0	0.110959	0.200198	0	0	0
ENSG00000228973	antisense		AC009955.8	0	0	0	0	0	0	0	0	0	0	0	0	0	0
ENSG00000223619	pseudogene		AC009960.1	0	0	0	0	0	0	0	0	0	0	0	0	0	0
ENSG00000233888	pseudogene		AC009960.2	0	0	0	0	0	0	0	0	0	0	0	0	0	0
ENSG00000233311	pseudogene		AC009960.3	0	0	0	0	0	0	0	0	0	0	0	0	0	0
ENSG00000235433	pseudogene		AC009960.4	0	0	0.0818002	0	0	0	0	0	0	0	0	0	0	0
ENSG00000237542	pseudogene		AC009960.5	0	0	0	0	0	0	0	0	0	0	0	0	0	0
ENSG00000241221	pseudogene		AC009960.6	0	0	0	0	0	0	0	0	0	0	0	0	0	0
ENSG00000233134	pseudogene		AC009960.7	0	0	0	0	0	0	0	0	0	0	0	0	0	0
ENSG00000230783	pseudogene		AC009961.2	0.0726854	0.0765688	0	0.0767269	0.109309	0	0	0.104766	0.130985	0.0443837	0	0.0471032	0.0595899	0.0757012
ENSG00000226266	processed_transcript		AC009961.3	3.12008	2.58247	2.64384	3.76408	1.08926	1.17036	1.84629	2.97134	2.10849	2.85781	2.9464	1.87752	1.91846	2.03096
ENSG00000227055	pseudogene		AC009961.5	0.443063	1.16684	0	0	0.333154	0	0	0	0.199609	0.676365	0	0	0	0.230723
ENSG00000233494	pseudogene		AC009963.3	0	0	0	0	0	0	0	0	0	0	0	0	0	0
ENSG00000227270	pseudogene		AC009963.4	0	0	0	0	0	0	0	0	0	0	0	0	0	0
ENSG00000237745	pseudogene		AC009963.5	0	0	0	0	0	0	0	0	0	0	0	0	0	0
ENSG00000235325	pseudogene		AC009963.6	0	0	0.226213	0	0.344122	0	0.394933	0	0.20618	0.139727	0.126051	0.148288	0.562794	0.178739
ENSG00000235951	pseudogene		AC009965.1	0	0	0	0	0	0	0	0	0	0	0	0	0	0
ENSG00000234714	lincRNA		AC009965.2	0	0.102763	0	0	0	0	0	0	0	0	0	0	0	0
ENSG00000214369	pseudogene		AC009967.3	0.070119	0.0738652	0	0	0.0527248	0	0	0	0	0	0	0	0.0574859	0
ENSG00000234932	pseudogene		AC009969.1	0	0	0	0	0	0	0.223183	0	0	0.197404	0	0	0	0
ENSG00000233953	antisense		AC009970.1	0	0	0	0	0	0	0	0.0927614	0	0	0	0	0	0
ENSG00000232625	pseudogene		AC009974.11	0	0	0.117708	0	0	0	0	0	0	0	0	0	0.0976152	0.0620037
ENSG00000269084	protein_coding	Uncharacterized protein [Source:UniProtKB/TrEMBL;Acc:M0R1T6]	AC009977.1	0	0.591668	0	0	0	0	0	0	0	0	0	0	0	0
ENSG00000221293	miRNA		AC009987.1	0	0	0	0	0	0	0	0	0	0	0	0	0	0
ENSG00000266566	miRNA		AC009994.2	0.669932	0.705725	0	0.707182	0	0	0.462499	0	0	0.409079	0	0	0	0
ENSG00000221218	miRNA		AC009997.1	0	0	0	0	0	0	0	0	0	0	0	0	0	0
ENSG00000225000	antisense		AC010082.2	0.101839	0	0	0	0	0	0	0	0	0	0	0	0	0
ENSG00000229308	lincRNA		AC010084.1	0	0	0	0	0	0	0	0	0	0	0	0	0	0
ENSG00000226918	pseudogene		AC010086.1	0	0	0.0522526	0	0.0794881	0	0	0	0	0	0	0	0.043333	0
ENSG00000223637	pseudogene	RNA binding motif protein, Y-linked, family 2, member E pseudogene [Source:HGNC Symbol;Acc:23890]	AC010086.4	0	0	0	0	0	0	0	0	0	0	0	0	0	0
ENSG00000236615	pseudogene		AC010086.5	0	0	0	0	0	0	0	0	0	0	0	0	0	0
ENSG00000232606	lincRNA		AC010090.1	0.307206	0	0	0	0	0	0.212085	0	0	0.0937943	0.338457	0	0	0
ENSG00000233491	processed_transcript		AC010091.1	0	0	0	0	0	0	0	0	0.0212656	0	0	0	0	0
ENSG00000230196	pseudogene		AC010091.4	0	0	0	0	0	0	0	0	0	0	0	0	0	0
ENSG00000266020	miRNA		AC010092.1	0	0	0	0	0	0	0	0	0	0	0	0	0	0
ENSG00000228763	antisense		AC010095.5	0	0.613995	0	0	0	0	0.0804768	0.336041	0	0.142363	0	0.0755428	0.0955687	0.303519
ENSG00000233648	pseudogene		AC010095.6	4.24756	5.6948	16.4146	11.0055	11.0334	6.63648	6.13133	3.06112	22.6154	19.0989	18.2931	11.5108	18.0446	15.6843
ENSG00000235644	pseudogene		AC010095.7	0.0870178	0	0.0860246	0	0	0	0	0	0	0.0531354	0	0.0563911	0	0
ENSG00000234597	lincRNA		AC010096.1	0	0	0	0	0	0	0	0	0.0293164	0	0.0716918	0.0421696	0	0.101658
ENSG00000237992	lincRNA		AC010096.2	0	0	0	0	0	0	0	0	0	0	0	0	0	0
ENSG00000237498	lincRNA		AC010105.1	0	0	0	0	0	0	0	0	0	0	0	0	0	0
ENSG00000236107	antisense		AC010127.3	0	0.0405084	0	0.020296	0	0	0	0	0	0.0117405	0	0.0124599	0	0.0100124
ENSG00000249194	processed_transcript	sodium channel, voltage-gated, type I, alpha subunit [Source:HGNC Symbol;Acc:10585]	AC010127.4	0	0	0	0	0	0	0	0	0	0	0	0.0853885	0	0
ENSG00000224490	processed_transcript	TTC21B antisense RNA 1 [Source:HGNC Symbol;Acc:41115]	AC010127.5	0.0273374	0.028798	0.0270254	0.0288575	0	0	0	0.0197015	0	0.016693	0	0.0177158	0	0
ENSG00000231539	lincRNA		AC010132.10	0	0	0	0	0	0	0	0	0	0	0	0	0	0
ENSG00000234983	pseudogene		AC010132.11	0	0	0	0	0	0	0	0	0	0	0	0	0	0
ENSG00000223923	antisense		AC010136.2	0	0	0	0	0	0	0	0	0	0	0	0	0	0
ENSG00000264034	miRNA		AC010139.1	0.567391	0	0	0	0	0	0	0	0	0	0	0	0	0
ENSG00000235719	pseudogene		AC010141.1	0	0	0	0	0	0	0	0	0	0	0	0	0	0
ENSG00000242393	pseudogene		AC010141.4	0	0	0	0	0	0	0	0	0	0	0	0	0	0
ENSG00000228257	pseudogene		AC010141.6	0	0	0	0	0	0	0	0	0	0	0	0	0	0
ENSG00000227989	pseudogene		AC010141.8	0	0	0	0	0	0	0	0	0	0	0	0	0	0
ENSG00000223850	lincRNA	MYCN upstream neighbor [Source:HGNC Symbol;Acc:32684]	AC010145.3	0	0	0	0	0	0	0	0	0	0	0	0	0	0
ENSG00000226764	lincRNA		AC010145.4	0	0	0	0	0	0	0	0	0	0	0	0	0	0
ENSG00000229568	pseudogene		AC010146.1	0	0	0.104307	0	0	0	0.0728415	0	0.380279	0	0	0.0683756	0.0865015	0.164833
ENSG00000216081	miRNA		AC010146.2	0	0	0	0	0	0	0	0	0	0	0	0	0	0
ENSG00000235726	processed_transcript		AC010148.1	0	0	0	0	0	0	0	0	0	0	0	0	0	0
ENSG00000235419	processed_transcript		AC010149.4	0.29011	0.611219	0	0.408321	0.0727144	0	0	0	0	0.236199	0	0.250671	0	0.100716
ENSG00000218682	pseudogene		AC010150.1	0.10989	0.694567	0	0.116	0	0	0	0.0791955	0.0990154	0	0	0.0712133	0.270274	0.114449
ENSG00000222070	miRNA		AC010150.2	0	0	0	0	0	0	0	0	0	0	0	0	0	0
ENSG00000240566	pseudogene		AC010153.3	0	0	0	0	0	0	0	0	0	0	0	0	0	0
ENSG00000235895	pseudogene		AC010154.2	0	0	0	0	0	0	0	0	0	0	0	0	0	0
ENSG00000178550	pseudogene		AC010170.1	0	0	0	0	0	0	0	0	0	0	0	0	0	0
ENSG00000264077	miRNA		AC010196.1	0	0	0	0	0	0	0	0	0	0	0	0	0	0
ENSG00000221770	miRNA		AC010203.1	0	0	0	0	0	0	0	0	0	0	0	0	0	0
ENSG00000221313	miRNA		AC010207.1	0	0	0	0	0	0	0	0	0	0	0	0	0	0
ENSG00000239036	miRNA		AC010209.1	0	0	0	0	0	0	0	0	0	0	0	0	0	0
ENSG00000249249	antisense		AC010226.4	0.265204	0.65187	0.873923	0.186633	0.531774	0.506441	0.183088	0.57338	0.716878	0.539802	1.07133	0.744739	0.289897	0.276207
ENSG00000265637	miRNA		AC010235.1	0	0	0	0	0	0	0	0	0	0	0	0	0	0
ENSG00000235253	pseudogene		AC010240.2	0.876749	1.26386	0.319326	0.584526	0.138791	0.308418	0.0955704	0.066511	0.291048	0.281772	0.203355	0.299037	0.0378309	0.264326
ENSG00000229738	pseudogene		AC010240.3	0.847997	0.382844	1.31736	1.1509	1.45746	1.38802	0.501797	0.785743	2.51055	1.77535	2.26891	1.4916	1.09248	1.51402
ENSG00000197071	pseudogene		AC010243.1	0	0	0	0.159068	0.113308	0	0	0	0	0	0	0.0976529	0	0.0784708
ENSG00000265122	miRNA		AC010247.1	0	1.12644	0	0	0	0	0	0	0	0	0	0.69296	0	0
ENSG00000251710	miRNA		AC010295.1	0	0	0	0	0	0	0	0	0	0	0	0	0	0
ENSG00000256121	pseudogene		AC010296.1	0	0	0	0	0	0	0	0	0	0	0	0	0	0
ENSG00000221373	miRNA		AC010297.1	0	0	0	0	0	0	0	0	0	0	0	0	0	0
ENSG00000266483	miRNA		AC010311.1	0	0	0	0	0	0	0	0	0	0	0	0	0	0
ENSG00000222805	miRNA		AC010319.1	0	0	0	0	0	0	0	0	0	0	0	0	0	0
ENSG00000265364	miRNA		AC010323.1	0	0	0	0	0	0	0	0	0	0	0	0	0	0
ENSG00000266462	miRNA		AC010327.1	0	0	0	0	0	0	0	0	0	0	0	0	0	0
ENSG00000269808	protein_coding	Uncharacterized protein; cDNA FLJ45856 fis, clone OCBBF2025631 [Source:UniProtKB/TrEMBL;Acc:Q6ZS40]	AC010327.2	0	0	0	0	0	0	0	0	0	0	0	0	0	0
ENSG00000266156	miRNA		AC010329.1	0.661957	0.697323	0	0	0.497747	0.632046	0	0	0	0.404209	0	0	0	0.344711
ENSG00000256989	pseudogene		AC010335.1	0	0	0	0	0	0	0	0	0	0	0	0	0	0
ENSG00000214248	protein_coding	Uncharacterized protein [Source:UniProtKB/TrEMBL;Acc:F5GXD2]	AC010336.1	0	0	0	0	0.0332623	0	0.0305389	0	0	0	0	0.0573332	0	0.0230356
ENSG00000212082	miRNA		AC010368.1	0	0	0	0	0	0	0	0	0	0	0	0	0	0
ENSG00000269027	protein_coding		AC010368.2	0	0	0	0	0	0	0	0	0	0	0	0	0	0
ENSG00000223149	miRNA		AC010376.1	0	0	0	0	0	0	0	0	0	0	0	0	0	0
ENSG00000221343	miRNA		AC010422.1	0	0	0	0	0	0	0	0	0	0	0	0	0	0
ENSG00000226926	pseudogene		AC010423.1	0	0	0	0	0	0	0	0	0	0	0	0.0177158	0	0
ENSG00000269636	protein_coding		AC010441.1	0	0	0	0	0	0	0	0	0	0	0	0	0	0
ENSG00000221721	miRNA		AC010455.1	0	0	0	0	0	0	0	0	0	0	0	0	0	0
ENSG00000221595	miRNA		AC010458.1	0	0	0	0	0	0	0	0	0	0	0	0	0	0
ENSG00000214784	pseudogene		AC010468.1	0.204178	0.0716954	0.201847	0.0718435	0.051176	0.0649839	0	0	0.122648	0.166235	0.0749824	0.0441052	0.111594	0.070883
ENSG00000249318	antisense		AC010468.2	0	0	0	0	0	0	0	0	0	0	0	0	0	0
ENSG00000250728	pseudogene		AC010468.3	0	0	0	0	0	0	0	0	0.109393	0.0741344	0	0	0	0
ENSG00000235081	pseudogene		AC010492.2	4.44341	4.42077	5.0638	7.23115	4.36206	4.41941	4.17533	2.62409	7.67375	6.25559	5.98328	4.83918	3.38988	4.46709
ENSG00000249189	pseudogene		AC010492.4	0.487758	0	0	0	0	0	0	0	0	0	0	0	0.39988	0
ENSG00000240296	pseudogene		AC010492.5	0	0	0	0	0	0	0	0.371045	0	0.628769	0	0	0	0.268109
ENSG00000267219	antisense		AC010504.2	0.1901	0	0	0	0	0	0	0	0	0.174121	0	0	0	0
ENSG00000206082	pseudogene	long intergenic non-protein coding RNA 1002 [Source:HGNC Symbol;Acc:38538]	AC010507.5	0.91908	0.282387	0.113574	0	0.0575906	0.0731293	0.158626	0.0275984	0	0	0	0.0248168	0	0
ENSG00000240197	pseudogene		AC010518.3	0.654169	0.34456	0.970054	0	0.491891	0	0	0	0	0	0	0	0.536309	0
ENSG00000269304	pseudogene		AC010522.1	18.0102	13.8149	21.9533	17.7196	17.0925	15.026	13.3994	12.3495	18.1186	15.909	18.4938	12.2379	11.6116	9.19663
ENSG00000268686	antisense		AC010524.2	0	0	0	0	0	0.0162709	0	0	0.0153545	0	0	0	0.0279413	0
ENSG00000268157	antisense		AC010524.4	0	0	0	0	0	0	0	0	0	0	0	0	0	0
ENSG00000203305	pseudogene		AC010525.1	0	0	0	0	0	0	0	0	0	0	0	0	0	0
ENSG00000211571	miRNA		AC010525.2	0.383478	0.807933	0	0	0	0.366151	0	0.276365	0.34553	0	0	0	0	0
ENSG00000267117	antisense		AC010525.4	1.13478	2.78929	0.249296	1.19788	1.0429	1.32429	0	0.726946	0.340828	1.23187	0.555652	0.735386	0.10337	0.328296
ENSG00000267689	pseudogene		AC010525.5	0.570301	0	0	0.301006	0	0	0	0	0	0.522362	0	0	0.233776	0
ENSG00000267183	lincRNA		AC010525.6	0.310639	1.85433	0.102365	0.87443	0.31144	0.39547	0.500395	0.746237	0.186599	0.69551	0	0.671023	0.0848907	0.485291
ENSG00000267018	lincRNA		AC010525.7	0.905608	1.90798	0.0895273	0.0955963	0.136191	0.518813	0.125041	0.130531	0.081599	0.221196	0.299319	0.117374	0.445469	0.235796
ENSG00000264645	miRNA		AC010528.1	0	0	0	0	0	0	0	0	0	0	0	0	0	0
ENSG00000226180	protein_coding	Uncharacterized protein; cDNA FLJ45526 fis, clone BRTHA2027227 [Source:UniProtKB/TrEMBL;Acc:Q6ZSH4]	AC010536.1	0	0	0	0.0224889	0	0.0203417	0	0	0.0191961	0.013009	0.0234715	0	0	0.0221883
ENSG00000265209	miRNA		AC010543.1	0	0	0	0	0	0	0	0	0	0	0	0	0	0
ENSG00000223123	miRNA		AC010546.1	0	0	0	0	0	0	0	0	0	0	0	0	0	0
ENSG00000265704	miRNA		AC010595.1	0	0	0	0	0	0	0	0	0	0	0	0	0	0
ENSG00000222086	miRNA		AC010609.1	0	0	0	0	0	0	0	0	0	0	0	0	0	0
ENSG00000256240	pseudogene		AC010620.1	0	0	0	0	0	0	0	0	0	0	0	0	0	0
ENSG00000267443	processed_transcript		AC010641.1	0	0	0	0	0	0	0	0	0	0	0	0	0	0
ENSG00000267216	protein_coding	Uncharacterized protein [Source:UniProtKB/TrEMBL;Acc:K7EQD1]	AC010642.1	0.0380331	0.560911	0.150396	0.401478	0.200188	0.290516	0.210054	0.164458	0.274155	0.371585	0.167608	0.345058	0.124723	0.17825
ENSG00000269794	pseudogene		AC010642.2	0.0458404	0	0	0.193557	0.0344689	0	0.0316467	0	0.041304	0.0839741	0	0.0297065	0	0.0238712
ENSG00000269095	protein_coding	Uncharacterized protein [Source:UniProtKB/TrEMBL;Acc:M0R384]	AC010646.3	0	0	0	0	0	0	0	0	0	0	0	0	0	0
ENSG00000267448	antisense		AC010649.1	0	0	0	0	0	0	0	0	0	0	0	0	0	0
ENSG00000232383	pseudogene		AC010677.5	0.134962	0.426518	0.667108	0.712331	0.101482	0.386591	0.372694	0.0972643	1.33767	0.824115	0.297382	0.699688	0.553232	0.491966
ENSG00000223517	lincRNA		AC010723.1	0	0.108472	0	0	0	0	0	0	0	0	0	0	0	0
ENSG00000266220	miRNA		AC010723.2	0	0	0	0	0	0	0	0	0	0	0	0	0	0
ENSG00000221517	miRNA		AC010724.1	0	0	0	0	0	0	0	0	0	0	0	0	0	0
ENSG00000242540	processed_transcript		AC010729.1	0	0	0	0	0	0	0	0	0	0	0	0	0	0
ENSG00000236106	lincRNA		AC010729.2	0	0	0	0	0	0	0	0	0.0286952	0	0	0	0.026109	0.016584
ENSG00000237266	lincRNA		AC010729.3	0	0	0	0	0	0	0.0934001	0	0	0	0	0	0	0
ENSG00000228577	antisense		AC010731.2	0	0	0	0	0	0	0	0	0	0	0	0	0	0
ENSG00000231653	antisense		AC010731.3	0	0	0	0	0	0	0	0	0	0	0	0	0	0
ENSG00000235118	antisense		AC010731.4	0	0	0	0	0	0	0	0	0	0	0	0	0	0
ENSG00000213083	pseudogene		AC010731.6	0	0	0.129952	0	0	0.0627564	0.181501	0.094735	0.236888	0.160537	0.144824	0.340746	0.0538845	0.136906
ENSG00000228414	processed_transcript		AC010733.4	0	0.0577379	0	0.0289286	0	0.0261665	0	0	0.0493857	0.0167341	0	0	0	0
ENSG00000232713	pseudogene		AC010733.5	1.52531	2.62931	0.137082	1.31737	0.625597	1.19159	0.478647	1.09926	0.874595	0.508033	0.305539	0.539161	0.568408	1.6608
ENSG00000237024	pseudogene		AC010733.7	0	0.121023	0	0	0.0863859	0	0	0	0	0	0	0	0	0
ENSG00000221372	miRNA		AC010739.1	0	0	0	0	0	0	0	0	0	0	0	0	0	0
ENSG00000238065	pseudogene		AC010740.1	0	0	0	0	0	0	0	0	0.146496	0	0	0	0	0
ENSG00000232548	lincRNA		AC010744.1	0	0	0	0	0	0	0	0	0	0	0	0	0	0
ENSG00000226041	lincRNA		AC010745.1	0	0	0.0862947	0	0	0	0	0	0.235958	0.159907	0	0.226273	0.071564	0.0909128
ENSG00000228876	lincRNA		AC010745.2	0	0	0	0	0	0	0	0	0	0	0	0	0	0
ENSG00000231266	lincRNA		AC010745.3	0	0	0	0	0	0	0	0	0	0	0	0	0	0
ENSG00000232444	lincRNA		AC010745.4	0	0	0	0	0	0	0	0	0	0	0	0	0	0
ENSG00000225979	antisense		AC010746.3	0	0.129591	0.121614	0.129859	0.277505	0.11746	0	0.177314	0.110845	0.300474	0.406597	0.0797211	0.100855	0.320307
ENSG00000237824	pseudogene		AC010747.2	0	0	0	0	0	0	0	0	0	0	0	0	0	0
ENSG00000221389	miRNA		AC010754.1	0	0	0	0	0	0	0	0	0	0	0	0	0	0
ENSG00000269182	protein_coding		AC010760.1	0	0	0	0	0	0	0	0	0	0	0	0	0	0
ENSG00000265840	antisense		AC010761.10	0	0	0	0	0	0	0	0	0	0	0	0	0	0
ENSG00000265205	antisense		AC010761.13	3.08228	8.18234	0.243768	2.47279	0.648948	1.05948	1.44698	1.51051	0.333271	1.95741	0.271666	2.47683	1.31402	2.88915
ENSG00000267729	antisense		AC010761.14	0	0	0	0	0	0	0	0	0	0	0	0	0	0
ENSG00000265073	antisense		AC010761.6	0	0	0	0	0	0	0	0	0	0	0	0	0	0
ENSG00000264577	antisense		AC010761.8	0.330978	0.348662	0.327201	0.349382	0	0	0	0.0596323	0.149112	0.252631	0.0911617	0.214488	0.20351	0.0430889
ENSG00000265474	antisense		AC010761.9	0	1.88952	0	3.78685	0	0	0	0	0	0	0	0	0	0
ENSG00000251879	miRNA		AC010874.1	0	0	0	0	0	0	0	0	0	0	0	0	0	0
ENSG00000269291	protein_coding	Uncharacterized protein [Source:UniProtKB/TrEMBL;Acc:M0R234]	AC010877.1	0.208256	0	0	0	0.156595	0	0	0	0	0	0	0	0	0
ENSG00000225402	pseudogene		AC010878.3	6.37299	8.16807	3.30763	7.17584	7.62737	7.7077	15.1057	14.6972	4.06748	8.78836	8.83511	13.6289	19.8542	21.295
ENSG00000224400	lincRNA		AC010880.1	0	0	0	0	0	0	0	0	0	0	0	0	0	0
ENSG00000234936	antisense		AC010883.5	0.199299	0.839787	0	1.26228	0.599438	0.380587	0.550358	0.718152	0	0.608486	0.439144	0.516616	0.326783	0.51892
ENSG00000224509	antisense		AC010884.1	0	0	0	0	0	0	0	0	0	0	0	0	0	0
ENSG00000263685	miRNA		AC010884.2	0	0	0	0	0	0	0	0	0	0	0	0	0	0
ENSG00000224414	pseudogene		AC010886.2	0	0	0	0	0	0	0	0	0.122242	0.473385	0.448405	0.778705	0.540235	0.908336
ENSG00000251849	miRNA		AC010887.1	0	0	0	0	0	0	0	0	0	0	0	0	0	0
ENSG00000226953	processed_transcript		AC010890.1	0	0	0	0	0	0	0	0	0	0	0	0	0	0
ENSG00000228379	lincRNA		AC010891.2	0	0	0	0	0	0	0	0	0	0	0	0	0	0
ENSG00000226853	lincRNA		AC010894.3	0.157743	0.747768	0.545799	0.0832569	0.118612	0.451846	0.272251	0.341046	0.426398	0.240805	0.173789	0.306672	0.258646	0.328576
ENSG00000179997	pseudogene		AC010894.4	1.06931	1.60921	1.66117	1.93504	1.37838	1.31271	0.21092	1.32108	1.92699	1.86558	1.00979	1.18793	0.876659	1.27278
ENSG00000237798	antisense		AC010894.5	2.56918	2.89976	0.362837	1.1623	0.413968	0.700883	0.253383	0.529015	0.992114	0.560289	0.404361	0.356772	1.05315	0.28669
ENSG00000232479	pseudogene		AC010900.2	0	0	0	0	0	0	0	0	0	0	0	0	0	0
ENSG00000213774	pseudogene		AC010904.1	0.176522	4.46287	1.74507	2.98139	1.19459	4.38219	0.609325	1.78102	1.27243	4.74272	1.7503	3.4318	0.434155	2.48192
ENSG00000237370	antisense		AC010907.2	0	0	0	0	0	0	0	0	0	0	0	0	0	0
ENSG00000224661	antisense		AC010907.5	0	0	0	0	0	0	0	0	0	0	0	0	0.0816959	0
ENSG00000253011	miRNA		AC010928.1	0	0	0	0	0	0	0	0	0	0	0	0	0	0
ENSG00000221030	miRNA		AC010930.1	1.29312	0	0	0	0	0	0	0	0	0	0	0.418999	0	0
ENSG00000232668	pseudogene		AC010967.1	0	0	0	0	0	0	0	0	0	0	0	0	0	0
ENSG00000228033	lincRNA		AC010967.2	0	0	0	0	0	0	0	0	0	0	0	0	0	0
ENSG00000232604	lincRNA		AC010967.3	0	0	0	0	0	0	0	0	0	0	0	0	0	0
ENSG00000188525	antisense		AC010969.1	0	0	0	0.024335	0	0	0	0	0.0207719	0	0	0	0	0
ENSG00000251966	miRNA		AC010970.1	0	0	0	0	0	0	0	0	0	0	0	0	0	0
ENSG00000234686	lincRNA		AC010971.1	0	0	0	0	0	0	0	0	0	0	0	0	0	0.0418435
ENSG00000230065	antisense		AC010974.3	0	0	0	0	0	0	0	0	0	0	0	0	0	0
ENSG00000229385	antisense		AC010975.1	0	0	0	0	0	0	0	0	0	0	0	0	0	0
ENSG00000230237	pseudogene		AC010975.2	0.0945652	0	0	0	0	0	0	0	0	0	0	0	0	0
ENSG00000231731	antisense		AC010976.2	0.0863869	0.0303341	0.056934	0.395158	0.0216524	0.0274945	0	0.0830096	0.155676	0.1055	0	0.0186608	0.0708228	0.0149952
ENSG00000237732	pseudogene		AC010980.2	0	0.0535422	0	0	0	0	0	0.0183149	0	0	0	0.0329378	0.0208347	0.0132339
ENSG00000234199	lincRNA		AC010982.1	0.267329	0.563222	0.176185	0.752514	0.335022	0.510499	0.184555	0.192658	0.160583	0.544127	0.0981741	0.0577467	0.29222	0.232017
ENSG00000235242	lincRNA		AC010982.2	0	0	0	0	0	0	0	0	0.215492	0	0	0	0	0
ENSG00000235056	lincRNA		AC010983.1	0	0	0	0	0	0	0	0	0.0487371	0.0990862	0	0.0701049	0	0
ENSG00000230646	pseudogene	Kruppel-like factor 2 pseudogene 2 [Source:HGNC Symbol;Acc:49281]	AC010984.3	0	0	0	0	0	0	0	0	0	0	0	0	0	0
ENSG00000223349	pseudogene	Kruppel-like factor 2 pseudogene 3 [Source:HGNC Symbol;Acc:49282]	AC010984.4	0	0	0	0	0	0	0	0	0	0	0	0	0	0
ENSG00000235495	lincRNA		AC010987.5	0	0	0	0	0	0	0	0	0	0	0	0	0	0
ENSG00000237013	lincRNA		AC010987.6	0	0	0	0	0	0	0	0	0	0	0	0	0	0
ENSG00000222586	miRNA		AC010999.1	0	0	0	0	0	0	0	0	0	0	0	0	0	0
ENSG00000264277	miRNA		AC011073.1	0	0	0	0	0	0	0	0	0	0	0	0	0	0
ENSG00000225582	lincRNA		AC011193.1	0	0	0	0	0	0	0	0	0	0	0	0	0	0
ENSG00000235518	lincRNA		AC011196.3	0.0934527	0	0	0	0	0	0	0	0.0842047	0	0	0	0	0
ENSG00000225253	pseudogene		AC011225.1	0.150689	0	0.595878	0	0	0.14388	0	0.217197	0.814663	1.1962	0.498054	2.05071	0.24708	1.49094
ENSG00000232089	pseudogene		AC011233.2	0	0	0	0	0	0.187604	0	0	0	0.359932	0.865875	0.891299	0	0.716219
ENSG00000224361	protein_coding	Uncharacterized protein [Source:UniProtKB/TrEMBL;Acc:C9JNN6]	AC011239.1	0	0	0	0	0	0	0	0	0	0	0	0	0	0
ENSG00000229695	pseudogene		AC011242.5	0.528193	0.151749	0.189878	0.253437	0.144424	0.137544	0.0994494	0.0346053	1.08164	0.996909	0.211608	1.71146	0.0787328	1.5253
ENSG00000223658	pseudogene		AC011242.6	0	0	0	0	0	0	0	0	0	0	0	0	0	0
ENSG00000223430	lincRNA		AC011243.1	0	0	0	0	0	0	0	0	0	0	0	0.0868287	0	0
ENSG00000235586	antisense		AC011247.3	0.477291	0	0.235922	0	0.179445	0	0	0	0	0.145723	0	0	0.195649	0.124273
ENSG00000236510	antisense		AC011284.3	0.0649584	0	0	0	0	0	0	0	0	0	0	0	0	0
ENSG00000232328	lincRNA		AC011286.1	0	0	0	0	0	0	0	0	0	0	0	0	0	0
ENSG00000229618	lincRNA		AC011288.2	0	0	0.0555811	0	0	0	0	0	0	0	0	0	0	0
ENSG00000227172	antisense		AC011290.4	0	0	0	0	0	0	0	0	0	0	0	0	0	0.0699414
ENSG00000236015	pseudogene		AC011290.5	0.67563	0.854072	1.6698	1.21243	0.406423	0.774122	0.41979	0.38953	1.70456	1.4027	1.19097	1.44486	0.664685	1.09068
ENSG00000265161	miRNA		AC011293.1	0	0	0	0	0	0	0	0	0	0	0	0	0	0
ENSG00000233539	protein_coding	Uncharacterized protein [Source:UniProtKB/TrEMBL;Acc:C9J2X1]	AC011294.3	0	0	0	0	0	0	0	0	0	0.0121654	0	0	0	0
ENSG00000268822	protein_coding	HCG2013738; Uncharacterized protein [Source:UniProtKB/TrEMBL;Acc:Q8TAU7]	AC011298.1	0	0	0	0	0	0	0	0	0	0	0	0	0	0
ENSG00000219159	lincRNA		AC011298.2	0	0	0	0	0	0	0	0	0	0	0	0	0	0
ENSG00000229805	lincRNA		AC011306.1	0	0	0	0	0	0	0	0	0	0	0	0	0	0
ENSG00000226702	lincRNA		AC011306.2	0	0	0	0	0	0	0	0	0	0	0	0	0	0
ENSG00000268857	protein_coding		AC011308.1	0	0	0	0	0	0	0	0	0	0	0	0	0	0
ENSG00000264749	miRNA		AC011313.1	0	0	0	0	0	0	0	0	0	0	0	0	0	0
ENSG00000233487	pseudogene		AC011322.1	0	0	0	0	0	0	0	0	0	0	0	0	0	0
ENSG00000240430	processed_transcript	creatine kinase, mitochondrial 1B [Source:HGNC Symbol;Acc:1995]	AC011330.12	0	0	0	0	0	0	0	0	0	0	0	0	0	0
ENSG00000249839	pseudogene		AC011330.5	0.0184242	0	0	0	0	0	0	0	0.016601	0	0	0	0	0
ENSG00000224677	pseudogene	protein disulfide isomerase family A, member 3 pseudogene 2 [Source:HGNC Symbol;Acc:49403]	AC011330.6	0	0	0	0	0	0	0	0	0	0	0	0	0	0
ENSG00000253311	lincRNA		AC011343.1	0	0	0	0	0	0	0	0	0.0178712	0.0242223	0.0218515	0.0385596	0.0162605	0.025821
ENSG00000265875	miRNA		AC011357.1	0	0	0	0	0	0	0	0	0	0	0	0	0	0
ENSG00000239192	miRNA		AC011363.1	0	0	0	0	0	0	0	0	0	0	0	0	0	0
ENSG00000254106	protein_coding	Uncharacterized protein [Source:UniProtKB/TrEMBL;Acc:E5RJE8]	AC011366.3	0	0	0	0	0	0	0	0	0	0.090302	0	0	0	0
ENSG00000264890	miRNA		AC011379.1	0	0	0	0	0	0	0.853055	0	0	0	0	0	0	0
ENSG00000197830	pseudogene		AC011385.1	0.856707	1.80496	0	0.516767	0.184053	0.623236	0.253476	0.411607	0.0367585	0.27402	0.359564	0.660931	0.234119	0.382394
ENSG00000232129	pseudogene		AC011385.2	0.285151	0.901156	0	0	0	0.272266	0	0.411004	0	0.174121	0	0.184789	0.701327	0.148491
ENSG00000248696	pseudogene		AC011406.2	0	0	0	0	0.113002	0	0	0	0	0	0.331139	0.194778	0	0
ENSG00000216127	miRNA		AC011407.1	0	0	0	0	0	0	0	0	0	0	0	0	0	0
ENSG00000264303	miRNA		AC011410.1	0	0	0	0	0	0	0	0	0	0	0	0	0	0
ENSG00000265104	miRNA		AC011416.1	0	0	0	0	0	0	0	0	0	0	0	0	0	0
ENSG00000223539	pseudogene		AC011431.1	0	0	0	0	0	0	0	0	0	0	0	0	0	0
ENSG00000263840	miRNA		AC011431.2	0	0	0	0	0	0	0	0	0	0	0	0	0	0
ENSG00000265023	miRNA		AC011450.1	0	0	0	0	0	0	0	0	0	0	0	0	0	0
ENSG00000265569	miRNA		AC011453.1	0	0	0	0	0	0	0	0	0	0	0	0	0	0
ENSG00000221504	miRNA		AC011456.1	0	0	0	0	0	0	0	0	0	0	0	0	0	0
ENSG00000221258	miRNA		AC011465.1	0	0	0	0	0	0	0	0	0	0	0	0	0	0
ENSG00000221790	miRNA		AC011467.1	0	0	0	0	0	0	0	0	0	0	0	0	0	0
ENSG00000226104	protein_coding	Uncharacterized protein [Source:UniProtKB/TrEMBL;Acc:H0Y7T2]	AC011475.1	3.43237	5.06205	0.678639	2.17393	0.516182	0.655455	0	0	1.23708	2.93426	0.756304	2.66918	1.12559	0.357478
ENSG00000265339	miRNA		AC011477.1	0	0	0	0	0	0	0	0	0	0	0	0	0	0
ENSG00000223148	miRNA		AC011478.1	0	0	0	0	0	0	0	0	0	0	0	0	0	0
ENSG00000204850	protein_coding	Uncharacterized protein; cDNA FLJ42076 fis, clone SYNOV2018921 [Source:UniProtKB/TrEMBL;Acc:Q6ZVU4]	AC011484.1	0	0	0	0	0	0	0	0	0	0	0	0	0	0
ENSG00000220693	pseudogene		AC011498.1	0.0301215	0.0317308	0.0297778	0	0	0	0	0	0	0	0	0	0	0
ENSG00000263995	miRNA		AC011499.1	0	0	0	0	0	0	0	0	0	0	0	0	0	0
ENSG00000213922	protein_coding	Interleukin-like; Uncharacterized protein [Source:UniProtKB/TrEMBL;Acc:Q1AN28]	AC011500.1	0	0.464882	0.290845	0	0	0	0	0	0.132544	0	0.162065	0.0953279	0.120599	0
ENSG00000268833	antisense		AC011513.4	0	0.619843	0.387794	0.621123	0.0737403	0.187273	0.135405	0.212026	0.265089	0.538945	0.108043	0.254208	0.160798	0.30641
ENSG00000225370	pseudogene		AC011515.2	0.0960352	0	0	0	0	0	0	0	0	0.0586417	0	0	0	0
ENSG00000269796	lincRNA		AC011516.1	0	0	0	0	0	0	0	0	0	0	0	0	0	0
ENSG00000268038	lincRNA		AC011516.2	0	0	0	0	0	0	0	0	0	0	0	0	0	0
ENSG00000267204	lincRNA		AC011518.1	0	0	0	0	0	0	0	0	0	0	0	0	0	0
ENSG00000267133	lincRNA		AC011518.2	0	0	0	0	0	0	0	0	0	0	0	0	0	0
ENSG00000267968	antisense		AC011523.2	0	0	0	0	0	0	0	0	0	0	0	0	0	0
ENSG00000267528	lincRNA		AC011524.1	0	0	0	0	0	0	0	0	0	0	0	0.0671023	0	0.0539213
ENSG00000267027	lincRNA		AC011524.2	0	0	0	0.244567	0	0	0	0	0	0	0	0	0	0
ENSG00000267240	lincRNA		AC011524.3	0	0.146805	0	0	0	0	0	0	0.251137	0.425483	0	0	0.228503	0.870849
ENSG00000261400	lincRNA		AC011525.2	0	0	0	0	0	0.0128583	0	0	0.0121341	0.0164464	0	0.0174541	0	0.0210383
ENSG00000267465	lincRNA		AC011525.4	0	0	0	0	0	0	0	0	0	0	0	0	0	0
ENSG00000267107	lincRNA		AC011526.1	0	0.0301623	0	0	0	0	0	0	0.0128995	0.0174838	0	0.0185551	0	0.0372756
ENSG00000268434	protein_coding	Uncharacterized protein [Source:UniProtKB/TrEMBL;Acc:M0QX08]	AC011530.4	0	0	0	0	0	0	0	0	0	0	0	0	0	0
ENSG00000268673	lincRNA		AC011537.3	0	0	0	0	0	0	0	0.0927614	0	0	0	0	0	0
ENSG00000268423	protein_coding	Uncharacterized protein [Source:UniProtKB/TrEMBL;Acc:M0QY19]	AC011551.3	0.0731636	0.0770725	0	0	0	0	0	0	0	0	0	0	0.059982	0.0380996
ENSG00000267020	antisense		AC011558.5	0	0	0	0	0	0	0	0	0	0	0	0	0	0
ENSG00000263690	miRNA		AC011591.1	0	0	0	0	0	0	0	0	0	0	0	0	0	0
ENSG00000223436	antisense		AC011625.1	0	0	0	0	0	0	0	0	0	0	0	0	0	0
ENSG00000252093	miRNA		AC011626.1	0	0	0	0	0	0	0	0	0	0	0	0	0	0
ENSG00000259252	lincRNA		AC011648.1	0	0	0	0	0	0	0	0	0	0	0	0	0	0
ENSG00000265219	miRNA		AC011652.1	0	0	0	0	0	0	0	0	0	0	0	0	0	0
ENSG00000266096	miRNA		AC011652.2	0	0	0	0	0	0	0	0	0	0	0	0	0	0
ENSG00000216522	pseudogene		AC011718.1	0	0	0	0	0.0418946	0	0	0	0	0	0	0	0	0
ENSG00000223579	lincRNA		AC011718.2	0	0	0	0	0	0	0	0	0	0	0	0	0	0
ENSG00000227005	lincRNA		AC011718.3	0	0	0	0	0	0	0	0	0	0	0	0	0	0
ENSG00000204196	pseudogene		AC011737.2	0	0	0	0	0	0	0	0	0	0	0	0	0	0
ENSG00000252308	miRNA		AC011738.1	0	0	0	0	0	0	0	0	0	0	0	0	0	0
ENSG00000231638	antisense		AC011738.4	0	0	0.0198949	0	0	0	0.0138934	0	0.0362662	0	0	0	0.0164988	0
ENSG00000231655	pseudogene		AC011742.3	0.315934	0.49922	0	0	0.237561	0.150829	0	0	0	0.289377	0.174036	0	0	0
ENSG00000227133	pseudogene		AC011742.5	0	0	0	0	0	0	0	0	0	0.078234	0	0	0	0
ENSG00000231435	lincRNA		AC011747.3	0.268361	0.169619	0.0530596	0.0566565	0.0403579	0.153741	0.0370535	0.116041	0.0483608	0.131095	0	0.0347818	0	0
ENSG00000236008	lincRNA		AC011747.4	0.192467	0.163508	0.0368265	0.078646	0.0653585	0.0948493	0.0428623	0.0492186	0.078319	0.0682407	0.0410411	0.0482813	0.0610803	0.0549628
ENSG00000231083	lincRNA		AC011747.6	0	0.103673	0	0	0	0	0	0	0	0	0	0	0	0
ENSG00000235092	antisense		AC011747.7	0.0824991	0	0	0.0290287	0.10339	0	0.0569547	0.0396369	0.0495567	0.0167921	0.151485	0.0534628	0.0901806	0
ENSG00000212025	miRNA		AC011748.1	0	0	0	0	0	0	0	0	0	0	0	0	0	0
ENSG00000231204	lincRNA		AC011752.1	0	0	0	0	0	0	0	0	0	0	0	0	0	0
ENSG00000230696	processed_transcript		AC011753.5	0	0.0960248	0.0901143	0	0	0	0	0	0	0	0	0	0	0
ENSG00000230603	pseudogene		AC011753.6	0	0	0.249862	0	0	0	0	0	0.455471	0	0	0	0	0.131617
ENSG00000231099	pseudogene	BMS1 pseudogene 19 [Source:HGNC Symbol;Acc:49163]	AC011753.7	0	0	0	0	0	0	0	0	0	0	0	0	0	0
ENSG00000224879	processed_transcript		AC011754.1	0	0	0	0	0	0	0	0	0	0	0	0	0	0
ENSG00000269686	protein_coding	HCG2006742; Protein LOC100996685 [Source:UniProtKB/TrEMBL;Acc:M0R3G2]	AC011755.1	0	0	0	0	0	0	0	0	0	0	0	0	0	0
ENSG00000234073	pseudogene		AC011816.1	0.305518	0.643683	0.100677	0.645012	0.306306	0	0	0.0733936	0.0917615	0.124372	0	0.263985	0	0.0530325
ENSG00000229233	lincRNA		AC011891.5	0	0	0	0	0	0	0	0	0	0	0	0	0	0
ENSG00000226806	antisense		AC011893.3	0	0	0.0924897	0	0	0	0	0.022475	0.309097	0.247558	0	0.990276	0	1.65647
ENSG00000265629	protein_coding	Uncharacterized protein [Source:UniProtKB/TrEMBL;Acc:J3QQN5]	AC011897.1	0	0	0	0	0	0	0	0	0	0	0	0	0	0
ENSG00000228505	lincRNA		AC011897.2	0	0	0	0	0	0	0	0	0	0	0	0	0	0
ENSG00000231980	antisense		AC011899.10	0	0	0	0	0.0116141	0	0.0106632	0	0.0139172	0	0	0	0	0
ENSG00000233038	antisense		AC011899.9	1.86063	0.477446	1.26164	0.503613	1.21074	0.330258	0.584622	0.1977	1.20365	0.371435	1.1038	0.394194	0.537805	0.217385
ENSG00000224612	lincRNA		AC011901.2	0	0	0	0	0	0	0	0	0	0	0	0	0	0
ENSG00000257073	pseudogene		AC011933.1	0	0	0	0	0	0	0	0	0	0	0	0	0	0
ENSG00000228007	pseudogene		AC011933.2	0.519667	2.00725	0	0.182854	0.260503	0.165395	0.119587	0.124838	0.468241	0.423097	0.190843	0.336766	0	0.0902047
ENSG00000265583	miRNA		AC011994.1	0	0	0	0	0	0	0	0	0	0	0	0	0	0
ENSG00000237720	lincRNA		AC011995.1	0	0	0	0	0	0	0	0	0	0	0	0	0.0794186	0
ENSG00000228391	lincRNA		AC011995.3	0	0	0	0	0	0.0918545	0	0	0.0866813	0.0587432	0.105987	0.561082	0	0.400771
ENSG00000222017	protein_coding	Uncharacterized protein [Source:UniProtKB/TrEMBL;Acc:B9A002]	AC011997.1	0	0	0	0	0	0	0	0	0	0	0	0	0	0
ENSG00000236664	processed_transcript		AC011998.1	0	0	0	0	0	0	0	0	0	0	0	0	0	0
ENSG00000229744	pseudogene		AC011998.2	0	0	0	0	0	0	0	0	0	0	0	0	0	0
ENSG00000227241	pseudogene		AC011998.4	1.901	0	2.34913	0.501676	0.357357	0.453777	0.656196	0	9.84907	8.99624	1.57079	6.77561	0	7.67203
ENSG00000214070	pseudogene		AC011999.1	0	0	0	0	0	0	0	0	0	0	0	0	0	0
ENSG00000266259	miRNA		AC012003.1	0	0	0	0	0	0	0	0	0	0	0	0	0	0
ENSG00000252570	miRNA	golgin A2 pseudogene 2, Y-linked [Source:HGNC Symbol;Acc:16479]	AC012005.1	0	0	0	0	0	0	0	0	0	0	0	0	0	0
ENSG00000172332	pseudogene		AC012005.2	0	0	0	0	0	0	0	0	0	0	0	0	0	0
ENSG00000221232	miRNA		AC012047.1	0	0	0	0	0	0	0	0	0	0	0	0	0	0
ENSG00000221202	miRNA		AC012050.1	0	0	0	0	0	0	0	0	0	0	0	0	0	0
ENSG00000227047	lincRNA		AC012065.4	0	0	0	0	0	0	0	0	0	0	0	0	0	0
ENSG00000233416	pseudogene		AC012065.5	0	0.1562	0.146586	0.156523	0	0	0.204733	0	0.133605	0	0	0.192181	0.121563	0.0772153
ENSG00000260396	lincRNA		AC012065.7	0	0	0	0	0	0	0	0	0	0	0	0	0	0
ENSG00000213197	pseudogene		AC012066.1	0.881337	0.928424	2.37621	1.4378	1.02418	1.22402	0.608447	0.519677	1.58824	1.12526	0.706174	1.66151	0.919608	0.751013
ENSG00000269464	protein_coding		AC012067.1	0	0	0	0	0	0	0	0	0	0	0	0	0	0
ENSG00000179061	pseudogene		AC012074.1	0	0	0	0	0.114237	0	0	0	0	0.0927692	0	0	0.124553	0.079114
ENSG00000235072	processed_transcript		AC012074.2	0	0	0.262385	0	0	0	0.0916168	0	0	0	0.146207	0	0	0.0691067
ENSG00000231722	pseudogene		AC012075.1	0	0	0	0	0	0	0	0	0.0863824	0.0585406	0	0	0	0
ENSG00000235519	lincRNA		AC012075.2	0	0	0	0	0	0	0	0	0	0	0	0	0	0.0556841
ENSG00000218410	pseudogene		AC012078.2	0	0	0.033396	0	0.0254014	0	0	0	0	0	0	0	0	0
ENSG00000216123	miRNA		AC012119.1	0	0	0	0	0	0	0	0	0	0	0	0	0	0
ENSG00000228835	protein_coding	Uncharacterized protein [Source:UniProtKB/TrEMBL;Acc:C9JWB5]	AC012123.1	0	0	0	0	0	0	0	0	0	0	0	0	0.0331778	0
ENSG00000234327	processed_transcript		AC012146.7	0	0	0.0302198	0	0	0	0	0	0	0.0559981	0.0673564	0.0198097	0	0.031837
ENSG00000222481	miRNA		AC012150.1	0	0	0	0	0	0	0	0	0	0	0	0	0	0
ENSG00000221257	miRNA		AC012175.1	0	0	0	0	0	0	0	0	0	0	0	0	0	0
ENSG00000263441	miRNA		AC012181.1	0	1.8116	0	0	0	0	0	0	0	0	0	0	0	0
ENSG00000233863	protein_coding	Uncharacterized protein [Source:UniProtKB/TrEMBL;Acc:Q7Z2V2]	AC012215.1	0	0	0	0	0	0	0	0	0	0	0	0	0	0
ENSG00000221704	miRNA		AC012305.1	0	0	0	0	0	0	0	0	0	0	0	0	0	0
ENSG00000204399	pseudogene		AC012306.2	1.95103	1.02763	1.44657	0.514878	0.366761	0.931436	1.68366	0.703033	5.27387	3.57406	2.68687	4.74131	2.79916	3.80996
ENSG00000228873	lincRNA		AC012307.2	0.564511	0.892007	0	0.893849	0.212237	0.539004	0.38972	0.406832	0	0.172353	0	0.182913	0.231402	0.44095
ENSG00000204685	processed_transcript	STARD7 antisense RNA 1 [Source:HGNC Symbol;Acc:40827]	AC012307.3	1.69037	2.90533	0.381124	2.0348	0.468281	1.24589	0.532306	1.38919	0.427535	2.22735	0.457413	1.55667	0.705068	1.18911
ENSG00000226686	lincRNA		AC012309.5	0.0254249	0	0	0	0	0	0	0	0	0	0	0	0	0
ENSG00000269855	protein_coding	uncharacterized protein LOC646862 [Source:RefSeq peptide;Acc:NP_001182064]	AC012313.1	0	0	0	0.0617204	0.0439651	0	0	0	0.105367	0	0	0.0378906	0.0958702	0.0304477
ENSG00000224579	pseudogene		AC012314.19	3.40088	9.49383	5.2112	6.46196	2.55723	6.65678	1.40871	2.3284	2.7579	5.08784	3.74683	6.39134	2.36993	1.77099
ENSG00000223660	antisense		AC012314.20	0.406861	0.571465	0	1.43161	0.203955	0.388477	0.0936279	0.0977388	0.122199	0.414068	0.149416	0.175775	0.333558	0.141247
ENSG00000237017	antisense		AC012314.8	0.124639	0.0984732	0.200226	0.148015	0.0702899	0.0892551	0.0752906	0.101052	0.266723	0.0856211	0.22314	0.0605782	0.114956	0.0730181
ENSG00000224310	lincRNA		AC012317.1	0	0.0201497	0	0.0201913	0	0	0	0	0	0	0.0210735	0.0247911	0	0.00996069
ENSG00000224543	pseudogene	small nuclear ribonucleoprotein polypeptide G pseudogene 15 [Source:HGNC Symbol;Acc:49371]	AC012318.3	0	0	0	0.0628438	0	0.113687	0.0411001	0	0	0	0	0.0385802	0	0.0310018
ENSG00000261028	lincRNA		AC012322.1	0	0	0	0	0	0	0	0	0	0	0	0	0	0
ENSG00000265224	miRNA		AC012353.1	0	0	0	0	0	0	0	0	0	0	0	0	0	0
ENSG00000225156	antisense		AC012354.6	0	0.0218157	0	0	0	0	0	0	0	0	0	0	0	0
ENSG00000231848	pseudogene		AC012354.8	2.1711	3.43065	5.00809	2.29182	2.1767	2.99434	2.24829	2.347	3.47778	3.75625	2.9235	3.51741	3.95543	2.63805
ENSG00000227799	pseudogene		AC012358.4	0.0422847	0.0445438	0.0836042	0.0446358	0	0.0807481	0	0	0.0381002	0.0516404	0.0931721	0	0	0
ENSG00000203327	antisense		AC012358.7	0.0607035	0	0	0	0	0	0	0	0	0	0	0	0	0.031611
ENSG00000240401	antisense		AC012358.8	0.11112	0.234113	0.329555	0.351895	0.233953	0.360736	0.260826	0.224229	0.34042	0.176417	0.146908	0.288041	0.255079	0.231461
ENSG00000268556	protein_coding		AC012360.1	0	0	0	0	0	0	0	0	0	0	0	0	0	0
ENSG00000268809	protein_coding	LOC644617 protein; Uncharacterized protein [Source:UniProtKB/TrEMBL;Acc:Q96FE4]	AC012360.2	0	0	0	0	0	0	0	0	0	0	0	0	0	0
ENSG00000235319	lincRNA		AC012360.4	0	0	0	0	0	0	0	0	0	0	0	0	0	0
ENSG00000238273	antisense		AC012360.6	0	0	0	0	0	0	0	0	0	0	0	0	0	0
ENSG00000236436	lincRNA		AC012361.1	0	0	0	0	0	0	0	0	0.0334458	0	0	0.0240547	0.0304314	0.0193296
ENSG00000265454	miRNA		AC012362.1	0	0	0	0	0	0	0	0	0	0	0	0	0	0
ENSG00000213081	pseudogene		AC012362.3	0.526699	0.158525	0.743839	0	0.113155	0.143686	0.155835	0	3.52543	4.04318	2.32111	5.07108	0.986983	1.44975
ENSG00000243104	pseudogene		AC012363.10	0	0.204095	0	0	0	0	0	0	0	0.118305	0	0	0.158837	0
ENSG00000235840	lincRNA		AC012363.13	0	0.316622	0.0990446	0.105759	0	0.286983	0.2075	0.0722034	0.0902735	0.122355	0	0.064926	0	0
ENSG00000224789	antisense		AC012363.4	0	0	0	0	0.214414	0.272266	0	0	0	0.174121	0	0	0	0
ENSG00000236878	pseudogene		AC012363.7	0.167989	0.796339	0	0.0886648	0	0	0	0.121066	0.0756824	0	0	0.0544319	0	0
ENSG00000227788	pseudogene		AC012363.8	0.0721198	0.151946	0.0712967	0.15226	0	0.137722	0	0.0519752	0	0.0440383	0	0.186946	0.0591262	0.0751121
ENSG00000228898	pseudogene		AC012365.3	0	0	0	0	0	0	0	0	0	0	0	0	0	0
ENSG00000228079	lincRNA		AC012368.1	1.67899	3.95356	0.292912	1.04256	1.33676	1.79173	0.750021	1.77944	0.711926	2.1711	0.9793	1.60009	1.78135	1.02862
ENSG00000232693	processed_transcript		AC012370.2	0.104914	0.221038	0	0	0	0	0	0	0.189063	0.0640633	0	0	0.0860119	0
ENSG00000234255	lincRNA		AC012370.3	0	0	0	0	0	0	0	0	0	0.0154475	0	0	0.0207399	0
ENSG00000235883	pseudogene		AC012379.1	0	0	0	0	0	0	0	0	0	0	0	0	0	0
ENSG00000265463	miRNA		AC012391.1	0	0	0	0	0	0	0	0	0	0	0	0	0	0
ENSG00000268343	protein_coding	Uncharacterized protein [Source:UniProtKB/TrEMBL;Acc:M0QZ11]	AC012414.1	0	0	0	0	0	0	0	0	0.0735709	0	0	0	0	0
ENSG00000251564	pseudogene		AC012441.1	0	0.147917	0	0	0	0	0	0	0.12652	0	0	0	0	0
ENSG00000243389	processed_transcript		AC012442.5	0.507802	1.87226	0.251003	1.07208	0.381833	1.21214	0.525856	0.548944	0.915101	1.86047	0.279729	1.80992	0.62447	0.264436
ENSG00000228251	lincRNA		AC012442.6	0.525561	0.442912	0.103913	0.554784	0.0790374	0.301088	0	0.0757522	0.284131	0.192553	0.463218	0.272468	0.258523	0.273684
ENSG00000229550	lincRNA		AC012445.1	0	0	0	0	0	0	0	0	0	0	0	0	0	0
ENSG00000237532	lincRNA		AC012451.1	0	0	0	0	0	0	0	0	0	0	0	0	0	0
ENSG00000203363	pseudogene		AC012454.4	0.558838	0.883042	0.662952	1.06184	0.420209	0.853739	0.308643	0.84576	0.654596	0.784856	0.369411	1.01402	0.320708	0.814834
ENSG00000203643	antisense		AC012456.3	0	0	0	0	0	0	0	0	0	0	0	0	0	0
ENSG00000230790	antisense		AC012456.4	0	0	0	0	0	0	0	0	0	0	0	0	0	0
ENSG00000230452	antisense		AC012457.2	0	0	0	0	0	0	0	0	0	0	0	0	0	0
ENSG00000230695	antisense		AC012462.1	0	0	0	0	0	0	0	0	0	0	0	0	0	0
ENSG00000225166	lincRNA		AC012462.2	0	0	0	0	0	0	0	0	0	0	0	0	0	0
ENSG00000228618	lincRNA		AC012462.3	0	0	0	0	0	0	0	0	0	0	0	0	0	0
ENSG00000222888	miRNA		AC012467.1	0	0.874256	0	0	0	0.792416	0	0	0	0	0	0	0	0
ENSG00000268396	protein_coding	Uncharacterized protein [Source:UniProtKB/TrEMBL;Acc:M0QY72]	AC012485.1	0	0	0	0	0	0	0	0	0	0	0	0	0	0
ENSG00000232306	antisense		AC012485.2	0	0	0	0	0	0	0	0	0	0.0603082	0	0	0	0.0514311
ENSG00000214184	antisense		AC012487.2	0	0.0794778	0.0745858	0.0796419	0.056731	0	0.104172	0.054373	0.0679807	0.0460699	0	0.146678	0.123708	0.157155
ENSG00000238029	pseudogene		AC012493.1	7.82851	5.47215	8.6071	7.56871	6.65671	5.30919	3.5862	4.85093	9.95443	7.01409	7.81879	5.97405	3.95881	4.41956
ENSG00000269383	protein_coding	Uncharacterized protein [Source:UniProtKB/TrEMBL;Acc:M0R312]	AC012493.2	0	0	0	0	0	0	0	0	0	0	0	0	0	0
ENSG00000229494	lincRNA		AC012494.1	0	0	0	0.053215	0	0	0	0	0.0454232	0.615658	0.22216	0.392028	0.123988	0.28877
ENSG00000228374	pseudogene		AC012497.2	0	0	0	0	0	0	0	0	0	0	0	0	0	0
ENSG00000229941	antisense		AC012499.1	0	0	0	0	0	0	0	0	0	0	0	0	0	0
ENSG00000214024	pseudogene		AC012501.1	0	0	0	0.129572	0	0	0	0.0884612	0.4424	0.899432	0.270466	0.874996	0.603792	0.19176
ENSG00000227400	processed_transcript		AC012501.2	0	0	0	0	0	0	0	0	0	0	0	0	0	0
ENSG00000242575	pseudogene		AC012501.3	0.0592166	0.124761	0.0585407	0	0	0	0	0	0	0.0723185	0.0652403	0.0383748	0	0
ENSG00000223530	lincRNA		AC012506.1	0	0	0	0	0	0	0	0	0	0	0	0	0	0
ENSG00000233714	lincRNA		AC012506.2	0	0	0	0	0	0	0	0	0	0	0	0	0	0
ENSG00000223634	lincRNA		AC012506.3	0	0	0	0	0	0	0	0	0	0	0	0	0	0.0543259
ENSG00000235497	lincRNA		AC012506.4	0	0	0	0	0	0	0	0	0	0	0	0	0	0
ENSG00000232520	antisense		AC012507.3	0	0	0	0	0	0	0	0	0	0.0299811	0	0	0	0
ENSG00000230385	antisense		AC012507.4	0	0	0	0	0	0	0	0	0	0	0	0	0	0
ENSG00000226539	pseudogene		AC012512.1	2.16842	1.87636	3.06238	3.35173	1.92166	1.47888	1.55047	0.948801	4.39612	3.59397	2.38899	4.4666	2.0317	2.50035
ENSG00000236478	pseudogene		AC012513.4	0.391236	0.515173	0.0483463	0.361366	0.110319	0.280168	0.0675241	0.0352444	0.0440649	0.149312	0	0	0.0400935	0.127334
ENSG00000231092	antisense		AC012513.6	0	0	0	0	0	0	0	0.0573289	0	0.0485745	0	0	0	0
ENSG00000271090	lincRNA		AC012531.23	0	0	0	0	0	0	0	0	0	0	0	0	0	0
ENSG00000260597	lincRNA		AC012531.25	0	0	0	0	0	0	0	0	0	0	0	0	0	0
ENSG00000263732	miRNA		AC012564.1	0	0	0	0	0	0	0	0	0	0	0	0	0	0
ENSG00000226994	lincRNA		AC012593.1	0.0163928	0	0	0	0	0	0	0	0.0147706	0.0200198	0	0.0212464	0.0134394	0.0170729
ENSG00000231898	antisense		AC012594.1	0	0	0	0	0	0	0	0	0.0165189	0	0	0	0	0
ENSG00000266090	miRNA		AC012603.1	0	0	0	0	0	0	0	0	0	0	0	0	0	0
ENSG00000253406	antisense		AC012613.2	0	0	0	0	0	0	0	0	0.0114965	0	0	0	0	0
ENSG00000198683	pseudogene		AC012615.1	0	0	0	0	0	0	0	0	0	0	0	0	0	0
ENSG00000265650	miRNA		AC012627.1	0	0	0	0	0	0	0	0	0	0	0	0	0	0
ENSG00000252059	miRNA		AC012667.1	0	0	0	0	0	0	0	0	0	0	0	0	0	0
ENSG00000234938	lincRNA		AC012668.1	0	0	0	0	0	0	0	0	0	0	0	0	0	0
ENSG00000237525	lincRNA		AC012668.2	0	0	0	0	0	0	0	0	0	0	0	0	0	0
ENSG00000227981	lincRNA		AC012668.3	0	0	0	0	0	0	0	0	0	0	0	0	0	0
ENSG00000220999	miRNA		AC012671.1	0	0	0	0	0	0	0	0	0	0	0	0	0	0
ENSG00000224291	pseudogene		AC012671.2	2.73913	0.865642	1.08315	0.289143	2.26561	1.30768	0.378202	0.987017	2.46807	0.334518	1.50888	0.355014	1.57194	0.570556
ENSG00000221619	miRNA		AC012671.3	0	0	0	0	0	0	0	0	0	0	0	0	0	0
ENSG00000266309	miRNA		AC012671.4	0	0	0	0	0	0	0	0	0	0	0	0	0	0
ENSG00000226130	lincRNA		AC013248.2	0	0	0	0	0	0	0	0	0	0	0	0	0	0
ENSG00000233444	pseudogene		AC013262.1	0	0	0	0	0.165916	0	0.152331	0	0	0	0	0	0	0.114904
ENSG00000231621	antisense		AC013264.2	1.9579	0.687502	0.387111	1.51563	0.392589	0.373886	0.991225	0.658475	1.1761	1.03614	1.58185	0.930454	1.0701	0.747683
ENSG00000237953	pseudogene		AC013267.1	0	0	0.205879	0	0	0	0	0	0	0	0	0	0	0.108448
ENSG00000212091	miRNA		AC013268.1	0	0	0	0	0	0	0	0	0	0	0	0	0	0
ENSG00000225108	pseudogene	zinc finger and BTB domain containing 45 pseudogene 1 [Source:HGNC Symbol;Acc:49227]	AC013268.2	0	0	0	0	0	0	0	0	0	0	0	0	0	0
ENSG00000235721	pseudogene		AC013268.3	0	0	0	0	0	0	0	0	0	0	0.02636	0	0	0.0373783
ENSG00000229730	pseudogene		AC013268.4	0	0	0	0	0	0	0	0	0	0	0	0	0	0
ENSG00000204588	processed_transcript	long intergenic non-protein coding RNA 1123 [Source:HGNC Symbol;Acc:49269]	AC013268.5	0	0	0	0	0	0	0	0	0	0	0	0	0	0
ENSG00000256066	pseudogene		AC013269.1	0	0	0	0	0	0	0	0	0	0	0	0	0	0
ENSG00000225819	antisense		AC013269.3	0	0	0	0	0	0	0	0	0	0	0	0	0	0
ENSG00000225341	antisense		AC013269.4	0	0	0	0	0	0	0	0	0	0	0	0	0	0
ENSG00000184761	protein_coding	Uncharacterized protein [Source:UniProtKB/TrEMBL;Acc:B9A039]	AC013269.5	0	0	0	0	0	0	0	0	0	0	0	0	0	0
ENSG00000186148	processed_transcript		AC013271.3	0	0	0	0	0	0	0	0	0	0	0	0	0	0
ENSG00000265553	miRNA		AC013275.1	0	0	0	0	0	0	0	0	0	0	0	0	0	0
ENSG00000231013	antisense		AC013275.2	0	0	0	0	0	0	0	0	0	0	0	0	0	0
ENSG00000221625	miRNA		AC013283.1	0.639131	0.673277	0	0	0.480584	0	0	0.460608	0.575883	0.780541	0	0.828366	0.52398	0
ENSG00000232723	pseudogene		AC013399.3	0	0	0.131507	0	0	0	0	0	0	0	0	0	0	0
ENSG00000228784	lincRNA	long intergenic non-protein coding RNA 954 [Source:HGNC Symbol;Acc:48668]	AC013400.2	0.369187	0.58964	0.153053	0.364572	0.214919	0.159196	0.180879	0.171655	0.139499	0.407239	0.131207	0.239249	0.136691	0.248068
ENSG00000229395	lincRNA		AC013401.1	0	0	0	0	0	0	0	0	0	0.1526	0	0	0	0.065069
ENSG00000232227	lincRNA		AC013401.2	0	0	0	0	0	0	0	0	0	0	0	0	0	0
ENSG00000221654	miRNA		AC013402.1	0	0	0	0	0	0	0	0	0	0	0	0	0	0
ENSG00000235597	lincRNA	long intergenic non-protein coding RNA 1102 [Source:HGNC Symbol;Acc:27165]	AC013402.2	0	0	0.0107826	0	0	0	0	0.00786051	0.0393109	0.039961	0.0120166	0.028273	0.026826	0.0170395
ENSG00000236109	lincRNA		AC013402.3	0	0	0	0	0	0	0	0	0	0	0	0	0	0
ENSG00000231626	lincRNA		AC013402.4	0	0	0	0	0	0	0	0	0	0	0	0	0	0
ENSG00000230690	lincRNA		AC013402.5	0	0	0	0	0	0	0	0	0	0	0	0	0	0
ENSG00000236099	pseudogene		AC013403.13	0	0	0	0	0	0	0	0	0	0	0	0	0	0
ENSG00000231017	pseudogene		AC013404.1	0.223311	0.235242	0	0	0	0	0	0	0	0	0	0	0	0
ENSG00000221289	miRNA		AC013406.1	0	0	0	0	0	0	0	0	0	0	0	0	0	0
ENSG00000237016	pseudogene		AC013410.1	0	0	0	0	0	0	0	0	0.040667	0	0	0.0292483	0	0.023503
ENSG00000237617	pseudogene		AC013410.2	0	0	0	0	0	0	0	0	0	0	0	0	0	0
ENSG00000234658	pseudogene		AC013429.4	0	0	0	0	0	0	0	0	0	0	0	0	0	0
ENSG00000234995	pseudogene		AC013429.5	0.213589	0.15	0	0	0	0	0	0	0	0.0434744	0.0784387	0.0461382	0	0
ENSG00000228596	antisense		AC013436.6	0	0	0	0	0	0	0	0	0	0	0	0	0	0
ENSG00000224288	pseudogene		AC013437.2	2.3064	3.75008	0.0495669	0.952687	0.188507	0.957473	0.173072	0.144537	0.903549	2.23499	0.607635	2.30695	0.369952	1.40993
ENSG00000236300	pseudogene		AC013437.4	0.942447	3.37552	0	0.79588	0.566926	0.539917	0.260254	0.13584	0.169837	0.460387	0	0.732894	0	0.490775
ENSG00000225476	pseudogene		AC013437.6	2.33632	4.7582	0.307954	1.0687	0.409909	2.08203	0.161292	0.224498	0.210512	0.855972	0.171598	1.31216	1.14923	0.527205
ENSG00000231766	pseudogene		AC013437.7	1.43579	5.77501	0.129037	1.51563	0.0981473	1.7448	0.0901114	0	0.11761	0.318813	0.143804	0.930454	0.10701	0.339856
ENSG00000233996	pseudogene		AC013439.4	0.269271	0.283657	0.0887324	0.142121	0.101237	0.0428506	0.12393	0.0323429	0.242624	0.41106	0.197774	0.348997	0.220757	0.350553
ENSG00000196085	pseudogene		AC013442.1	0.243879	0	0.964381	1.02976	0.183381	0	0.84183	0	3.29617	1.48919	1.61212	1.42239	1.9994	1.52399
ENSG00000229781	pseudogene		AC013444.1	0	0	0	0.0308278	0.0219594	0	0.0201615	0	0	0.0178327	0.0321747	0.0189254	0	0.0304157
ENSG00000221169	miRNA		AC013444.2	0	0	0	0	0	0	0	0	0	0	0	0	0	0
ENSG00000231189	lincRNA		AC013448.1	0	0	0	0	0	0	0	0	0	0	0	0	0	0
ENSG00000235610	lincRNA		AC013448.2	0	0	0	0	0	0	0	0	0.0636617	0	0	0	0	0
ENSG00000268412	protein_coding	Uncharacterized protein [Source:UniProtKB/TrEMBL;Acc:M0R242]	AC013449.1	13.9011	15.6487	18.8622	21.2917	15.5766	21.2107	16.8416	20.2329	19.0338	22.8854	16.6665	23.581	22.3462	27.2524
ENSG00000229727	processed_transcript		AC013460.1	0	0	0	0	0	0.0163914	0	0	0	0	0	0	0	0
ENSG00000236283	antisense		AC013463.2	0	0	0	0	0	0	0	0	0	0	0	0	0	0
ENSG00000227180	pseudogene		AC013467.1	0	0	0	0	0	0	0	0	0	0	0	0	0	0
ENSG00000231145	protein_coding		AC013468.1	0	0	0	0	0.871058	0	0	0	0	0	0	0	0	0
ENSG00000267963	protein_coding		AC013469.1	0	0	0	0	0	0	0	0	0	0	0	0	0	0
ENSG00000236048	pseudogene		AC013470.6	0	0.0490579	0.230192	0.0491592	0.210104	0	0.225052	0.100686	0.209806	0.0853104	0.102614	0	0.0381795	0.145506
ENSG00000224667	pseudogene		AC013470.8	0	0	0	0	0	0	0	0	0	0	0	0	0.0986716	0.0626747
ENSG00000205500	processed_transcript		AC013472.3	0.0433901	0.0685624	0	0.0916053	0	0.0207147	0.0299551	0	0.0195481	0.0264952	0	0.0140593	0.0177863	0
ENSG00000230286	antisense		AC013472.4	0	0	0	0.224031	0	0	0	0	0	0.259187	0	0	0	0
ENSG00000235128	pseudogene		AC013474.4	0	0.293242	0	0.146924	0.0523289	0.0664479	0.144133	0.100308	0.56435	0.977386	0.306687	1.44316	0.228217	1.01472
ENSG00000265621	miRNA		AC013476.1	0	0	0	0	0	0.58991	0	0	0	0	0	0	0	0
ENSG00000263596	miRNA		AC013477.1	0	0	0	0	0	0	0	0	0	0	0	0	0	0
ENSG00000226398	antisense		AC013480.2	0	0	0	0	0	0	0	0	0	0	0	0	0	0
ENSG00000221391	miRNA		AC013489.1	0	0	0	0	0	0	0	0	0	0	0	0	0	0
ENSG00000264059	miRNA		AC013558.1	0	0	0	0	0	0	0	0	0	0	0	0	0	0
[truncated: 51,716 more rows]

## Sheet: STable_6C
Gene description			C. albicans yeast infection [readcounts]								C. albicans hyphal infection [readcounts]								C. albicans NET incubation in yeast form [readcounts]				C. albicans NET incubation in hyphal form [readcounts]
Alias	Description	Gene_ID	Ca_PMN-control_yeast_0'_br1	Ca_PMN-control_yeast_0'_br2	Ca_PMN_yeast_15'_br1	Ca_PMN_yeast_15'_br2	Ca_PMN_yeast_30'_br1	Ca_PMN_yeast_30'_br2	Ca_PMN_yeast_60'_br1	Ca_PMN_yeast_60'_br2	Ca_PMN-control_hyphae_0'_br1	Ca_PMN-control_hyphae_0'_br2	Ca_PMN_hyphae_15'_br1	Ca_PMN_hyphae_15'_br2	Ca_PMN_hyphae_30'_br1	Ca_PMN_hyphae_30'_br2	Ca_PMN_hyphae_60'_br1	Ca_PMN_hyphae_60'_br2	Ca_NET-control_yeast_30'_br1	Ca_NET-control_yeast_30'_br2	Ca_NETs_yeast_30'_br1	Ca_NETs_yeast_30'_br2	Ca_NET-control_hyphae_30'_br1	Ca_NET-control_hyphae_30'_br2	Ca_NETs_hyphae_30'_br1	Ca_NETs_hyphae_30'_br2
ALK8	Alkane-inducible cytochrome P450; catalyzes hydroxylation of lauric acid to hydroxylauric acid; overproduction causes fluconazole resistance in WT and causes multidrug resistance in a cdr1 cdr2 double mutant; rat catheter biofilm repressed	orf19.10	35	14	75	52	41	49	67	70	7	7	23	13	13	16	30	17	7	10	17	13	7	6	9	16
	Alpha/beta hydrolase and lipase domain protein; Hap43-repressed; Spider and flow model biofilm induced	orf19.100	1274	100	483	396	402	390	217	368	458	169	382	231	282	294	404	341	108	110	194	228	679	474	870	1942
	Protein of unknown function; Hap43-repressed gene	orf19.1002	375	142	346	348	331	313	237	357	358	209	327	164	222	239	380	284	353	292	297	333	484	316	350	525
	Protein with predicted RNI-like domains; rat catheter biofilm induced	orf19.1005	13	2	41	31	42	35	46	74	12	4	30	22	22	10	31	21	5	6	9	11	9	7	8	35
KCS1	Putative bZIP transcription factor; Spider biofilm induced	orf19.1007	571	244	309	250	325	353	319	434	220	111	396	226	320	247	444	225	436	537	414	486	652	404	257	366
	Ortholog of Candida albicans WO-1 : CAWG_01856	orf19.1008	0	0	17	14	14	25	37	39	1	2	11	6	6	4	11	4	0	2	10	8	0	0	7	15
	Ortholog of Candida albicans WO-1 : CAWG_01857	orf19.1009	1	0	11	8	6	18	21	17	0	0	7	2	5	3	14	3	0	3	4	4	0	0	2	4
RIM9	Protein required for alkaline pH response via the Rim101 signaling pathway; ortholog of S. cerevisiae Rim9 and A. nidulans palI; Spider biofilm induced	orf19.101	1904	76	250	222	282	224	118	202	281	137	328	272	367	376	526	416	162	131	300	313	858	577	735	1368
MNT3	Mannosyltransferase; transcription elevated in cyr1, chk1, nik1, and sln1 homozygous null mutants; fungal-specific (no human or murine homolog)	orf19.1010	437	178	230	277	302	293	192	325	180	133	227	134	205	144	269	177	321	331	304	460	349	224	160	279
MNN21	Ortholog(s) have alpha-1,2-mannosyltransferase activity, role in protein glycosylation and Golgi apparatus localization	orf19.1011	1802	701	1001	748	1111	876	588	932	1054	776	1137	592	706	647	915	679	1128	954	899	1103	1396	876	629	952
	Ortholog(s) have clathrin binding activity, role in Golgi to vacuole transport, endosomal transport and AP-1 adaptor complex, cytosol, endosome, nucleus localization	orf19.1012	1021	448	986	1000	1234	1077	669	983	561	283	647	403	578	511	880	646	1003	918	1003	1250	865	542	513	784
	Ortholog(s) have translation regulator activity, role in regulation of translation and mitochondrion localization	orf19.102	324	142	182	161	285	277	276	427	195	172	420	281	399	260	559	261	712	640	410	572	861	469	345	414
	Ortholog(s) have role in exonucleolytic trimming to generate mature 3'-end of 5.8S rRNA from tricistronic rRNA transcript (SSU-rRNA, 5.8S rRNA and LSU-rRNA), more	orf19.1026	232	131	223	236	282	259	228	442	315	322	1040	638	746	480	897	306	846	1210	338	584	1538	1117	422	566
	Ortholog of C. parapsilosis CDC317 : CPAR2_105090, Candida tenuis NRRL Y-1498 : CANTEDRAFT_106351, Debaryomyces hansenii CBS767 : DEHA2A09548g and Candida dubliniensis CD36 : CD36_03580	orf19.1026.1	84	25	98	85	126	125	84	170	83	61	210	127	157	110	182	84	179	214	107	132	291	218	100	168
PDR16	Phosphatidylinositol transfer protein; induction correlates with CDR1, CDR2 overexpression/azole resistance; fluphenazine, 17-beta-estradiol, ethynyl estradiol, NO induced; farnesol-downregulated in biofilm; rat catheter biofilm induced	orf19.1027	607	235	161	175	280	310	240	368	330	193	298	141	177	189	457	313	194	153	208	293	260	195	270	608
ELA1	Elongin A; F-box protein; ubiquitin-protein ligase; role in protein ubiquitination and ubiquitin-dependent protein catabolism; rat catheter biofilm induced	orf19.1028	87	27	143	170	285	281	205	256	132	78	168	121	165	167	284	183	264	210	217	322	318	203	173	373
RPP1	Putative ortholog of S. cerevisiae Rpp1; subunit of both RNase MRP and nuclear RNase P; rat catheter and Spider biofilm induced	orf19.1029	76	31	104	116	147	124	158	258	179	133	462	264	384	221	561	185	396	637	128	281	808	607	188	385
KAR5	Ortholog of S. cerevisiae Kar5; involved in nuclear membrane fusion during karyogamy; induced by alpha factor	orf19.103	60	24	54	55	73	90	71	75	45	18	40	25	25	25	43	17	50	46	45	77	59	36	44	57
	Putative peptidyl-prolyl cis-trans isomerase	orf19.1030	145	251	487	577	537	539	978	2104	2581	3450	7116	5278	5740	3825	6006	2090	4456	7781	563	2100	12767	9439	1569	2727
HMG1	HMG-CoA reductase; enzyme of sterol pathway; inhibited by lovastatin; gene not transcriptionally regulated in response to lovastatin and fluconazole	orf19.1031	2727	1296	1225	1260	1454	1403	1334	2163	4013	4017	5930	3773	4657	3515	5154	2899	6153	5764	3261	4807	10869	7109	3194	4576
SKO1	bZIP transcription factor; involved in cell wall damage response; represses the yeast-to-hypha transition; mutants are caspofungin sensitive; induced by osmotic stress via Hog1; induced by Mnl1 under weak acid stress	orf19.1032	476	298	474	552	707	780	636	1223	412	466	683	478	798	701	1362	715	1081	1065	510	725	1654	990	418	603
STR2	Ortholog(s) have cystathionine gamma-synthase activity, role in transsulfuration and cytosol, nucleus localization	orf19.1033	1655	1148	2466	1819	1972	1771	1272	2097	982	771	1665	1094	1371	1193	2183	1265	1599	1676	1166	1208	2822	1923	921	1264
	Protein with a predicted cytochrome b5-like Heme/Steroid binding domain; Hap43, caspofungin repressed; flow model biofilm induced	orf19.1034	1997	283	349	223	244	184	144	225	506	140	274	121	164	135	272	205	398	220	540	385	426	206	293	360
WAR1	Zn(II)2Cys6 transcription factor; plays a role in resistance to weak organic acids; required for yeast cell adherence to silicone substrate; Spider biofilm induced	orf19.1035	1275	100	303	283	501	491	520	625	272	145	408	276	334	240	565	271	486	435	431	508	732	400	357	590
MNS1	Alpha-1,2-mannosidase; processes Man9GlcNAc2 to Man8GlcNAc2 isomer B; member of ER localized glycosyl hydrolase family 47; ER form is converted by Kex2 to cytosolic form; flow model biofilm repressed	orf19.1036	2850	1314	1703	1890	2359	2126	1333	1990	1600	1031	1389	831	1242	1339	2115	1906	2776	2191	2686	3274	2712	1675	1488	3134
	Protein of unknown function; rat catheter biofilm repressed	orf19.1037	673	272	633	585	647	747	426	481	529	259	382	205	327	217	533	387	510	317	604	520	832	247	534	759
BET4	Ortholog(s) have Rab geranylgeranyltransferase activity and role in ER to Golgi vesicle-mediated transport, protein geranylgeranylation, protein targeting to membrane	orf19.1039	200	101	117	180	148	265	202	213	176	123	224	155	162	122	185	157	206	315	246	349	328	226	175	262
	Protein of unknown function; induced by alpha pheromone in SpiderM medium	orf19.104	70	25	148	94	183	211	647	955	27	28	97	39	129	50	541	147	81	58	207	199	70	29	193	174
MAD2	Protein required for the spindle assembly checkpoint of the cell cycle; necessary for survival in host cell macrophages and for virulence in a mouse model of systemic candidiasis	orf19.1040	131	60	94	79	97	106	78	123	87	58	98	59	70	50	117	68	151	120	110	160	161	93	87	81
	Ortholog(s) have cyclin-dependent protein kinase activity	orf19.1041	194	74	144	219	214	253	182	262	181	91	205	159	167	157	212	146	279	303	242	366	331	272	120	234
POR1	Mitochondrial outer membrane porin; in detergent-resistant membrane fraction (possible lipid raft component); antigenic in human, mouse; Hap43p-induced; flucytosine-, macrophage-, farnesol- induced; fluconazole, caspofungin repressed	orf19.1042	19424	8588	12843	13350	17857	17240	12201	18167	14605	10297	14227	7699	9579	8032	16794	10787	19768	18705	16336	21037	18754	12408	9665	19268
	Ortholog(s) have lysophosphatidic acid acyltransferase activity, role in cellular triglyceride homeostasis, lipid particle organization, protein targeting to vacuole and Golgi apparatus, endoplasmic reticulum, lipid particle localization	orf19.1043	470	103	207	221	235	267	256	243	168	76	186	128	167	122	177	177	246	377	195	373	267	220	116	320
	Putative U2 snRNP protein; Hap43p-induced gene; mutation confers hypersensitivity to 5-fluorocytosine (5-FC), 5-fluorouracil (5-FU), and tubercidin (7-deazaadenosine)	orf19.1045	113	33	297	199	164	380	489	543	204	98	412	219	275	133	374	147	265	459	165	262	534	390	174	361
ERB1	Protein with a predicted role in ribosomal large subunit biogenesis; mutation confers hypersensitivity to 5-fluorocytosine (5-FC), 5-fluorouracil (5-FU), and tubercidin (7-deazaadenosine); hyphal, macrophage repressed	orf19.1047	127	134	345	420	436	445	685	1289	1389	1790	4394	3034	3622	2171	3661	1463	3702	6212	831	2280	8277	5122	1215	1913
IFD6	Aldo-keto reductase; similar to aryl alcohol dehydrogenases; protein increase correlates with MDR1 overexpression (not CDR1 or CDR2) in fluconazole-resistant clinical isolates; farnesol regulated; possibly essential; Spider biofilm induced	orf19.1048	1524	432	332	218	246	189	205	247	1719	780	882	549	687	1306	3592	3512	908	657	1400	1635	7458	4704	7914	35699
	Predicted NUDIX hydrolase domain; Hap43-induced	orf19.1049	71	26	84	101	118	132	127	135	65	22	67	44	72	53	83	76	160	138	182	259	120	57	79	107
HAL22	Putative phosphoadenosine-5'-phosphate or 3'-phosphoadenosine 5'-phosphosulfate phosphatase; possible role in sulfur recycling; Hap43-repressed; F-12/CO2 biofilm induced	orf19.105	825	354	575	457	580	429	352	521	575	532	494	246	326	285	616	360	428	353	381	382	957	612	366	715
	Ortholog of S. cerevisiae : YMR087W, C. glabrata CBS138 : CAGL0J01397g, C. parapsilosis CDC317 : CPAR2_107150, Candida dubliniensis CD36 : CD36_03920 and Pichia stipitis Pignal : PICST_61741	orf19.1050	68	30	76	71	89	117	122	133	69	33	92	59	83	46	122	75	95	82	106	148	108	68	69	103
HTA2	Putative histone H2A; farnesol regulated; rat catheter biofilm repressed; Spider biofilm repressed; Hap43-induced	orf19.1051	3136	2610	3446	3433	1818	1872	1074	1962	5361	4027	7010	3930	4348	2644	3755	2758	11031	11424	7867	11381	8706	4293	2511	1959
	Predicted histone H2B; Hap43-induced gene; Spider biofilm repressed	orf19.1052	2794	2226	3289	3520	1642	1906	1078	1774	3959	3794	5058	2904	3148	2151	2507	1970	9604	9095	7941	11172	6167	3123	2166	1311
	Ortholog(s) have phosphatidylinositol deacylase activity and role in ER to Golgi vesicle-mediated transport, ER-associated protein catabolic process, GPI anchor metabolic process, protein retention in ER lumen, vesicle organization	orf19.1053	647	197	290	382	559	554	386	597	554	329	461	293	374	300	525	329	703	554	776	881	831	454	520	668
	Ortholog(s) have structural constituent of nuclear pore activity	orf19.1054	1724	779	1200	1439	1689	1811	1045	1463	1972	1194	2115	1097	1435	1277	1999	1532	2229	1994	2014	2946	3540	2327	2294	6162
CDC3	Septin; essential for viability; functional homolog of S. cerevisiae Cdc3p; down-regulation associated with azole resistance; macrophage/pseudohyphal-repressed; virulence-group-correlated expression; gene has intron	orf19.1055	2101	845	1911	2060	2318	2320	1847	2545	2968	1817	2863	1587	2270	1860	3506	2606	4617	3638	4286	5478	5286	2661	2742	4981
	Ortholog of C. parapsilosis CDC317 : CPAR2_107050, Candida tenuis NRRL Y-1498 : CANTEDRAFT_113999, Debaryomyces hansenii CBS767 : DEHA2D12518g and Candida dubliniensis CD36 : CD36_03980	orf19.1057	310	134	241	292	363	390	287	389	268	184	319	150	216	193	333	205	341	249	365	370	421	229	282	356
	Ortholog(s) have ubiquitin binding activity, role in ubiquitin-dependent protein catabolic process and proteasome regulatory particle, lid subcomplex, proteasome storage granule localization	orf19.1058	1846	955	1178	1115	1222	1299	725	1072	912	711	1160	677	853	754	1399	946	1413	1211	1298	1518	1886	1119	1069	1623
HHF1	Putative histone H4; repressed in fkh2 mutant; regulated by Efg1; fluconazole induced; amphotericin B repressed; farnesol regulated; colony morphology-related gene regulation by Ssn6; Hap43-induced; rat catheter and Spider biofilm repressed	orf19.1059	2447	1810	2831	2940	1697	1745	1030	1641	3576	2603	4380	2489	2894	1720	2521	1843	7436	7248	6179	7493	5599	2836	1721	1699
	Ortholog of Candida dubliniensis CD36 : CD36_04005 and Candida albicans WO-1 : CAWG_00968	orf19.1060	25	3	101	46	36	94	176	201	14	14	39	17	32	10	47	23	10	22	20	40	27	10	18	29
HHT21	Putative histone H3; amphotericin B repressed; regulated by Efg1, farnesol; Hap43-induced; rat catheter and Spider biofilm repressed	orf19.1061	3998	3175	4218	4183	2128	2212	1559	2414	4123	4144	5768	3313	3709	2495	3019	2288	9908	9837	7744	10177	6128	3190	1872	1475
	Ortholog of C. parapsilosis CDC317 : CPAR2_107000, Candida tenuis NRRL Y-1498 : CANTEDRAFT_113990, Candida dubliniensis CD36 : CD36_04020 and Pichia stipitis Pignal : PICST_32780	orf19.1062	3	0	33	29	46	58	60	80	4	5	30	13	15	5	21	9	10	6	18	20	6	2	6	9
	Ortholog(s) have dolichyl-phosphate-mannose-glycolipid alpha-mannosyltransferase activity, role in GPI anchor biosynthetic process and integral to endoplasmic reticulum membrane, mannosyltransferase complex, mitochondrion localization	orf19.1063	440	168	249	314	259	283	265	304	328	172	291	214	249	210	338	267	317	391	301	478	472	332	190	297
ACS2	Acetyl-CoA synthetase; antigenic during human and murine infection; induced by Efg1; macrophage-induced protein; soluble protein in hyphae; gene contains intron; flow model and Spider biofilm repressed	orf19.1064	17969	7665	9130	7503	10286	11387	12906	17684	23997	17608	16787	7585	9376	6380	19692	9885	19695	17054	9038	11279	24691	10538	6535	8739
SSA2	HSP70 family chaperone; cell wall fractions; antigenic; beta-defensin peptides impport; ATPase domain binds histatin 5; at hyphal surface, not yeast; farnesol-repressed in biofilm; flow model, Spider biofilm repressed; caspofungin repressed	orf19.1065	39814	22794	10684	14340	14839	22314	9153	10665	3180	3307	2841	1403	6416	6159	13069	8771	42131	29514	41402	53341	27743	16207	14270	17736
GIG1	Protein induced by N-acetylglucosamine (GlcNAc); localized in cytoplasm; mutation causes increased resistance to nikkomycin Z	orf19.1066	77	29	135	136	164	185	202	238	97	39	125	66	91	99	157	119	34	37	128	84	119	76	76	126
GPM2	Putative phosphoglycerate mutase; repressed in hyphae; macrophage/pseudohyphal-repressed; induced by high levels of peroxide stress, farnesol; flow model biofilm induced; rat catheter and Spider biofilm repressed	orf19.1067	4274	796	816	627	709	474	290	481	957	246	432	153	246	173	386	253	469	327	711	534	543	254	435	447
RPN4	C2H2 transcription factor; putative regulator of proteasome genes; DNA recognition sequence (GAAGGCAAAA) enriched in regions upstream of proteasome genes; induced in core stress response; Hap43-induced; Spider biofilm induced	orf19.1069	402	190	1504	1594	2565	2568	1790	2725	1078	581	1534	815	1294	1052	2269	1297	921	1021	1206	1260	1786	1077	714	1316
	DEAH-box ATP-dependent RNA helicase, required for 18S rRNA synthesis; rat catheter biofilm induced	orf19.107	75	42	197	222	304	330	528	818	338	299	1564	1111	1367	857	1647	552	1345	2067	406	947	2801	1704	637	899
	Ortholog(s) have cytoplasm localization	orf19.1070	288	173	260	292	399	412	316	447	222	109	266	143	213	171	308	188	315	277	276	359	357	198	214	279
	Protein of unknown function; Spider biofilm induced	orf19.1075	220	31	125	106	159	240	258	188	131	51	127	60	78	58	109	43	163	273	182	282	138	107	103	152
	Pseudogene; added to Assembly 21 based on comparative genome analysis	orf19.1075.1	53	80	449	486	1145	1233	838	973	33	23	97	41	108	69	230	48	38	43	73	42	39	20	208	48
ATM1	Member of MDR subfamily of ABC family; ortholog of S. cerevisiae ABC transporter, Atm1; induced in low iron; induced by nitric oxide independent of Yhb1	orf19.1077	701	440	1416	1388	1316	1453	788	1049	419	213	558	309	350	419	640	463	687	493	705	798	761	442	424	673
HBR2	Putative alanine glyoxylate aminotransferase; regulated by Gcn4p and hemoglobin; stationary phase enriched protein	orf19.1078	2909	1457	2764	2395	2992	2871	1695	1924	1320	687	1233	723	1030	862	1779	1266	1747	1387	1998	2017	1685	1242	1127	3034
	Ortholog of C. parapsilosis CDC317 : CPAR2_600390, Candida dubliniensis CD36 : CD36_64900, Pichia stipitis Pignal : PICST_30726 and Candida guilliermondii ATCC 6260 : PGUG_04023	orf19.1080	29	15	127	121	122	147	133	130	120	68	95	114	109	195	161	286	40	45	41	52	109	208	68	935
	Protein with an Alba DNA/RNA-binding protein domain; Spider biofilm induced	orf19.1082	35	11	80	68	102	99	108	163	122	82	246	141	156	130	228	72	255	343	86	200	417	245	119	169
	Ortholog(s) have cytochrome-c oxidase activity, role in mitochondrial respiratory chain complex IV assembly and cytosol, mitochondrial respiratory chain complex IV, nucleus localization	orf19.1082.1	5481	2134	3512	3387	5602	4599	2780	4710	3394	2647	3625	2081	3002	2204	3547	1787	5522	5220	4607	5417	7548	4333	3667	4966
	Putative protein of unknown function; macrophage-induced gene	orf19.1083	134	55	133	109	133	125	134	202	170	131	324	249	245	200	348	163	291	402	133	177	598	465	175	256
CDC39	Protein similar to S. cerevisiae Cdc39p, which is part of the CCR4-NOT transcription regulatory complex; transposon mutation affects filamentous growth	orf19.1084	3736	2428	2237	2326	2923	2769	1830	2919	2493	2507	3590	2443	2996	2505	3900	2650	5099	4724	3037	5283	7296	3952	2322	4406
	Ortholog(s) have ubiquitin-protein ligase activity and role in ER-associated protein catabolic process, protein ubiquitination involved in ubiquitin-dependent protein catabolic process, vesicle organization	orf19.1085	3241	1104	1298	1167	1198	1202	900	1329	1664	855	1636	928	1295	1045	2037	1393	2314	2079	2474	2626	2955	1734	1787	3480
	Ortholog(s) have role in protein deubiquitination, regulation of ER to Golgi vesicle-mediated transport, regulation of retrograde vesicle-mediated transport, Golgi to ER, ribophagy and cytoplasm localization	orf19.1086	1462	634	824	949	1286	1210	779	1360	1378	1194	1957	1135	1520	1189	1955	1113	2201	2064	1695	2608	3472	2060	1339	2160
	Ortholog of C. parapsilosis CDC317 : CPAR2_601130, Lodderomyces elongisporus NRLL YB-4239 : LELG_04885, Candida dubliniensis CD36 : CD36_64620 and Candida orthopsilosis Co 90-125 : CORT0F02130	orf19.1087	294	90	193	214	251	297	235	319	260	105	252	199	212	176	323	192	289	328	231	319	424	278	206	428
PEX11	Putative peroxisomal membrane protein; role in fatty acid oxidation; expression is Tac1-regulated; Hms1p-dependent induction by geldamycin; Spider biofilm induced	orf19.1089	846	368	613	900	1001	1014	836	786	229	79	232	173	351	243	661	422	288	395	319	465	412	362	293	1028
	Probable mitochondrial tyrosyl-tRNA synthetase, based on conservation in other fungi	orf19.109	773	448	474	536	627	577	518	739	403	211	537	318	442	343	880	368	927	722	724	809	1054	629	583	746
	Ortholog of C. parapsilosis CDC317 : CPAR2_601110, Candida tenuis NRRL Y-1498 : CANTEDRAFT_119969, Lodderomyces elongisporus NRLL YB-4239 : LELG_04881 and Debaryomyces hansenii CBS767 : DEHA2A05896g	orf19.1090	15	9	42	24	38	39	56	78	23	16	71	67	47	38	96	27	89	98	36	75	146	86	35	49
NOP8	Ortholog of S. cereviiae Nop8; has a role in ribosomal large subunit biogenesis; rat catheter and Spider biofilm induced	orf19.1091	26	26	131	174	234	299	378	534	290	243	1514	1008	1212	733	1411	457	1307	2046	246	863	2715	1579	478	830
	Dolichol-P-Man dependent alpha(1-3) mannosyltransferase; role in the synthesis of dolichol-linked oligosaccharide donor for N-linked glycosylation of proteins; rat catheter biofilm repressed	orf19.1092	618	242	429	547	524	563	405	505	754	394	612	406	542	398	687	506	845	952	626	1099	1033	692	451	805
FLO8	Transcription factor; required for hyphal formation and CO2 induced white-opaque switching; regulates hyphal gene expression; required for virulence in mouse systemic infection; binds Efg1p; binds Mss11p via LisH motif; has LUFS domain	orf19.1093	1681	759	754	821	1059	1149	991	1359	1584	1078	1562	808	1057	820	1309	857	2482	2150	1514	2474	2986	1631	1076	1969
GLE2	Putative nuclear pore complex; possibly an essential gene, disruptants not obtained by UAU1 method; rat catheter biofilm repressed	orf19.1095	1107	516	839	795	1017	981	649	1084	917	708	1309	779	979	764	1385	769	1533	1698	1188	1432	2180	1372	909	1270
	Has domain(s) with predicted voltage-gated chloride channel activity, role in chloride transport, transmembrane transport and membrane localization	orf19.1096	435	190	376	366	531	572	387	534	399	257	498	359	424	306	488	374	560	653	440	563	868	529	350	594
ALS2	ALS family protein; role in adhesion, biofilm formation, germ tube induction; expressed at infection of human buccal epithelial cells; putative GPI-anchor; induced by ketoconazole, low iron and at cell wall regeneration; regulated by Sfu1p	orf19.1097	3953	782	2069	2078	2296	1752	1310	2478	1064	828	1098	553	870	454	1214	463	2847	5235	1727	5069	1453	1049	478	1038
	Protein of unknown function; transcript regulated by Mig1 and Tup1; rat catheter biofilm induced	orf19.11	38	9	41	46	34	32	33	34	9	0	16	7	12	4	15	8	2	2	10	6	2	2	10	10
	Ortholog of C. parapsilosis CDC317 : CPAR2_302980, Candida dubliniensis CD36 : CD36_53630, Pichia stipitis Pignal : PICST_32155 and Candida orthopsilosis Co 90-125 : CORT0E05120	orf19.1105	24	13	26	18	19	27	35	46	16	7	21	11	19	11	22	15	21	19	17	32	30	27	17	18
PGA56	Regulator of sorbose utilization; putative GPI-anchor; hypha and cell wall regeneration induced; colony morphology-related gene regulation by Ssn6; induced by Tbf1, Hap43; Spider biofilm induced	orf19.1105.2	39387	9144	21152	20102	20466	16252	16885	24911	42195	29143	40133	23007	25875	19599	32287	16971	40847	39220	31171	42036	56731	32457	25609	33776
	Ortholog of Candida albicans WO-1 : CAWG_04761	orf19.1105.3	1	0	7	4	7	8	20	10	0	0	3	2	1	2	3	0	2	2	10	5	0	0	8	5
	Protein with Mob2p-dependent hyphal regulation; fluconazole-induced	orf19.1106	17	7	57	55	60	92	96	93	7	6	30	26	33	33	42	32	5	5	21	18	7	14	12	65
	Protein of unknown function; Spider biofilm induced	orf19.1107	1030	412	1279	1132	1565	1446	835	1208	746	380	862	371	432	377	452	371	153	169	266	191	513	338	417	856
HAM1	Putative deoxyribonucleoside triphosphate pyrophosphohydrolase; caspofungin repressed; regulated by Gcn2p and Gcn4p	orf19.1108	867	309	1081	835	773	770	503	790	558	372	1078	672	788	500	935	459	1155	1148	764	846	1643	1116	560	631
	Ortholog of C. parapsilosis CDC317 : CPAR2_303030, Debaryomyces hansenii CBS767 : DEHA2G07766g, Candida dubliniensis CD36 : CD36_53580 and Candida tropicalis MYA-3404 : CTRG_03189	orf19.1109	542	224	321	407	565	509	399	653	403	264	677	432	627	455	1078	377	1592	1293	1143	1376	1590	917	647	696
CAN2	Basic amino acid permease; arginine metabolism; regulated by Nrg1/Tup1; caspofungin, flucytosine induced; colony morphology-related regulation by Ssn6; Hap43-repressed; rat catheter and Spider biofilm induced; promoter bound by Efg1	orf19.111	1385	1159	4268	4570	6316	5576	2139	4822	2722	2281	1305	927	939	699	1491	729	505	1019	615	599	3320	2137	1145	2381
	Thiamine pyrophosphokinase, phosphorylates thiamine to produce the coenzyme thiamine pyrophosphate (thiamine diphosphate); active as a homodimer	orf19.1110	329	140	264	246	322	269	159	276	227	116	235	146	170	112	242	129	228	264	149	241	329	199	165	266
	Ortholog(s) have chromatin binding, protein complex scaffold activity and role in RNA polymerase II transcriptional preinitiation complex assembly, histone acetylation	orf19.1111	524	245	399	420	547	516	276	451	276	247	357	204	314	227	405	240	534	461	460	573	575	307	295	379
BUD7	Ortholog(s) have role in Golgi to plasma membrane transport, fungal-type cell wall chitin biosynthetic process and cell division site, clathrin-coated vesicle, cytosol, exomer complex, nucleus, ribosome localization	orf19.1112	1412	736	1544	1760	2136	2188	1356	1884	1078	798	1622	898	1320	1200	1897	1405	2060	1742	1870	2276	2488	1373	1206	2041
	Ortholog of Debaryomyces hansenii CBS767 : DEHA2G07854g, Candida dubliniensis CD36 : CD36_53540, Pichia stipitis Pignal : PICST_32162 and Spathaspora passalidarum NRRL Y-27907 : SPAPADRAFT_50795	orf19.1113	19	13	180	183	266	335	275	248	103	147	189	72	111	78	270	108	90	113	67	94	496	278	104	180
[truncated: 6,577 more rows]

## Sheet: STable_6D
Gene description			C. albicans yeast infection [RPKM]								C. albicans hyphal infection [RPKM]								C. albicans NET incubation in yeast form [RPKM]				C. albicans NET incubation in hyphal form [RPKM]
[truncated: 6,669 more rows]
